# Supplementary material for: A new vulnerability to BET inhibition due to enhanced autophagy in BRCA2 deficient pancreatic cancer
Source: Cell Death Dis. 2023 Sep 21;14(9):620. doi: 10.1038/s41419-023-06145-9 (PMC10514057; doi:10.1038/s41419-023-06145-9)
Supplement: Supplementary file 4 — Supplementary file 1 [file 41419_2023_6145_MOESM4_ESM.xlsx]

## Sheet: Sheet1
Compound Information	Compound Information	Compound Information	Compound Information	Compound Information	Compound Information	Compound Descriptors	Compound Descriptors	Compound Descriptors	Compound Descriptors	Compound Descriptors	Compound Descriptors	Compound Descriptors	Compound Descriptors	Compound Descriptors	Metadata	Metadata	Metadata	Metadata	Metadata	Metadata	Metadata	Metadata	Metadata	Metadata	Metadata	Metadata	Metadata	Metadata	Metadata	Metadata	Metadata	Metadata	Plate Information	Promiscuity Analysis	ROSA26 FDAApprovedDrugs-01-07-2022	(385.2.1.0) KPC-FPC_INH_LUMI_1536_3X%INH ROSA26 FDAApprovedDrugs-01-07-2022	BRCA2 FDAApprovedDrugs-1-10-2022	(385.2.1.0) KPC-FPC_INH_LUMI_1536_3X%INH BRCA2 FDAApprovedDrugs-1-10-2022
SampleID	Structure	PubChem SID	PubChem CID	Vendor Name	Vendor Catalog	Heavy Atom Count	H bond donors	H bond acceptors	Molecular Weight	logP	logD	PAINS_A	PAINS_B	PAINS_C	LOPAC_ID	LOPAC_NAME	LOPAC_DESCRIPTION	LOPAC_MOA	LOPAC_CLASS	LOPAC_SELECTIVITY	DRUGBANK_ID	DRUGBANK_NAME	DRUGBANK_INDICATION	DRUGBANK_DESCRIPTION	DRUGBANK_MOA	DRUGBANK_PHARMACOLOGY	NPC_ID	NPC_CAS_NUMBER	NPC_NAME	NPC_INDICATION	NPC_MOA	CORP_REG_NUMBER	Parent Barcode	Scripps FL Assays	Avg % Response	StdDev % Response	Avg % Response	StdDev % Response
SR-01000941579-1		321948676	5352062	NCI DTP Drug Discovery	NSC754143	36	4	8	540.696	1.07795	1.07775										DB06176	Romidepsin	For the treatment of cutaneous T-cell lymphoma (CTCL) or/and peripheral T-cell lymphoma (PTCL) in patients who have received at least one prior systemic therapy. These indications are based on response rate. Clinical benefit such as improvement in overall survival has not been demonstrated.	Romidepsin is a selective inhibitor of histone deacetylase, approved in the US in 2009 for the treatment of cutaneous T-cell lymphoma (CTCL) or/and peripheral T-cell lymphoma (PTCL) in patients who have received at least one prior systemic therapy. These indications are based on response rate. Clinical benefit such as improvement in overall survival has not been demonstrated.	Romidepsin is a prodrug, where it becomes active once taken up into the cell. The active metabolite has a free thiol group, which interacts with zinc ions in the active site of class 1 and 2 HDAC enzymes, resulting in inhibition of its enzymatic activity. Certain tumors have over expressed HDACs and downregulated/mutated histone acetyltransferases. This imbalance of HDAC relative to histone acety…							SR-01000941579	B1116982	6 of 11	99.0853	0.149515	99.1515	0.0256626
SR-01000939863-2		321948197	387447	NCI DTP Drug Discovery	NSC681239	28	4	6	384.237	1.5303	1.5063										DB00188	Bortezomib	For treatment of multiple myeloma in patients who have not been successfully treated with at least two previous therapies.	Bortezomib (originally PS-341 and marketed as Velcade by Millennium Pharmaceuticals) is the first therapeutic proteasome inhibitor to be tested in humans. It is approved in the U.S. for treating relapsed multiple myeloma and mantle cell lymphoma. In multiple myeloma, complete clinical responses have been obtained in patients with otherwise refractory or rapidly advancing disease.	Bortezomib is a reversible inhibitor of the chymotrypsin-like activity of the 26S proteasome in mammalian cells. The 26S proteasome is a large protein complex that degrades ubiquitinated proteins. The active site of the proteasome has chymotrypsin-like, trypsin-like, and postglutamyl peptide hydrolysis activity. The 26S proteasome degrades various proteins critical to cancer cell survival, such a…	Bortezomib is a drug that inhibits the mammalian 26S proteasome. The ubiquitin-proteasome pathway plays an essential role in regulating the intracellular concentration of specific proteins, thereby maintaining homeostasis within cells. Inhibition of the 26S proteasome prevents this targeted proteolysis, which can affect multiple signaling cascades within the cell. This disruption of normal homeos…						SR-01000939863	B1116982	6 of 11	98.7342	0.171038	97.6231	0.246065
SR-01000941582-1		321948333	11556711	NCI DTP Drug Discovery	NSC758252	52	3	8	719.91	4.19772	4.19614										DB08889	Carfilzomib	Carfilzomib is indicated for the treatment of patients with multiple myeloma who have received at least two prior therapies including bortezomib and an immunomodulatory agent and have demonstrated disease progression on or within 60 days of completion of the last therapy. Approval is based on response rate.	Carfilzomib is an injectable antineoplastic agent (IV only). Chemically, it is a modified tetrapeptidyl epoxide and an analog of epoxomicin. It is also a selective proteasome inhibitor. FDA approved on July 20, 2012.	Carfilzomib is made up of four modified peptides and acts as a proteasome inhibitor. Carfilzomib irreversibly and selectively binds to N-terminal threonine-containing active sites of the 20S proteasome, the proteolytic core particle within the 26S proteasome. This 20S core has 3 catalytic active sites: the chymotrypsin, trypsin, and caspase-like sites. Inhibition of the chymotrypsin-like site by …	Intravenous carfilzomib administration resulted in suppression of proteasome chymotrypsin-like activity when measured in blood 1 hour after the first dose. On Day 1 of Cycle 1, proteasome inhibition in peripheral blood mononuclear cells (PBMCs) ranged from 79% to 89% at 15 mg/m2, and from 82% to 83% at 20 mg/m2. In addition, carfilzomib administration resulted in inhibition of the LMP2 and MECL1 …						SR-01000941582	B1116982	10 of 22	98.3633	0.528463	97.6153	0.388783
SR-01000939863-1		164175285	387447	Selleck Chemicals	S1013	28	4	6	384.237	1.5303	1.5063										DB00188	Bortezomib	For treatment of multiple myeloma in patients who have not been successfully treated with at least two previous therapies.	Bortezomib (originally PS-341 and marketed as Velcade by Millennium Pharmaceuticals) is the first therapeutic proteasome inhibitor to be tested in humans. It is approved in the U.S. for treating relapsed multiple myeloma and mantle cell lymphoma. In multiple myeloma, complete clinical responses have been obtained in patients with otherwise refractory or rapidly advancing disease.	Bortezomib is a reversible inhibitor of the chymotrypsin-like activity of the 26S proteasome in mammalian cells. The 26S proteasome is a large protein complex that degrades ubiquitinated proteins. The active site of the proteasome has chymotrypsin-like, trypsin-like, and postglutamyl peptide hydrolysis activity. The 26S proteasome degrades various proteins critical to cancer cell survival, such a…	Bortezomib is a drug that inhibits the mammalian 26S proteasome. The ubiquitin-proteasome pathway plays an essential role in regulating the intracellular concentration of specific proteins, thereby maintaining homeostasis within cells. Inhibition of the 26S proteasome prevents this targeted proteolysis, which can affect multiple signaling cascades within the cell. This disruption of normal homeos…						SR-01000939863	B1116982	6 of 11	98.1863	0.399592	97.3857	0.883022
SR-01000872605-2		321946082	3109	Labotest	LT00452770	16	0	4	252.313	0.831842	0.831842																QWU	3696-28-4 84617-33-4 90829-79-1 43143-11-9 70849-05-7 71724-05-5	Dipyrithione magnesium sulfate	Antibacterial	Antibacterial Agents	SR-01000872605	B1117956	22 of 96	99.1448	0.0419324	97.1241	2.43058
SR-01000879529-3		321947591	12450	Johns Hopkins	JHU- 1368	29	0	1	385.564	2.7147	2.71076	anil_di_alk_B(251)															VIS	633-03-4 95646-62-1 39389-84-9 18198-35-1 68444-39-3 68334-64-5 76994-37-1 56730-57-5 70165-37-6 98712-72-2	(4-(P-(diethylamino)-alpha-phenylbenzylidene)-2,5-cyclohexadien-1-ylidene)diethylammonium sulfate	Antiseptic	Anti-Infective Agents, Local Coloring Agents	SR-01000879529	B1116982	5 of 12	99.1481	0.172842	93.8471	3.79696
SR-01000597562-1		321946383	285033	TOCRIS	1416	39	2	10	545.621	1.88467	-0.124131										DB04865	Homoharringtonine	Used in patients who are intolerant and/or resistant to two or more tyrosine kinase inhibitors used to treat accelerated or chronic phase CML.	Homoharringtonine, AKA HHT or omacetaxine mepesuccinate, is a cephalotaxine ester and protein synthesis inhibitor with established clinical activity as a single agent in hematological malignancies. Homoharringtonine is synthesized from cephalotaxine, which is an extract from the leaves of the plant, Cephalotaxus species. In October 2005, homoharringtonine received Orphan Drug designation from the…	Homoharringtonine inhibits protein synthesis by not directly binding to Bcr-Abl. It binds to the A-site cleft in the large ribosomal subunit, which affects chain elongation and prevents protein synthesis.	The pharmacodynamics of homoharringtonine is not fully understood. It is known that homoharringtonine is involved with protein synthesis inhibition and this leads to its antineoplastic activity.	SMW	26833-87-4 88179-67-3	4'-Methyl-2'r-hydroxy-2'-(4-hydroxy-4-methylpentyl)-butanedioate chloride, 3r	Antineoplastic	Antineoplastic Agents, Phytogenic Angiogenesis Inhibitors	SR-01000597562	B1117956	14 of 141	96.2347	1.41927	92.9125	0.754627
SR-01000880663-1		92763928	24466	NCI - DCTD	7364	17	2	4	269.13	2.65181	2.02261																TMH	7761-45-7 59921-68-5	Bw 1970	Antineoplastic	Antineoplastic Agents Enzyme Inhibitors Folic Acid Antagonists	SR-01000880663	B1116982	1 of 89	85.5361	0.681127	91.3571	1.47851
SR-05000001923-1		321948874	11057	MicroSource	01500315	28	0	2	372.526	1.39551	1.39435	anil_di_alk_B(251)									DB00406	Gentian Violet	For the treatment of bacterial and fungal infections inside the mouth (thrush) and skin, also for the prevention of transmission of Chagas' disease (as a blood additive).	A dye that is a mixture of violet rosanilinis with antibacterial, antifungal, and anthelmintic properties. [PubChem]	In aqueous solutions Gentian violet (GV) dissociates into positive (GV+)and negative ions (Cl-) that penetrate through the wall and membrane of both gram-positive and gram-negative bacterial cells. The GV+ interacts with negatively charged components of bacterial cells including the lipopolysaccharide (on the cell wall), the peptidoglycan and DNA. A similar cell penetration and DNA binding proces…	Gentian violet is a mutagen, a mitotic poison, and a clastogen. Gentian violet has been used in medicine for almost 100 years: as an antiseptic for external use, as a topical antibiotic, as a topical antifungal agent, as an antihelminthic agent by oral administration, and more recently, as a blood additive to prevent transmission of Chagas' disease. It is thought to work by binding to the DNA of …	SIY	548-62-9 39389-84-9 67939-65-5 14426-25-6 72927-78-7 67953-39-3 68400-26-0 23355-47-7 7077-31-8 35919-71-2 65294-17-9	Methylrosanilinium	Antiseptic For the treatment of bacterial and fungal infections inside the mouth (thrush) and skin, also for the prevention of transmission of Chagas' disease (as a blood additive).	Anti-Infective Agents, Local In aqueous solutions Gentian violet (GV) dissociates into positive (GV+)and negative ions (Cl-) that penetrate through the wall and membrane of both gram-positive and gram-negative bacterial cells. Th e GV+ interacts with negatively charged components of bacterial cells including the lipopolysaccharide (on the cell wall), the peptidoglycan and DNA. A similar cell pene…	SR-05000001923	B1117004	48 of 125	88.0983	0.336239	90.2626	1.50707
SR-01000880574-1		92764818	54368	NCI - DCTD	351521	24	2	7	325.365	2.43766	2.43765																UOD	79483-69-5 72732-56-0 72676-60-9	Piritrexim	Antineoplastic	Antineoplastic Agents Folic Acid Antagonists	SR-01000880574	B1116982	2 of 90	84.8574	2.07466	90.1258	2.63983
SR-01000000081-5		321942325	10219	Johns Hopkins	JHU- 3539	35	1	6	480.639	4.48826	1.81451																TOJ	316-42-7 83029-37-2 101077-19-4 13903-43-0 7083-71-8 483-18-1 66833-19-0 73713-75-4 522-99-6 24377-67-1 602-59-5	emetine	Antiamebic	Amebicides Antinematodal Agents Protein Synthesis Inhibitors	SR-01000000081	B1116982	6 of 12	94.5751	0.498884	89.5811	0.627007
SR-01000880294-1		92763419	547450	NCI - DCTD	153858	48	2	10	692.196	3.02627	3.02623																MLQ	35846-53-8	Maitansinum	Antineoplastic	Antineoplastic Agents, Phytogenic Tubulin Modulators	SR-01000880294	B1116982	2 of 89	90.8996	3.43389	83.2022	5.26188
SR-05000001491-4		321948949	44459858	Enzo Life Sciences, Inc	ALX-480-101	18	3	6	263.198	-1.46654	-1.46657										DB00441	Gemcitabine	Gemcitabine is indicated for the treatment of advanced ovarian cancer that has relapsed at least 6 months after completion of platinum-based therapy; metastatic ovarian cancer; inoperable, locally advanced (Stage IIIA or IIIB), or metastatic (Stage IV) non-small cell lung cancer; and locally advanced (nonresectable Stage II or Stage III) or metastatic (Stage IV) adenocarcinoma of the pancreas.	Gemcitabine is a nucleoside analog used as chemotherapy. It is marketed as Gemzar® by Eli Lilly and Company. As with fluorouracil and other analogues of pyrimidines, the drug replaces one of the building blocks of nucleic acids, in this case cytidine, during DNA replication. The process arrests tumor growth, as new nucleosides cannot be attached to the ""faulty"" nucleoside, resulting in apoptosi…	Gemcitabine inhibits thymidylate synthetase, leading to inhibition of DNA synthesis and cell death. Gemcitabine is a prodrug so activity occurs as a result of intracellular conversion to two active metabolites, gemcitabine diphosphate and gemcitabine triphosphate by deoxycitidine kinase. Gemcitabine diphosphate also inhibits ribonucleotide reductase, the enzyme responsible for catalyzing synthesi…	Gemcitabine is an antineoplastic anti-metabolite. Anti-metabolites masquerade as purine or pyrimidine - which become the building blocks of DNA. They prevent these substances becoming incorporated in to DNA during the ""S"" phase (or DNA synthesis phase of the cell cycle), stopping normal development and division. Gemcitabine blocks an enzyme which converts the cytosine nucleotide into the deoxy …	RKE	122111-03-9 95058-81-4 103882-84-4 103828-86-0 103828-87-1 103882-85-5	Gemcitabine	Antineoplastic For the first-line treatment of patients with metastatic breast cancer, locally advanced (Stage IIIA or IIIB), or metastatic (Stage IV) non-small cell lung cancer and as first-line treatment for patie nts with adenocarcinoma of the pancreas.	Antimetabolites, Antineoplastic Antiviral Agents Enzyme Inhibitors Immunosuppressive Agents Radiation-Sensitizing Agents Gemcitabine inhibits thymidylate synthetase, leading to inhibition of DNA synthesis and cell death. Gemcitabine is a prodrug so activity occurs as a result of intracellular conversion to two active me tabolites, gemcitabine diphosphate and gemcitabine triphosphate by deoxycitid…	SR-05000001491	B1117004	3 of 12	95.8998	1.64103	82.6628	3.50984
SR-01000775528-1		26732588	5396	NCI - DCTD	122819	46	3	13	656.654	2.78403	2.77899										DB00444	Teniposide	Teniposide is used for the treatment of refractory acute lymphoblastic leukaemia	A semisynthetic derivative of podophyllotoxin that exhibits antitumor activity. Teniposide inhibits DNA synthesis by forming a complex with topoisomerase II and DNA. This complex induces breaks in double stranded DNA and prevents repair by topoisomerase II binding. Accumulated breaks in DNA prevent cells from entering into the mitotic phase of the cell cycle, and lead to cell death. Teniposide ac…	The mechanism of action appears to be related to the inhibition of type II topoisomerase activity since teniposide does not intercalate into DNA or bind strongly to DNA. Teniposide binds to and inhibits DNA topoisomerase II. The cytotoxic effects of teniposide are related to the relative number of double-stranded DNA breaks produced in cells, which are a reflection of the stabilization of a topoi…	Teniposide is a phase-specific cytotoxic drug, acting in the late S or early G 2 phase of the cell cycle, thus preventing cells from entering mitosis. Teniposide causes dose-dependent single- and double-stranded breaks in DNA and DNA: protein cross-links.	OZW	53956-10-8 29767-20-2 23362-13-2 31514-29-1 35317-44-3 89301-94-0	Teniposide	Antineoplastic Teniposide is used for the treatment of refractory acute lymphoblastic leukaemia	Antineoplastic Agents Enzyme Inhibitors Nucleic Acid Synthesis Inhibitors The mechanism of action appears to be related to the inhibition of type II topoisomerase activity since teniposide does not intercalate into DNA or bind strongly to DNA. Teniposide binds to and inhibi ts DNA topoisomerase II. The cytotoxic effects of teniposide are related to the relative number of double-stranded DNA break…	SR-01000775528	B1116982	8 of 143	95.8278	2.95149	80.9773	8.39945
SR-01000003150-2		321942176	4993	MicroSource	01500520	17	2	4	248.711	2.7483	2.23343										DB00205	Pyrimethamine	For the treatment of toxoplasmosis and acute malaria; For the prevention of malaria in areas non-resistant to pyrimethamine	One of the folic acid antagonists that is used as an antimalarial or with a sulfonamide to treat toxoplasmosis. [PubChem]	Pyrimethamine inhibits the dihydrofolate reductase of plasmodia and thereby blocks the biosynthesis of purines and pyrimidines, which are essential for DNA synthesis and cell multiplication. This leads to failure of nuclear division at the time of schizont formation in erythrocytes and liver.	Pyrimethamine is an antiparasitic compound commonly used as an adjunct in the treatment of uncomplicated, chloroquine resistant, P. falciparum malaria. Pyrimethamine is a folic acid antagonist and the rationale for its therapeutic action is based on the differential requirement between host and parasite for nucleic acid precursors involved in growth. This activity is highly selective against plas…	QML	58-14-0 14720-95-7 59988-99-7 37338-39-9 55128-75-1 69191-18-0 37357-69-0 19085-09-7 53640-38-3 81247-66-7	Pyrimethamine	Antimalarial For the treatment of toxoplasmosis and acute malaria; For the prevention of malaria in areas non-resistant to pyrimethamine	Antimalarials Antiprotozoal Agents Folic Acid Antagonists Pyrimethamine inhibits the dihydrofolate reductase of plasmodia and thereby blocks the biosynthesis of purines and pyrimidines, which are essential for DNA synthesis and cell multiplication. This lead s to failure of nuclear division at the time of schizont formation in erythrocytes and liver.	SR-01000003150	B1117956	8 of 131	86.1481	0.921197	79.536	2.43641
SR-01000076001-1		321942014	51082	SigmaAldrich	M 6545	32	8	10	444.481	0.754485	-1.09292	quinone_A(370)	anthranil_one_A(38)		M 6545	Mitoxantrone	DNA synthesis inhibitor	Inhibitor	DNA Metabolism		DB01204	Mitoxantrone	For the treatment of secondary (chronic) progressive, progressive relapsing, or worsening relapsing-remitting multiple sclerosis	An anthracenedione-derived antineoplastic agent. [PubChem]	Mitoxantrone, a DNA-reactive agent that intercalates into deoxyribonucleic acid (DNA) through hydrogen bonding, causes crosslinks and strand breaks. Mitoxantrone also interferes with ribonucleic acid (RNA) and is a potent inhibitor of topoisomerase II, an enzyme responsible for uncoiling and repairing damaged DNA. It has a cytocidal effect on both proliferating and nonproliferating cultured human…	Mitoxantrone has been shown in vitro to inhibit B cell, T cell, and macrophage proliferation and impair antigen presentation, as well as the secretion of interferon gamma, TNFa, and IL-2.	LCA	70476-82-3 65271-80-9 70711-41-0 137635-96-2 70945-62-9	mitoxantrone	Antineoplastic For the treatment of secondary (chronic) progressive, progressive relapsing, or worsening relapsing-remitting multiple sclerosis	Analgesics Antineoplastic Agents Mitoxantrone, a DNA-reactive agent that intercalates into deoxyribonucleic acid (DNA) through hydrogen bonding, causes crosslinks and strand breaks. Mitoxantrone also interferes with ribonucleic acid (RNA) and is a potent inhibitor of topoisomerase II, an enzyme responsible for uncoiling and repairing damaged DNA. It has a cytocidal effect on both proliferating an…	SR-01000076001	B1117956	27 of 151	97.4057	0.541979	79.1636	7.04411
SR-01000941578-1		321948112	148121	NCI DTP Drug Discovery	NSC754230	35	5	11	477.473	0.615166	-5.705										DB06813	Pralatrexate	Treatment of relapsed or refractory peripheral T-cell lymphoma.	Pralatrexate is an antimetabolite for the treatment of relapsed or refractory peripheral T-cell lymphoma. It is more efficiently retained in cancer cells than methotrexate. FDA approved on September 24, 2009.	The selectivity of pralatrexate for cancer cells is based upon the observation that cancer cells generally have an overexpression of reduced folate carrier protein-1 (RTC-1) compared to normal somatic cells. This carrier protein allows the entrance of pralatrexate into the cell. Upon entering the cell, folypolyglutamate synthase FPGS catalyzes the polyglutamination of pralatrexate so that it is r…	Pralatrexate is a 10-deazaaminopterin analogue of methotrexate. Compared to methotrexate, pralatrexate binds to RTC-1 with 10-times the affinity and is a more potent substrate for FPGS. As a result, pralatrexate is better internalized and retained in cancer cells and is more cytotoxic. Km, pralatrexate = 0.3 ?mol/L; Km, methotrexate = 4.8 ?mol/L; Vmax/Km (rate of intracellular transport), pralatr…						SR-01000941578	B1116982	1 of 11	68.8419	3.7241	78.6335	4.73736
SR-01000003015-3		321942711	5388972	Prestwick Chemical, Inc.	Prestw-155	62	4	14	865.842	3.53884	3.53837										DB01229	Paclitaxel	Used in the treatment of Kaposi's sarcoma and cancer of the lung, ovarian, and breast. Abraxane® is specfically indicated for the treatment of metastatic breast cancer and locally advanced or metastatic non-small cell lung cancer.	Paclitaxel is a mitotic inhibitor used in cancer chemotherapy. It was discovered in a US National Cancer Institute program at the Research Triangle Institute in 1967 when Monroe E. Wall and Mansukh C. Wani isolated it from the bark of the Pacific yew tree, Taxus brevifolia and named it taxol. Later it was discovered that endophytic fungi in the bark synthesize paclitaxel. When it was developed co…	Paclitaxel interferes with the normal function of microtubule growth. Whereas drugs like colchicine cause the depolymerization of microtubules in vivo, paclitaxel arrests their function by having the opposite effect; it hyper-stabilizes their structure. This destroys the cell's ability to use its cytoskeleton in a flexible manner. Specifically, paclitaxel binds to the &beta; subunit of tubulin. T…	Paclitaxel is a taxoid antineoplastic agent indicated as first-line and subsequent therapy for the treatment of advanced carcinoma of the ovary, and other various cancers including breast cancer. Paclitaxel is a novel antimicrotubule agent that promotes the assembly of microtubules from tubulin dimers and stabilizes microtubules by preventing depolymerization. This stability results in the inhibi…	SIK	33069-62-4 263351-82-2 105454-04-4 197778-55-5	Paclitaxel	Antineoplastic Used in the treatment of Kaposi's sarcoma and cancer of the lung, ovarian, and breast.	Antineoplastic Agents, Phytogenic Tubulin Modulators Paclitaxel interferes with the normal function of microtubule growth. Whereas drugs like colchicine cause the depolymerization of microtubules in vivo, paclitaxel arrests their function by having the opposite effect; it hyper-stabilizes their structure. This destroys the cell's ability to use its cytoskeleton in a flexible manner. Specifically,…	SR-01000003015	B1117956	7 of 95	62.5604	0.971928	74.7391	7.88434
SR-01000941589-1		321947979	11707110	NCI DTP Drug Discovery	NSC758246	37	2	5	615.395	3.18272	3.18272										DB08911	Trametinib	Trametinib is indicated for the treatment of unresectable or metastatic melanoma with BRAF V600E or V600K mutations, as detected by an FDA-approved test.	Trametinib dimethyl sulfoxide is a kinase inhibitor. Each 1-mg tablet contains 1.127 mg trametinib dimethyl sulfoxide equivalent to 1 mg of trametinib non-solvated parent. FDA approved on May 29, 2013.	Trametinib is a reversible, allosteric inhibitor of mitogen-activated extracellular signal regulated kinase 1 (MEK1) and MEK2 activation and of MEK1 and MEK2 kinase activity. MEK proteins are upstream regulators of the extracellular signal-related kinase (ERK) pathway, which promotes cellular proliferation. Trametinib helps with melanoma with the BRAF V600E or V600K as the mutation results in the…	When 1 mg and 2 mg trametinib is given to patients with BRAF V600 mutation-positive melanoma, an inhibition of phosphorylated ERK and Ki67, and an increase in p27 was observed. These changes indicate that trametinib caused a decrease in cell proliferation and an increase in apoptosis, respectively.						SR-01000941589	B1116982	6 of 22	81.1536	2.68367	73.6271	11.2183
SR-01000880678-1		92763930	407583	NCI - DCTD	7535	69	8	20	985.116	0.886223	0.215353																OBA	17575-21-2	lanatoside b			SR-01000880678	B1116982	11 of 89	91.9196	0.803801	73.5765	3.66687
SR-05000001749-2		321949546	10607	MicroSource	02300332	30	1	8	414.405	1.6228	1.6228																KMB	477-47-4 518-28-5 4375-06-8 4375-07-9 55568-79-1 4354-76-1 17434-18-3 51911-08-1	Podofilox	Antiviral For treatment of external genital warts (<i>Condyloma acuminatum</i>).	Antineoplastic Agents, Phytogenic Keratolytic Agents Tubulin Modulators The exact mechanism of action is not well understood. It does appear, however, that it and its derivatives may bind and inhibit topoisomerase II during the late S and early G2 stage. The drug may bind and stabilize the temporary break caused by the enzyme. This disrupts the reparation of the break through which the double-str…	SR-05000001749	B1117004	5 of 79	91.4396	0.701395	72.8563	8.74531
SR-01000075350-9		321942836	36314	NCI DTP Drug Discovery	NSC125973	62	4	14	853.906	3.53884	3.53837				T 7402	Taxol	Antitumor agent; promotes assembly of microtubules and inhibits tubulin disassembly process	Inhibitor	Cytoskeleton and ECM	Tubulin												SR-01000075350	B1116982	3 of 11	66.273	7.54731	72.7785	1.32665
SR-05000001635-1		321949227	16170150	MicroSource	01500319	136	21	17	1882.29	5.42481	5.42478										DB00027	Gramicidin D	For treatment of skin lesions, surface wounds and eye infections	Gramcidin D is a heterogeneous mixture of three antibiotic compounds, gramicidins A, B and C, making up 80%, 6%, and 14% respectively all of which are obtained from the soil bacterial species Bacillus brevis and called collectively gramicidin D. Gramcidins are 15 residue peptides with alternating D and L amino acids. The peptides assemble inside of the hydrophobic interior of the cellular lipid b…	Gramicidin D binds to and inserts itself into bacterial membranes (with a strong preference to gram-positive cell membranes). This results in membrane disruption and permeabilization (it acts as a channel). This leads to (i) loss of intracellular solutes (e.g., K+ and amino acids); (ii) dissipation of the transmembrane potential; (iii) inhibition of respiration; (iv) a reduction in ATP pools; and…	Gramicidin is particularly effective against gram-positive bacteria. Because the drug is highly hemolytic, it cannot be administered internally and so is used only on the skin as a lotion or ointment. It is used primarily in the treatment of infected surface wounds, and in eye, nose, and throat infections. It is normally given with two other antibiotics (neomycin and polymixin B) as an ophthalmic…	ORP	11029-61-1 15207-30-4 113-73-5	Gramicidin	Antibiotic	Anti-Bacterial Agents Anti-Infective Agents, Local	SR-05000001635	B1117004	28 of 131	81.2866	2.00596	72.0326	4.9256
SR-00000000554-5		321942796	3062316	Enzo Life Sciences, Inc	BML-AC3081	33	3	8	488.006	3.82684	3.74727										DB01254	Dasatinib	For the treatment of adults with chronic, accelerated, or myeloid or lymphoid blast phase chronic myeloid leukemia with resistance or intolerance to prior therapy. Also indicated for the treatment of adults with Philadelphia chromosome-positive acute lymphoblastic leukemia with resistance or intolerance to prior therapy.	Dasatinib is an oral dual BCR/ABL and Src family tyrosine kinase inhibitor approved for use in patients with chronic myelogenous leukemia (CML). The main targets of Dasatinib, are BCRABL, SRC, Ephrins and GFR.	Dasatinib, at nanomolar concentrations, inhibits the following kinases: BCR-ABL, SRC family (SRC, LCK, YES, FYN), c-KIT, EPHA2, and PDGFR&beta;. Based on modeling studies, dasatinib is predicted to bind to multiple conformations of the ABL kinase. In vitro, dasatinib was active in leukemic cell lines representing variants of imatinib mesylate sensitive and resistant disease. Dasatinib inhibited t…	Dasatinib is an oral dual BCR/ABL and Src family tyrosine kinase inhibitor	QYQ	302962-49-8 863127-77-9	dasatinib	Antineoplastic For the treatment of adults with chronic, accelerated, or myeloid or lymphoid blast phase chronic myeloid leukemia with resistance or intolerance to prior therapy. Also indicated for the treatment of adults with Philadelphia chromosome-positive acute lymphoblastic leukemia with resistance or intolerance to prior therapy.	Protein Kinase Inhibitors Dasatinib, at nanomolar concentrations, inhibits the following kinases: BCR-ABL, SRC family (SRC, LCK, YES, FYN), c-KIT, EPHA2, and PDGFR&beta;. Based on modeling studies, dasatinib is predicted to bi nd to multiple conformations of the ABL kinase. In vitro, dasatinib was active in leukemic cell lines representing variants of imatinib mesylate sensitive and resistant dis…	SR-00000000554	B1117004	1 of 12	74.3983	6.62853	71.0717	2.10804
SR-01000597576-3		321946386	6167	Prestwick Chemical, Inc.	Prestw-363	29	1	6	399.437	1.46199	1.46199																TYY	64-86-8 54192-66-4 75520-89-7 8055-45-6 30512-31-3 5843-86-7	colchicine	Anticholelithogenic For treatment and relief of pain in attacks of acute gouty arthritis.	Gout Suppressants Tubulin Modulators The precise mechanism of action has not been completely established. In patients with gout, colchicine apparently interrupts the cycle of monosodium urate crystal deposition in joint tissues and the r esultant inflammatory response that initiates and sustains an acute attack. Colchicine decreases leukocyte chemotaxis and phagocytosis and inhibits the formation…	SR-01000597576	B1117956	4 of 95	85.9681	3.23448	70.6228	3.80839
SR-01000000186-3		46386588	5388992	SeqChem	SRP01037v	60	3	12	824.958	3.12818	1.14482										DB00541	Vincristine	Treatment of acute lymphocytic leukemia (ALL), Hodgkin lymphoma, non-Hodgkin lymphomas, Wilms' tumor, neuroblastoma, rhabdomyosarcoma. Liposomal vincristine is indicated for the treatment of relapsed Philadelphia chromosome-negative (Ph-) acute lymphoblastic leukemia (ALL).	Vincristine is an antitumor vinca alkaloid isolated from Vinca Rosea. It is marketed under several brand names, many of which have different formulations such as Marqibo (liposomal injection) and Vincasar. Vincristine is indicated for the treatment of acute leukaemia, malignant lymphoma, Hodgkin's disease, acute erythraemia, and acute panmyelosis. vincristine sulfate is often chosen as part of po…	The antitumor activity of Vincristine is thought to be due primarily to inhibition of mitosis at metaphase through its interaction with tubulin. Like other vinca alkaloids, Vincristine may also interfere with: 1) amino acid, cyclic AMP, and glutathione metabolism, 2) calmodulin-dependent Ca<sup>2+</sup>-transport ATPase activity, 3) cellular respiration, and 4) nucleic acid and lipid biosynthesis.	Vincristine is a vinca alkaloid antineoplastic agent used as a treatment for various cancers including breast cancer, Hodgkin's disease, Kaposi's sarcoma, and testicular cancer. The vinca alkaloids are structurally similar compounds comprised of 2 multiringed units, vindoline and catharanthine. The vinca alkaloids have become clinically useful since the discovery of their antitumour properties in…	REV	123354-96-1 57-22-7 2068-78-2 113803-47-7 28379-27-3	vincristine	Antineoplastic For treatment of acute leukaemia, malignant lymphoma, Hodgkin's disease, acute erythraemia, acute panmyelosis	Antineoplastic Agents, Phytogenic Tubulin Modulators The antitumor activity of Vincristine is thought to be due primarily to inhibition of mitosis at metaphase through its interaction with tubulin. Like other vinca alkaloids, Vincristine may also interf ere with: 1) amino acid, cyclic AMP, and glutathione metabolism, 2) calmodulin-dependent Ca<sup>2+</sup>-transport ATPase activity, 3) cellular r…	SR-01000000186	B1117956	6 of 96	90.5432	1.5258	70.0532	7.51936
SR-01000941567-1		321948405	123132510	NCI DTP Drug Discovery	NSC758487	39	3	6	534.575	3.94695	3.2333										DB08901	Ponatinib	Ponatinib is indicated for the treatment of adult patients with chronic phase, accelerated phase, or blast phase chronic myeloid leukemia (CML) that is resistant or intolerant to prior tyrosine kinase inhibitor therapy or Philadelphia chromosome positive acute lymphoblastic leukemia (Ph+ALL) that is resistant or intolerant to prior tyrosine kinase inhibitor therapy.	Ponatinib is a novel Bcr-Abl tyrosine kinase inhibitor that is especially effective against the T315I mutation for the treatment of chronic myeloid leukemia. FDA approved on December 14, 2012.	Ponatinib is a multi-target kinase inhibitor. Its primary cellular target is the Bcr-Abl tyrosine kinase protein which is constitutively active and promotes the progression of CML. This protein arises from the fused Bcr and Abl gene- what is commonly known as the Philadelphia chromosome. Ponatinib is unique in that it is especially useful in the treatment of resistant CML because it inhibits the …							SR-01000941567	B1116982	4 of 11	91.7341	4.42736	69.5379	19.0829
SR-01000841244-2		56320683	220401	SigmaChemicalCompany	D7385	27	1	6	371.427	2.07572	-0.175957																SFN	477-30-5 102491-77-0	Colchamine	Antineoplastic	Antineoplastic Agents, Phytogenic Tubulin Modulators	SR-01000841244	B1116982	2 of 43	87.0975	1.08317	68.9588	4.61604
SR-01000003023-4		46386672	11970251	SeqChem	SRP04571d	58	5	14	807.879	2.91679	2.91667										DB01248	Docetaxel	For the treatment of patients with locally advanced or metastatic breast cancer after failure of prior chemotherapy. Also used as a single agent in the treatment of patients with locally advanced or metastatic non-small cell lung cancer after failure of prior platinum-based chemotherapy. It is also used in combination with prednisone, in the treatment of patients with androgen independent (hormon…	Docetaxel is a clinically well established anti-mitotic chemotherapy medication used mainly for the treatment of breast, ovarian, and non-small cell lung cancer. Docetaxel binds to microtubules reversibly with high affinity and has a maximum stoichiometry of one mole docetaxel per mole tubulin in microtubules.	Docetaxel interferes with the normal function of microtubule growth. Whereas drugs like colchicine cause the depolymerization of microtubules in vivo, docetaxel arrests their function by having the opposite effect; it hyper-stabilizes their structure. This destroys the cell's ability to use its cytoskeleton in a flexible manner. Specifically, docetaxel binds to the &beta;-subunit of tubulin. Tubu…	Docetaxel is a taxoid antineoplastic agent. It promotes the assembly of microtubules from tubulin dimers and stabilizes microtubules by preventing depolymerization. This stability results in the inhibition of the normal dynamic reorganization of the microtubule network that is essential for vital interphase and mitotic cellular functions. In addition, docetaxel induces abnormal arrays or "bundles…	LRP	114977-28-5 148408-66-6	docetaxel	Antineoplastic For the treatment of patients with locally advanced or metastatic breast cancer after failure of prior chemotherapy. Also used as a single agent in the treatment of patients with locally advanced or m etastatic non-small cell lung cancer after failure of prior platinum-based chemotherapy. Lastly, for use, in combination with prednisone, in the treatment of patients with androgen in…	Antimalarials Antineoplastic Agents, Phytogenic Radiation-Sensitizing Agents Docetaxel interferes with the normal function of microtubule growth. Whereas drugs like colchicine cause the depolymerization of microtubules in vivo, docetaxel arrests their function by having the op posite effect; it hyper-stabilizes their structure. This destroys the cell's ability to use its cytoskeleton in a flexibl…	SR-01000003023	B1117956	5 of 96	69.3129	3.84105	68.9215	3.35462
SR-01000941585-1		321947950	9854073	NCI DTP Drug Discovery	NSC761432	60	4	13	834.948	3.47388	3.47387										DB06772	Cabazitaxel	For treatment of patients with hormone-refractory metastatic prostate cancer previously treated with a docetaxel-containing treatment regimen.	Cabazitaxel is an anti-neoplastic used with the steroid medicine prednisone. Cabazitaxel is used to treat people with prostate cancer that has progressed despite treatment with docetaxel. Cabazitaxel is prepared by semi-synthesis with a precursor extracted from yew needles (10-deacetylbaccatin III). It was approved by the U.S. Food and Drug Administration (FDA) on June 17, 2010.	Cabazitaxel is a microtubule inhibitor. Cabazitaxel binds to tubulin and promotes its assembly into microtubules while simultaneously inhibiting disassembly. This leads to the stabilization of microtubules, which results in the interference of mitotic and interphase cellular functions. The cell is then unable to progress further into the cell cycle, being stalled at metaphase, thus triggering apo…	Cabaitaxel has anti-tumour properties and is effective against docetaxel-sensitive and -insensitive tumours.						SR-01000941585	B1116982	3 of 11	62.3357	9.50158	66.9471	4.17679
SR-01000003063-10		321942324	20279	NCI DTP Drug Discovery	NSC105014	19	3	7	285.687	-0.281775	-0.281776										DB00242	Cladribine	For the treatment of active hairy cell leukemia (leukemic reticuloendotheliosis) as defined by clinically significant anemia, neutropenia, thrombocytopenia, or disease-related symptoms. Also used as an alternative agent for the treatment of chronic lymphocytic leukemia (CLL), low-grade non-Hodgkin's lymphoma, and cutaneous T-cell lymphoma.	An antineoplastic agent used in the treatment of lymphoproliferative diseases including hairy-cell leukemia. [PubChem]	Cladribine is structurally related to fludarabine and pentostatin but has a different mechanism of action. Although the exact mechanism of action has not been fully determined, evidence shows that cladribine is phosphorylated by deoxycytidine kinase to the nucleotidecladribine triphosphate (CdATP; 2-chloro-2?-deoxyadenosine 5?-triphosphate), which accumulates and is incorporated into DNA in cells…	Cladribine is a synthetic purine nucleoside that acts as an antineoplastic agent with immunosuppressive effects. Cladribine differs structurally from deoxyadenosine only by the presence of a chlorine atom at position 2 of the purine ring, which results in resistance to enzymatic degradation by adenosine deaminase. Due to this resistance, cladribine exhibits a more prolonged cytotoxic effect than …						SR-01000003063	B1116982	4 of 11	91.5815	4.68314	66.83	6.91858
SR-01000872703-3		321947523	0	Enzo Life Sciences, Inc	BML-EI206	32	0	10	678.484	-1.0203	-1.0203										DB00995	Auranofin	Used in the treatment of active, progressive or destructive forms of inflammatory arthritis, such as adult rheumatoid arthritis.	Auranofin is a organogold compound classified by the World Health Organization as an antirheumatic agent. Auranofin appears to induce heme oxygenase 1 (HO-1) mRNA. Heme oxygenase 1 is an inducible heme-degrading enzyme with anti-inflammatory properties.	Exactly how auranofin works is not well understood. It may act as an inhibitor of kappab kinase and thioredoxin reductase which would lead to a decreased immune response and decreased free radical production, respectively. In patients with inflammatory arthritis, such as adult and juvenile rheumatoid arthritis, gold salts can decrease the inflammation of the joint lining. This effect can prevent …	Auranofin is a gold salt used in treating inflammatory arthritis. Gold salts are called second-line drugs because they are often considered when the arthritis progresses in spite of antiinflammatory drugs (NSAIDs and corticosteroids).	LOG	34031-32-8	Auranofin	Antirheumatic Used in the treatment of active, progressive or destructive forms of inflammatory arthritis, such as adult rheumatoid arthritis.	Antirheumatic Agents Exactly how auranofin works is not well understood. It may act as an inhibitor of kappab kinase and thioredoxin reductase which would lead to a decreased immune response and decreased free radical pro duction, respectively. In patients with inflammatory arthritis, such as adult and juvenile rheumatoid arthritis, gold salts can decrease the inflammation of the joint lining. Th…	SR-01000872703	B1117004	2 of 12	86.9489	4.01601	66.1321	18.8511
SR-01000813554-2		56314759	25050	InterBioScreen	STOCK1N-13185	16	3	7	225.201	-1.18798	-1.18798																STS	10212-25-6 31698-14-3	Ancitabine	Antineoplastic	Antimetabolites, Antineoplastic	SR-01000813554	B1116982	0 of 44	71.8406	5.48538	63.7946	8.38041
SR-01000721911-2		321946438	6256	Prestwick Chemical, Inc.	Prestw-1056	20	3	5	296.2	-0.754626	-0.964496										DB00432	Trifluridine	Ophthalmic solution for the treatment of primay keratoconjunctivitis and recurrent epithelial keratitis due to herpes simplex virus, types 1 and 2.	An antiviral derivative of thymidine used mainly in the treatment of primary keratoconjunctivitis and recurrent epithelial keratitis due to herpes simplex virus. (From Martindale, The Extra Pharmacopoeia, 30th ed, p557)	The mechanism of action of trifluridine has not been fully determined, but appears to involve the inhibition of viral replication. Trifluridine does this by incorporating into viral DNA during replication, which leads to the formation of defective proteins and an increased mutation rate. This drug also reversibly inhibits thymidylate synthetase, an enzyme that is necessary for DNA synthesis.	Trifluridine is a fluorinated pyrimidine nucleoside with in vitro and in vivo activity against herpes simplex virus, types 1 and 2 and vacciniavirus. Some strains of adenovirus are also inhibited in vitro. Trifluridine is also effective in the treatment of epithelial keratitis that has not responded clinically to the topical administration of idoxuridine or when ocular toxicity or hypersensitivit…	UTN	70-00-8	Trifluridine	Antiviral Ophthalmic solution for the treatment of primay keratoconjunctivitis and recurrent epithelial keratitis due to herpes simplex virus, types 1 and 2.	Antimetabolites Antiviral Agents The mechanism of action of trifluridine has not been fully determined, but appears to involve the inhibition of viral replication. Trifluridine does this by incorporating into viral DNA during replica tion, which leads to the formation of defective proteins and an increased mutation rate. This drug also reversibly inhibits thymidylate synthetase, an enzyme that is…	SR-01000721911	B1117956	2 of 132	80.4394	4.92128	62.9464	3.74301
SR-01000940512-1		164175289	156414	Selleck Chemicals	S1019	34	2	7	485.938	3.90263	3.7905																SIV	289499-45-2 267243-28-7	Canertinib	Antineoplastic		SR-01000940512	B1116982	2 of 12	42.0976	5.98005	61.4383	2.23066
SR-01000000001-2		321942393	5790	Prestwick Chemical, Inc.	Prestw-1415	17	3	5	246.192	-1.31516	-1.49624										DB00322	Floxuridine	For palliative management of gastrointestinal adenocarcinoma metastatic to the liver, when given by continuous regional intra-arterial infusion in carefully selected patients who are considered incurable by surgery or other means. Also for the palliative management of liver cancer (usually administered by hepatic intra-arterial infusion).	An antineoplastic antimetabolite that is metabolized to fluorouracil when administered by rapid injection. Floxuridine is available as a sterile, nonpyrogenic, lyophilized powder for reconstitution. When administered by slow, continuous, intra-arterial infusion, it is converted to floxuridine monophosphate. It has been used to treat hepatic metastases of gastrointestinal adenocarcinomas and for p…	Floxuridine is rapidly catabolized to 5-fluorouracil, which is the active form of the drug. The primary effect is interference with DNA synthesis and to a lesser extent, inhibition of RNA formation through the drug's incorporation into RNA, thus leading to the production of fraudulent RNA. Fluorouracil also inhibits uracil riboside phophorylase, which prevents the utilization of preformed uracil …	Floxuridine is a pyrimidine analog that acts as an inhibitor of the S-phase of cell division. This selectively kills rapidly dividing cells. Floxuridine is an anti-metabolite. Anti-metabolites masquerade as pyramidine-like molecules which prevents normal pyrimidines from being incorporated into DNA during the S phase of the cell cycle. Flurouracil (the end-product of catabolism of floxuridine) bl…	PRW	50-91-9	Floxuridine	Antiviral For palliative management of gastrointestinal adenocarcinoma metastatic to the liver, when given by continuous regional intra-arterial infusion in carefully selected patients who are considered incura ble by surgery or other means. Also for the palliative management of liver cancer (usually administered by hepatic intra-arterial infusion).	Antimetabolites, Antineoplastic Floxuridine is rapidly catabolized to 5-fluorouracil, which is the active form of the drug. The primary effect is interference with DNA synthesis and to a lesser extent, inhibition of RNA formation th rough the drug's incorporation into RNA, thus leading to the production of fraudulent RNA. Fluorouracil also inhibits uracil riboside phophorylase, which prevents the…	SR-01000000001	B1117956	0 of 132	85.9921	0.810861	60.7204	8.64111
SR-01000597409-3		321946389	6610299	BIOMOL	GR-307	42	3	13	588.557	1.16043	1.15539										DB00773	Etoposide	For use in combination with other chemotherapeutic agents in the treatment of refractory testicular tumors and as first line treatment in patients with small cell lung cancer. Also used to treat other malignancies such as lymphoma, non-lymphocytic leukemia, and glioblastoma multiforme.	A semisynthetic derivative of podophyllotoxin that exhibits antitumor activity. Etoposide inhibits DNA synthesis by forming a complex with topoisomerase II and DNA. This complex induces breaks in double stranded DNA and prevents repair by topoisomerase II binding. Accumulated breaks in DNA prevent entry into the mitotic phase of cell division, and lead to cell death. Etoposide acts primarily in t…	Etoposide inhibits DNA topoisomerase II, thereby inhibiting DNA re-ligation. This causes critical errors in DNA synthesis at the premitotic stage of cell division and can lead to apoptosis of the cancer cell. Etoposide is cell cycle dependent and phase specific, affecting mainly the S and G2 phases of cell division. Inhibition of the topoisomerase II alpha isoform results in the anti-tumour activ…	Etoposide is an antineoplastic agent and an epipodophyllotoxin (a semisynthetic derivative of the podophyllotoxins). It inhibits DNA topoisomerase II, thereby ultimately inhibiting DNA synthesis. Etoposide is cell cycle dependent and phase specific, affecting mainly the S and G2 phases. Two different dose-dependent responses are seen. At high concentrations (10 &micro;g/mL or more), lysis of cell…	LPH	33419-42-0 121471-01-0 136598-18-0 201594-04-9 35317-32-9 51854-34-3 76576-58-4 100007-53-2 89301-95-1 96554-38-0 96554-41-5	Etoposide	Antineoplastic For use in combination with other chemotherapeutic agents in the treatment of refractory testicular tumors and as first line treatment in patients with small cell lung cancer. Also used to treat other malignancies such as lymphoma, non-lymphocytic leukemia, and glioblastoma multiforme.	Antineoplastic Agents, Phytogenic Etoposide inhibits DNA topoisomerase II, thereby inhibiting DNA re-ligation. This causes critical errors in DNA synthesis at the premitotic stage of cell division and can lead to apoptosis of the canc er cell.. Etoposide is cell cycle dependent and phase specific, affecting mainly the S and G2 phases of cell division.	SR-01000597409	B1117956	3 of 79	72.6752	7.51287	59.3944	4.20786
SR-01000945275-1		321949322	3052762	Carbosynth Limited	FP27248	25	2	5	367.87	0.744688	-0.841219																NBI	179474-81-8	Prucalopride	Gastroprokinetic		SR-01000945275	B1116982	2 of 11	81.9823	2.70686	58.626	10.4651
SR-01000000195-2		321942593	3334	Prestwick Chemical, Inc.	Prestw-210	21	2	4	299.348	3.9895	3.98683																LLG	43210-67-9 53571-02-1	Fenbendazole	Anthelminithic	Antinematodal Agents	SR-01000000195	B1117956	4 of 95	56.744	0.517972	58.3162	16.8767
SR-01000927763-1		121283140	35803	NCI - DCTD	335307	19	2	4	259.261	2.1382	2.13127																UAE	31431-43-3	Ciclobendazole	Anthelminithic		SR-01000927763	B1116982	4 of 43	72.3301	6.91869	57.8577	8.58183
SR-01000763161-2		46386883	457193	SeqChem	SRP00450d	90	5	18	1255.42	-0.0968825	-0.0971764	quinone_A(370)															UFH	50-76-0 53360-01-3 67595-72-6	Dactinomycin	Antineoplastic For the treatment of Wilms' tumor, childhood rhabdomyosarcoma, Ewing's sarcoma and metastatic, nonseminomatous testicular cancer as part of a combination chemotherapy and/or multi-modality treatment r egimen	Anti-Bacterial Agents Antibiotics, Antineoplastic Nucleic Acid Synthesis Inhibitors Protein Synthesis Inhibitors Good evidence exists that this drug bind strongly, but reversibly, to DNA, interfering with synthesis of RNA (prevention of RNA polymerase elongation) and, consequently, with protein synthesis.	SR-01000763161	B1117956	5 of 96	50.8297	2.17478	57.7231	5.07769
SR-05000002194-2		321949015	122797	BIOMOL	NP-424	29	2	8	400.379	1.4769	1.47187																THS	6559-91-7 40505-27-9	4'-Demethylepipodophyllotoxin			SR-05000002194	B1117004	5 of 79	81.9793	4.37668	57.4912	9.82357
SR-01000003109-2		321942194	4030	MicroSource	01501110	22	2	4	295.293	3.26011	3.25363										DB00643	Mebendazole	For the treatment of <i>Enterobius vermicularis</i> (pinworm), <i>Trichuris trichiura</i> (whipworm), <i>Ascaris lumbricoides</i> (common roundworm), <i>Ancylostoma duodenale</i> (common hookworm), <i>Necator americanus</i> (American hookworm) in single or mixed infections.	A benzimidazole that acts by interfering with carbohydrate metabolism and inhibiting polymerization of microtubules. [PubChem]	Mebendazole causes degenerative alterations in the tegument and intestinal cells of the worm by binding to the colchicine-sensitive site of tubulin, thus inhibiting its polymerization or assembly into microtubules. The loss of the cytoplasmic microtubules leads to impaired uptake of glucose by the larval and adult stages of the susceptible parasites, and depletes their glycogen stores. Degenerati…	Mebendazole is a (synthetic) broad-spectrum anthelmintic. The principal mode of action for Mebendazole is by its inhibitory effect on tubulin polymerization which results in the loss of cytoplasmic microtubules.	MYK	31431-39-7	Mebendazole	Anthelminithic For the treatment of <i>Enterobius vermicularis</i> (pinworm), <i>Trichuris trichiura</i> (whipworm), <i>Ascaris lumbricoides</i> (common roundworm), <i>Ancylostoma duodenale</i> (common hookworm), <i >Necator americanus</i> (American hookworm) in single or mixed infections.	Antinematodal Agents Tubulin Modulators Mebendazole causes degenerative alterations in the tegument and intestinal cells of the worm by binding to the colchicine-sensitive site of tubulin, thus inhibiting its polymerization or assembly into microtubules. The loss of the cytoplasmic microtubules leads to impaired uptake of glucose by the larval and adult stages of the susceptible parasites, and de…	SR-01000003109	B1117956	6 of 131	77.9054	2.75161	56.8891	5.01426
SR-01000076110-2		321942680	6758	SigmaAldrich	R 8875	29	0	6	394.417	3.32018	3.32016				R 8875	Rotenone	Inhibitor of mitochondrial electron transport	Modulator	Cell Stress	Mitochondria							VAX	83-79-4 12679-58-2 54141-69-4 42344-76-3	Rotenone	Antibacterial	Insecticides Uncoupling Agents	SR-01000076110	B1117956	13 of 151	69.0082	7.26338	56.7854	9.2641
SR-01000945160-1		321948983	21240594	Maybridge	JM00274	17	2	5	251.715	1.70115	0.863846																KNZ	516-21-2 152-53-4	4,6-Diamino-1-(p-chlorophenyl)-1,2-dihydro-2,2-dimethyl-s-triazine salt of 4,4'-methylene-bis(3-hydroxy-2-naphthoic acid)		Antimalarials Folic Acid Antagonists	SR-01000945160	B1117004	0 of 12	76.31	1.34025	56.1242	10.3227
SR-01000898799-3		321947536	6918289	Enzo Life Sciences, Inc	BML-AC3260	73	4	16	1030.29	7.12996	7.12878										DB06287	Temsirolimus	For the treatment of renal cell carcinoma (RCC). Also investigated for use/treatment in breast cancer, lymphoma (unspecified), rheumatoid arthritis, and multiple myeloma.	Temsirolimus is an intravenous drug for the treatment of renal cell carcinoma (RCC), developed by Wyeth Pharmaceuticals and approved by the FDA in late May 2007, and was also approved by the European Medicines Agency (EMEA) on November 2007. It is a derivative of sirolimus and is sold as Torisel.	Temsirolimus is an inhibitor of mTOR (mammalian target of rapamycin). Temsirolimus binds to an intracellular protein (FKBP-12), and the protein-drug complex inhibits the activity of mTOR that controls cell division. Inhibition of mTOR activity resulted in a G1 growth arrest in treated tumor cells. When mTOR was inhibited, its ability to phosphorylate p70S6k and S6 ribosomal protein, which are dow…		VRX	162635-04-3	temsirolimus	Antineoplastic	Antineoplastic Agents Protein Kinase Inhibitors	SR-01000898799	B1116982	0 of 12	37.4268	1.39854	55.1607	11.0636
SR-01000763520-3		321946224	446156	BIOMOL	DL-223	33	3	6	459.55	2.66815	1.14607																QQX	143201-11-0 145599-86-6	Cerivastatin	Antihyperlipidemic	Hydroxymethylglutaryl-CoA Reductase Inhibitors	SR-01000763520	B1117956	7 of 96	35.3154	5.27929	55.0252	11.7454
SR-01000942233-1		321948241	443872	Enzo Life Sciences, Inc	BML-AC3110	30	0	6	414.491	2.33141	2.33141										DB00700	Eplerenone	For improvement of survival of stable patients with left ventricular systolic dysfunction (ejection fraction <40%) and clinical evidence of congestive heart failure after an acute myocardial infarction.	Eplerenone, an aldosterone receptor antagonist similar to spironolactone, has been shown to produce sustained increases in plasma renin and serum aldosterone, consistent with inhibition of the negative regulatory feedback of aldosterone on renin secretion. The resulting increased plasma renin activity and aldosterone circulating levels do not overcome the effects of eplerenone. Eplerenone selecti…	Eplerenone binds to the mineralocorticoid receptor and thereby blocks the binding of aldosterone (component of the renin-angiotensin-aldosterone-system, or RAAS). Aldosterone synthesis, which occurs primarily in the adrenal gland, is modulated by multiple factors, including angiotensin II and non-RAAS mediators such as adrenocorticotropic hormone (ACTH) and potassium. Aldosterone binds to mineral…	Eplerenone, an aldosterone receptor antagonist similar to spironolactone, has been shown to produce sustained increases in plasma renin and serum aldosterone, consistent with inhibition of the negative regulatory feedback of aldosterone on renin secretion. The resulting increased plasma renin activity and aldosterone circulating levels do not overcome the effects of eplerenone. Eplerenone selecti…	VKO	107724-20-9	Eplerenone	Antihypertensive For improvement of survival of stable patients with left ventricular systolic dysfunction (ejection fraction <40%) and clinical evidence of congestive heart failure after an acute myocardial infarctio n.	Aldosterone Antagonists Eplerenone binds to the mineralocorticoid receptor and thereby blocks the binding of aldosterone (component of the renin-angiotensin-aldosterone-system, or RAAS). Aldosterone synthesis, which occurs p rimarily in the adrenal gland, is modulated by multiple factors, including angiotensin II and non-RAAS mediators such as adrenocorticotropic hormone (ACTH) and potassium. Ald…	SR-01000942233	B1117004	0 of 12	76.9474	6.52403	53.767	12.807
SR-01000763888-2		46386815	23581803	SeqChem	SRP01040v	57	2	11	778.932	4.6482	2.63449																RED	125317-39-7 71486-22-1	vinorelbine	Antineoplastic For the treatment of non-small-cell lung carcinoma.	Antineoplastic Agents, Phytogenic The antitumor activity of vinorelbine is thought to be due primarily to inhibition of mitosis at metaphase through its interaction with tubulin. Vinorelbine binds to the microtubular proteins of the m itotic spindle, leading to crystallization of the microtubule and mitotic arrest or cell death. Like other vinca alkaloids, vinorelbine may also interfere with: 1) …	SR-01000763888	B1117956	6 of 96	76.058	3.75893	52.6586	4.22453
SR-01000930565-3		321947923	119182	Enzo Life Sciences, Inc	BML-DL103	20	3	7	303.677	-0.291322	-0.291324										DB00631	Clofarabine	For the treatment of pediatric patients 1 to 21 years old with relapsed or refractory acute lymphocytic (lymphoblastic) leukemia after at least two prior regimens. It is designated as an orphan drug by the FDA for this use.	Clofarabine is a purine nucleoside antimetabolite that is being studied in the treatment of cancer. It is marketed in the U.S. and Canada as Clolar. In Europe and Australia/New Zealand the product is marketed under the name Evoltra. Clofarabine is used in paediatrics to treat a type of leukaemia called relapsed or refractory acute lymphoblastic leukaemia (ALL), only after at least two other types…	Clofarabine is metabolized intracellularly to the active 5'-monophosphate metabolite by deoxycytidine kinase and 5'-triphosphate metabolite by mono- and di-phospho-kinases. This metabolite inhibits DNA synthesis through an inhibitory action on ribonucleotide reductase, and by terminating DNA chain elongation and inhibiting repair through competitive inhibition of DNA polymerases. This leads to th…	Clofarabine is a purine nucleoside antimetabolite that differs from other puring nucleoside analogs by the presence of a chlorine in the purine ring and a flourine in the ribose moiety. Clofarabine seems to interfere with the growth of cancer cells, which are eventually destroyed. Since the growth of normal body cells may also be affected by clofarabine, other effects also occur. Clofarabine prev…	PYV	123318-82-1	clofarabine	Antineoplastic For the treatment of pediatric patients 1 to 21 years old with relapsed or refractory acute lymphocytic (lymphoblastic) leukemia after at least two prior regimens. It is designated as an orphan drug b y the FDA for this use.	Antineoplastic Agents Antimetabolites Clofarabine is metabolized intracellularly to the active 5'-monophosphate metabolite by deoxycytidine kinase and 5'-triphosphate metabolite by mono- and di-phospho-kinases. This metabolite inhibits DN A synthesis through an inhibitory action on ribonucleotide reductase, and by terminating DNA chain elongation and inhibiting repair through competitive inhibiti…	SR-01000930565	B1117004	3 of 12	90.726	9.03222	52.6326	11.6168
SR-01000763046-2		46386586	43116	SeqChem	SRP01038v	55	5	10	753.926	2.78918	0.821326																UIV	53643-48-4 59917-39-4	Vindesine	Antineoplastic For the treatment of acute leukaemia, malignant lymphoma, Hodgkin's disease, acute erythraemia and acute panmyelosis	Antineoplastic Agents, Phytogenic Tubulin Modulators Vindesine acts by causing the arrest of cells in metaphase mitosis through its inhibition tubulin mitotic funcitoning. The drug is cell-cycle specific for the S phase.	SR-01000763046	B1117956	5 of 96	69.2016	4.81231	50.2261	3.92268
SR-01000944512-1		321948249	4538	Johns Hopkins	JHU- 7065	11	3	3	153.178	-0.324756	-1.51083																MDL	15308-34-6 77124-27-7 536-21-0 13026-50-1 1420-80-0 21562-27-6 3131-01-9 43090-68-2 4779-94-6 5596-07-6 61-95-0 636-87-3 74514-93-5 76270-07-0	Norfenefrine	Antihypotensive	Adrenergic alpha-agonists Cardiotonic Agents	SR-01000944512	B1116982	3 of 12	70.6464	4.0412	50.2138	4.42523
SR-01000879978-1		92764044	293603	NCI - DCTD	166641	17	3	7	243.192	-0.988532	-0.988534																NZE	37717-21-8 37697-53-3 40505-45-1	Flurocitabine	Antineoplastic		SR-01000879978	B1116982	0 of 89	66.2397	3.18781	50.0451	7.27641
SR-01000075773-1		321941976	6252	SigmaAldrich	C 6645	17	4	7	243.217	-2.79752	-2.79752				C 6645	Cytosine-1-beta-D-arabinofuranoside hydrochloride	Selective inhibitor of DNA synthesis	Inhibitor	DNA Metabolism		DB02097	Cytidine					RGC	65-46-3 69-74-9 147-94-4 3530-56-1 78837-98-6 4395-95-3 32747-18-5 3083-52-1	Cytarabine	Antineoplastic For the treatment of acute non-lymphocytic leukemia, acute lymphocytic leukemia and blast phase of chronic myelocytic leukemia.	Antimetabolites, Antineoplastic Antiviral Agents Immunosuppressive Agents Cytarabine acts through direct DNA damage and incorporation into DNA. Cytarabine is cytotoxic to a wide variety of proliferating mammalian cells in culture. It exhibits cell phase specificity, primari ly killing cells undergoing DNA synthesis (S-phase) and under certain conditions blocking the progression of cells from the …	SR-01000075773	B1117956	0 of 151	68.1353	7.44415	49.8894	9.19246
SR-01000002968-2		321942810	5546	SigmaAldrich	T 4143	19	3	7	253.263	1.11457	1.11457				T 4143	Triamterene	Na+ channel blocker; diuretic	Blocker	Na+ Channel		DB00384	Triamterene	For the treatment of edema associated with congestive heart failure, cirrhosis of the liver, and the nephrotic syndrome; also in steroid-induced edema, idiopathic edema, and edema due to secondary hyperaldosteronism.	A pteridine that is used as a mild diuretic. [PubChem]	Triamterene inhibits the epithelial sodium channels on principal cells in the late distal convoluted tubule and collecting tubule, which are responsible for 1-2% of total sodium reabsorption. As sodium reabsorption is inhibited, this increases the osmolarity in the nephron lumen and decreases the osmolarity of the interstitium. Since sodium concentration is the main driving force for water reabso…	Triamterene, a relatively weak, potassium-sparing diuretic and antihypertensive, is used in the management of hypokalemia. Triamterene is similar in action to amiloride but, unlike amiloride, increases the urinary excretion of magnesium.	UMT	396-01-0 63764-56-7 130007-53-3 75934-75-7 14124-50-6 61356-20-5 75945-58-3	Triamterene	Diuretic For the treatment of edema associated with congestive heart failure, cirrhosis of the liver, and the nephrotic syndrome; also in steroid-induced edema, idiopathic edema, and edema due to secondary hyp eraldosteronism.	Antihypertensive Agents Diuretics Triamterene inhibits the epithelial sodium channels on principal cells in the late distal convoluted tubule and collecting tubule, which are responsible for 1-2% of total sodium reabsorption. As sodiu m reabsorption is inhibited, this increases the osmolarity in the nephron lumen and decreases the osmolarity of the interstitium. Since sodium concentration is the …	SR-01000002968	B1117956	2 of 151	67.5382	3.42043	49.7088	9.86914
SR-01000941576-1		321948781	10184653	NCI DTP Drug Discovery	NSC750691	34	2	7	485.938	3.75836	2.33847										DB08916	Afatinib	Afatinib is a kinase inhibitor indicated for the first-line treatment of patient with metastatic non-small cell lung cancer (NSCLC) whose tumours have epidermal growth factor receptor (EGFR) exon 19 deletions or exon 21 (L858R) substitution mutations as detected by an FDA-approved test.	Afatinib is a tyrosine kinase inhibitor which is a 4-anilinoquinazoline. It is prepared has the dimaleate salt. FDA approved on July 12, 2013.	Afatinib is an irreversible kinase inhibitor and binds to the kinase domains of EGFR (ErbB1), HER2 (ErbB2), and HER4 (ErbB4) to inhibit tyrosine kinase autophosphorylation. This results in a downregulation of ErbB signalling and subsequent inhibition of proliferation of cell lines expressing wild-type EGFR, selected EGFR exon 19 deletion mutations, or exon 21 L858R mutations. It also inhibited in…	Afatinib did not effect the QTc interval.						SR-01000941576	B1116982	5 of 22	39.1581	4.55278	49.5948	11.0952
SR-01000075979-1		321942534	4122	SigmaAldrich	M 1404	21	2	4	301.32	3.17299	3.16567				M 1404	Nocodazole	Disrupts microtubules by binding to beta-tubulin	Inhibitor	Cytoskeleton and ECM	beta-tubulin	DB08313	nocodazole					ODT	31430-18-9	Nocodazole	Antineoplastic	Antineoplastic Agents	SR-01000075979	B1117956	6 of 151	77.0242	4.44332	48.9194	10.1525
SR-01000763370-2		46386675	2577	SeqChem	SRP01460c	18	2	3	257.261	1.43593	0.890332										DB09010	Carmofur		Carmofur is a derivative of fluorouracil, and is an antineoplastic agent that has been used in the treatment of breast and colorectal cancer. Carmofur has been known to induce leukoencephalopathy.			OEP	61422-45-5	Carmofur	Antineoplastic	Antineoplastic Agents	SR-01000763370	B1117956	3 of 96	46.6552	8.14747	48.6726	15.0785
SR-01000879573-1		92764035	290486	NCI - DCTD	154020	23	4	9	320.304	-1.46426	-2.44112																OXT	35943-35-2	Triciribine	Antineoplastic		SR-01000879573	B1116982	4 of 58	29.7729	13.1422	47.2351	14.8176
SR-00000000462-2		321942244	3081361	NCI DTP Drug Discovery	NSC760766	30	1	6	475.354	4.54296	2.81383										DB05294	Vandetanib	Vandetanib is currently approved as an alternative to local therapies for both unresectable and disseminated disease. Because Vandetanib can prolong the Q-T interval, it is contraindicated for use in patients with serious cardiac complications such as congenital long QT syndrome and uncompensated heart failure.	Vandetanib is an oral once-daily kinase inhibitor of tumour angiogenesis and tumour cell proliferation with the potential for use in a broad range of tumour types. On April 6 2011, vandetanib was approved by the FDA to treat nonresectable, locally advanced, or metastatic medullary thyroid cancer in adult patients.	ZD-6474 is a potent and selective inhibitor of VEGFR (vascular endothelial growth factor receptor), EGFR (epidermal growth factor receptor) and RET (REarranged during Transfection) tyrosine kinases. VEGFR- and EGFR-dependent signalling are both clinically validated pathways in cancer, including non-small-cell lung cancer (NSCLC). RET activity is important in some types of thyroid cancer, and earl…	Mean IC50 of approximately 2.1 ?g/mL.						SR-00000000462	B1116982	5 of 22	56.1232	21.6309	47.1588	8.75078
SR-05000001582-1		321948847	31239	MicroSource	01500169	22	0	0	304.533	3.47093	3.47093																NSI	123-03-5 75975-62-1 7773-52-6 6004-24-6 7439-73-8 140-72-7 136499-13-3 27841-61-8 34359-90-5	Cetylpyridinium chloride	Antiseptic	Anti-Infective Agents, Local Detergents	SR-05000001582	B1117004	30 of 125	44.0886	2.3506	47.019	7.90283
SR-01000597602-3		321946018	446541	MicroSource	01500674	23	2	6	320.337	3.5276	0.174044										DB01024	Mycophenolic acid	For the prophylaxis of organ rejection in patients receiving allogeneic renal transplants, administered in combination with cyclosporine and corticosteroids.	Mycophenolic acid is an an immunosuppresant drug and potent anti-proliferative, and can be used in place of the older anti-proliferative azathioprine. It is usually used as part of triple therapy including a calcineurin inhibitor (ciclosporin or tacrolimus) and prednisolone. It is also useful in research for the selection of animal cells that express the E. coli gene coding for XGPRT (xanthine gu…	Mycophenolic acid is a potent, selective, uncompetitive, and reversible inhibitor of inosine monophosphate dehydrogenase (IMPDH), and therefore inhibits the de novo pathway of guanosine nucleotide synthesis without incorporation into DNA. Because T- and B-lymphocytes are critically dependent for their proliferation on de novo synthesis of purines, whereas other cell types can utilize salvage path…	Mycophenolic acid is an antibiotic substance derived from <i>Penicillium stoloniferum</i>. It blocks de novo biosynthesis of purine nucleotides by inhibition of the enzyme inosine monophosphate dehydrogenase. Mycophenolic acid is important because of its selective effects on the immune system. It prevents the proliferation of T-cells, lymphocytes, and the formation of antibodies from B-cells. It …	KXR	483-60-3 37415-62-6 24280-93-1 23288-62-2 23047-11-2	Mycophenolic acid	Immunosuppressant For the prophylaxis of organ rejection in patients receiving allogeneic renal transplants, administered in combination with cyclosporine and corticosteroids.	Antibiotics, Antineoplastic Enzyme Inhibitors Mycophenolic acid is a potent, selective, uncompetitive, and reversible inhibitor of inosine monophosphate dehydrogenase (IMPDH), and therefore inhibits the de novo pathway of guanosine nucleotide syn thesis without incorporation into DNA. Because T- and B-lymphocytes are critically dependent for their proliferation on de novo synthesis of purines, wh…	SR-01000597602	B1117956	2 of 131	36.9448	3.4516	46.3038	21.0766
SR-05000001485-2		321949372	5281078	Enzo Life Sciences, Inc	BML-IM101	31	1	8	433.495	3.47364	3.44551										DB00688	Mycophenolate mofetil	For the prophylaxis of organ rejection in patients receiving allogeneic renal, cardiac or hepatic transplants. Mycophenolate mofetil should be used concomitantly with cyclosporine and corticosteroids.	Mycophenolate mofetil is the 2-morpholinoethyl ester of mycophenolic acid (MPA), an immunosuppressive agent, inosine monophosphate dehydrogenase (IMPDH) inhibitor.	Mycophenolate mofetil is hydrolyzed to form mycophenolic acid (MPA), which is the active metabolite. MPA is a potent, selective, uncompetitive, and reversible inhibitor of inosine monophosphate dehydrogenase (IMPDH), and therefore inhibits the de novo pathway of guanosine nucleotide synthesis without incorporation into DNA. Because T- and B-lymphocytes are critically dependent for their prolifera…	Mycophenolate mofetil is a prodrug of mycophenolic acid (MPA), an antibiotic substance derived from <i>Penicillium stoloniferum</i>. It blocks de novo biosynthesis of purine nucleotides by inhibition of the enzyme inosine monophosphate dehydrogenase. Mycophenolic acid is important because of its selective effects on the immune system. It prevents the proliferation of T-cells, lymphocytes, and the…	TFO	115007-34-6 128794-94-5 140401-05-4 116680-01-4	Mycophenolate	Immunomodulator For the prophylaxis of organ rejection in patients receiving allogeneic renal, cardiac or hepatic transplants. Mycophenolate mofetil should be used concomitantly with cyclosporine and corticosteroids.	Anti-Inflammatory Agents, Non-Steroidal Antineoplastic Agents Dermatologic Agents Enzyme Inhibitors Immunosuppressive Agents Mycophenolate mofetil is hydrolyzed to form mycophenolic acid (MPA), which is the active metabolite. MPA is a potent, selective, uncompetitive, and reversible inhibitor of inosine monophosphate dehydr ogenase (IMPDH), and therefore inhibits the de novo pathway of guanosine …	SR-05000001485	B1117004	1 of 12	65.0131	5.07155	45.9815	15.5183
SR-01000000155-7		321942132	5388983	Enzo Life Sciences, Inc	ALX-350-257	59	3	12	810.974	4.18315	1.80577										DB00570	Vinblastine	For treatment of breast cancer, testicular cancer, lymphomas, neuroblastoma, Hodgkin's and non-Hodgkin's lymphomas, mycosis fungoides, histiocytosis, and Kaposi's sarcoma.	Antitumor alkaloid isolated from Vinca rosea. (Merck, 11th ed.)	The antitumor activity of vinblastine is thought to be due primarily to inhibition of mitosis at metaphase through its interaction with tubulin. Vinblastine binds to the microtubular proteins of the mitotic spindle, leading to crystallization of the microtubule and mitotic arrest or cell death.	Vinblastine is a vinca alkaloid antineoplastic agent. The vinca alkaloids are structurally similar compounds comprised of 2 multiringed units: vindoline and catharanthine. The vinca alkaloids have become clinically useful since the discovery of their antitumour properties in 1959. Initially, extracts of the periwinkle plant (<i>Catharanthus roseus</i>) were investigated because of putative hypogl…	NKJ	143-67-9 865-21-4 18556-44-0 15228-71-4	Vinblastine	Antineoplastic For treatment of breast cancer, testicular cancer, lymphomas, neuroblastoma, Hodgkin's and non-Hodgkin's lymphomas, mycosis fungoides, histiocytosis, and Kaposi's sarcoma.	Antineoplastic Agents, Phytogenic Tubulin Modulators The antitumor activity of vinblastine is thought to be due primarily to inhibition of mitosis at metaphase through its interaction with tubulin. Vinblastine binds to the microtubular proteins of the m itotic spindle, leading to crystallization of the microtubule and mitotic arrest or cell death.	SR-01000000155	B1117004	1 of 12	76.6168	1.28127	43.704	11.3547
SR-01000941572-1		321948134	5328940	NCI DTP Drug Discovery	NSC765694	36	1	8	530.446	4.08772	3.02128										DB06616	Bosutinib	Treatment of chronic, accelerated, or blast phase Philadelphia chromosome-positive (Ph+) chronic myelogenous leukemia (CML) with resistance or intolerance to prior therapy in adult patients.	Bosutinib is a Bcr-Abl kinase inhibitor for the treatment of Philadelphia chromosome-positive (Ph+) chronic myelogenous leukemia (CML). Compared to other tyrosine kinase inhibitors, it has a more favourable hematologic toxicity profile. FDA approved on September 4, 2012.	Bosutinib is a tyrosine kinase inhibitor. Although it is able to inhibit several tyrosine kinases such as Src, Lyn, and Hck, which are members of the Src-family of kinases, its primary target is the Bcr-Abl kinase. The Bcr-Abl gene is a chimeric oncogene created from the fusion of the breakpoint-cluster (Bcr) gene and Abelson (Abl) tyrosine gene. This chromosomal abnormality results in the format…							SR-01000941572	B1116982	6 of 22	50.3211	16.3605	43.3282	16.8329
SR-01000759412-3		46386742	35802	SeqChem	SRP01021f	23	2	4	313.283	3.40281	3.39635										DB08974	Flubendazole		Flubendazole is an anthelmintic that is used to treat worm infection in humans. It is available OTC in Europe.			PIS	31430-15-6	flubendazole	Anthelminithic	Antinematodal Agents	SR-01000759412	B1117956	5 of 96	72.3029	1.86206	43.2318	18.7336
SR-01000076253-5		321942662	38904	NCI DTP Drug Discovery	NSC241240	13	2	6	371.248	1.0637	1.0637				C 2538	Carboplatin	Antineoplastic	Intercalator	DNA		DB00958	Carboplatin	For the initial treatment of advanced ovarian carcinoma in established combination with other approved chemotherapeutic agents. One established combination regimen consists of PARAPLATIN and cyclophosphamide. It is also indicated for the palliative treatment of patients with ovarian carcinoma recurrent after prior chemotherapy, including patients who have been previously treated with cisplatin.	An organoplatinum compound that possesses antineoplastic activity. [PubChem]	Alkylating agents work by three different mechanisms: 1) attachment of alkyl groups to DNA bases, resulting in the DNA being fragmented by repair enzymes in their attempts to replace the alkylated bases, preventing DNA synthesis and RNA transcription from the affected DNA, 2) DNA damage via the formation of cross-links (bonds between atoms in the DNA) which prevents DNA from being separated for s…	Carboplatin is an antineoplastic in the class of alkylating agents and is used to treat various forms of cancer. Alkylating agents are so named because of their ability to add alkyl groups to many electronegative groups under conditions present in cells. They stop tumor growth by cross-linking guanine bases in DNA double-helix strands - directly attacking DNA. This makes the strands unable to unc…						SR-01000076253	B1116982	4 of 11	50.1055	2.70359	41.5565	9.47348
SR-05000001927-1		321949308	16132496	MicroSource	01500603	92	13	16	1272.45	-0.830607	-3.67734																OTX	1404-88-2	Tyrothricin	Antibiotic	Antibacterial Agents	SR-05000001927	B1117004	45 of 131	70.0706	3.20406	40.2136	17.4642
SR-01000196854-1		321942771	6317	ChemBridge	5144145	16	2	4	224.256	1.61463	-0.388429																UMY	7413-36-7 5302-35-2 5302-36-3 5704-60-9 7349-37-3 7388-03-6 5054-57-9 74-10-2	Nifenalol	Antiarrhythmic		SR-01000196854	B1117956	0 of 142	5.35247	12.8005	39.6596	7.94556
SR-05000000373-6		321949363	5311	Enzo Life Sciences, Inc	ALX-270-288	19	3	3	264.32	2.00397	1.99074										DB02546	Vorinostat	For the treatment of cutaneous manifestations in patients with cutaneous T-cell lymphoma who have progressive, persistent or recurrent disease on or following two systemic therapies.	Vorinostat (rINN) or suberoylanilide hydroxamic acid (SAHA), is a drug currently under investigation for the treatment of cutaneous T cell lymphoma (CTCL), a type of skin cancer, to be used when the disease persists, gets worse, or comes back during or after treatment with other medicines. It is the first in a new class of agents known as histone deacetylase inhibitors. A recent study suggested t…	Vorinostat inhibits the enzymatic activity of histone deacetylases HDAC1, HDAC2 and HDAC3 (Class I) and HDAC6 (Class II) at nanomolar concentrations (IC<sub>50</sub>&lt; 86 nM). These enzymes catalyze the removal of acetyl groups from the lysine residues of histones proteins. In some cancer cells, there is an overexpression of HDACs, or an aberrant recruitment of HDACs to oncogenic transcription …		KWY	149647-78-9	vorinostat	Antineoplastic For the treatment of cutaneous manifestations in patients with cutaneous T-cell lymphoma who have progressive, persistent or recurrent disease on or following two systemic therapies.	Anti-Inflammatory Agents, Non-Steroidal Antineoplastic Agents Enzyme Inhibitors Anticarcinogenic Agents Vorinostat inhibits the enzymatic activity of histone deacetylases HDAC1, HDAC2 and HDAC3 (Class I) and HDAC6 (Class II) at nanomolar concentrations (IC<sub>50</sub>&lt; 86 nM). These enzymes catalyze the removal of acetyl groups from the lysine residues of histones proteins. In some cancer cel…	SR-05000000373	B1117004	4 of 12	38.7356	9.99898	38.7819	14.5613
SR-01000944189-1		321948297	9875401	MicroSource	01504372	29	1	5	435.881	1.89764	1.89764										DB06228	Rivaroxaban	Rivaroxaban is indicated for the prevention of venous thromboembolic events (VTE) in patients who have undergone total hips replacements and total knee replacement surgery; prevention of stroke and systemic embolism in patients with nonvalvular atrial fibrillation; treatment of deep vein thrombosis (DVT) and pulmonary embolism (PE); to reduce risk of recurrent DVT and/or PE. Due to a lack of safe…	Rivaroxaban is an anticoagulant and the first orally active direct factor Xa inhibitor. Unlike warfarin, routine lab monitoring of INR is not necessary. However there is no antidote available in the event of a major bleed. Only the 10 mg tablet can be taken without regard to food. The 15 mg and 20 mg tablet should be taken with food. FDA approved on July 1, 2011.	Rivaroxaban competitively inhibits free and clot bound factor Xa. Factor Xa is needed to activate prothrombin (factor II) to thrombin (factor IIa). Thrombin is a serine protease that is required to activate fibrinogen to fibrin, which is the loose meshwork that completes the clotting process. Since one molecule of factor Xa can generate more than 1000 molecules of thrombin, selective inhibitors o…	Rivaroxaban is an anticoagulant which binds directly to factor Xa. Thereafter, it effectively blocks the amplification of the coagulation cascade, preventing the formation of thrombus. Rivaroxaban is a unqiue anticoagulant for two reasons. First of all, it is does not involve antithrombin III (ATIII) to exert its anticoagulant effects. Secondly, it is an oral agent whereas the widely used unfract…	SSA	366789-02-8	Rivaroxaban	Anticoagulant		SR-01000944189	B1117004	0 of 12	61.8052	4.31265	35.3098	1.39105
SR-05000001862-1		321948872	3014024	MicroSource	01503610	23	0	0	318.56	3.07732	3.07732																ORA	8001-54-5	Benzalkonium chloride	Antiseptic		SR-05000001862	B1117004	27 of 131	43.9836	4.08305	34.4651	9.95282
SR-01000759369-2		46386739	6010	SeqChem	SRP04150m	22	1	2	302.451	3.646	3.646										DB06710	Methyltestosterone	Methyltestosterone is an anabolic steroid hormone used to treat men with a testosterone deficiency. It is also used in women to treat breast cancer, breast pain, swelling due to pregnancy, and with the addition of estrogen it can treat symptoms of menopause.	A synthetic anabolic steroid used for treating men with testosterone deficiency or similar androgen replacement therapies. Also, has antineoplastic properties and so has been used secondarily in women with advanced breast cancer. Methyltestosterone is a schedule III drug in the US.	The effects of testosterone in humans and other vertebrates occur by way of two main mechanisms: by activation of the androgen receptor (directly or as DHT), and by conversion to estradiol and activation of certain estrogen receptors. Free testosterone (T) is transported into the cytoplasm of target tissue cells, where it can bind to the androgen receptor, or can be reduced to 5&alpha;-dihydrotes…	Testosterone is a steroid hormone from the androgen group. Testosterone is primarily secreted from the testes of males. In females, it is produced in the ovaries, adrenal glands and by conversion of adrostenedione in the periphery. It is the principal male sex hormone and an anabolic steroid. In both males and females, it plays key roles in health and well-being. Examples include enhanced libido,…	QKF	58-18-4 1300-17-0 31745-24-1	Methyltestosterone	Androgen Methyltestosterone is an anabolic steroid hormone used to treat men with a testosterone deficiency. It is also used in women to treat breast cancer, breast pain, swelling due to pregnancy, and with th e addition of estrogen it can treat symptoms of menopause.	Anabolic Agents Antineoplastic Agents, Hormonal The effects of testosterone in humans and other vertebrates occur by way of two main mechanisms: by activation of the androgen receptor (directly or as DHT), and by conversion to estradiol and activat ion of certain estrogen receptors. Free testosterone (T) is transported into the cytoplasm of target tissue cells, where it can bind to the androgen r…	SR-01000759369	B1117956	1 of 134	41.8355	9.18717	33.303	25.5868
SR-05000002335-3		321949454	163659	NCI DTP Drug Discovery	NSC24559	76	11	24	1085.15	2.07289	1.93795										DB06810	Plicamycin	For the treatment of testicular cancer, as well as hypercalcemia and hypercalciuria associated with a variety of advanced forms of cancer.	Plicamycin is an antineoplastic antibiotic produced by Streptomyces plicatus. It has been used in the treatment of testicular cancer, Paget's disease of bone, and, rarely, the management of hypercalcemia. The manufacturer discontinued plicamycin in 2000.	Plicamycin is presumed to inhibit cellular and enzymic RNA synthesis by forming a complex with DNA. Plicamycin may also lower calcium serum levels by inhibiting the effect of parathyroid hormone upon osteoclasts or by blocking the hypercalcemic action of pharmacologic doses of vitamin D.	Plicamycin is lethal to Hela cells in 48 hours at concentrations as low as 0.5 micrograms per milliliter of tissue culture medium. Plicamycin has shown significant anti-tumor activity against experimental leukemia in mice when administered intraperitoneally.	KMD	18378-89-7 97666-60-9	Mithramycin	Antineoplastic For the treatment of testicular cancer, as well as hypercalcemia and hypercalciuria associated with a variety of advanced forms of cancer.	Antibiotics, Antineoplastic Fluorescent Dyes Nucleic Acid Synthesis Inhibitors Protein Synthesis Inhibitors Plicamycin is presumed to inhibit cellular and enzymic RNA synthesis by forming a complex with DNA. Plicamycin may also lower calcium serum levels by inhibiting the effect of parathyroid hormone upon osteoclasts or by blocking the hypercalcemic action of pharmacologic doses of vitamin D.	SR-05000002335	B1116982	4 of 12	15.3313	4.83287	32.7952	7.39601
SR-05000001830-3		321948937	5974	MicroSource	01503200	20	0	0	284.543	2.68656	2.68656										DB01718	Cetyl-Trimethyl-Ammonium					RDY	57-09-0 87-76-3 124-23-2 62201-26-7 112-02-7 505-86-2 65060-02-8 68214-07-3 7192-88-3 6899-10-1 138-32-9 8044-71-1 139272-33-6 146909-27-5 53023-95-3 79728-63-5 104302-76-3 108779-80-2 12294-25-6 69217-35-2 79631-76-8 3084-33-1 2478-29-7 49706-67-4 19710-01-1 38844-00-7 78480-17-8 57158-41-5 84505-77-1	Cetrimonium bromide	Anticonvulsant Antiseptic Antibacterial	Anti-Infective Agents, Local Detergents Surface-Active Agents	SR-05000001830	B1117004	28 of 131	38.677	5.22739	32.216	7.12576
SR-01000760540-1		26664353	235856	NCI - DCTD	37641	36	2	6	496.567	3.65484	3.65483																RUO	7332-27-6	Amcinafide	Antiinflammatory		SR-01000760540	B1116982	0 of 145	16.5857	6.40392	31.9643	4.39377
SR-01000880837-1		89855687	98514	NCI - DCTD	73254	26	1	3	347.453	3.46242	3.2215																MYU	53-89-4	Benzpiperylone			SR-01000880837	B1116982	3 of 89	29.5428	12.996	31.725	10.7795
SR-01000838880-2		56322643	31280	SigmaChemicalCompany	C0636	21	0	0	298.57	3.04336	3.04336																RUV	124-03-8 3006-10-8 50641-13-9	Mecetronium ethylsulfate	Antiseptic		SR-01000838880	B1116982	7 of 88	29.9501	5.65019	31.7153	10.037
SR-01000781916-3		321945903	23615793	BIOMOL	NP-167	42	4	8	590.788	7.66526	4.16064																RDS	25999-31-9 25999-20-6 57157-99-0 67249-45-0 11054-70-9 107684-72-0 26934-10-1 37213-87-9 37259-88-4	Lasalocid	Antibiotic	Anti-Bacterial Agents Coccidiostats Ionophores	SR-01000781916	B1117004	22 of 116	33.8315	10.0553	31.4777	20.2178
SR-01000695424-2		321945883	62881	MicroSource	01500224	39	6	9	560.684	-3.36516	-3.63887																VCP	70-51-9 138-14-7 17688-38-9 35908-62-4 97633-18-6 7278-84-4 1950-39-6 76174-15-7	Deferoxamine	Antidote Used to treat acute iron or aluminum toxicity (an excess of aluminum in the body) in certain patients. Also used in certain patients with anemia who must receive many blood transfusions.	Siderophores Deferoxamine works in treating iron toxicity by binding trivalent (ferric) iron (for which it has a strong affinity), forming ferrioxamine, a stable complex which is eliminated via the kidneys. 100 mg of deferoxamine is capable of binding approximately 8.5 mg of trivalent (ferric) iron. Deferoxamine works in treating aluminum toxicity by binding to tissue-bound aluminum to form alumi…	SR-01000695424	B1117956	1 of 131	21.0787	13.3848	30.9919	19.7781
SR-01000941571-1		321948158	11167602	NCI DTP Drug Discovery	NSC763932	33	3	4	482.815	4.48603	4.48572										DB08896	Regorafenib	Regorafenib is indicated for the treatment of patients with metastatic colorectal cancer (CRC) who have been previously treated with fluoropyrimidine-, oxaliplatin- and irinotecan-based chemotherapy, an anti-VEGF therapy, and, if KRAS wild type, an anti-EGFR therapy. Regorafenib is also indicated for the treatment of patients with locally advanced, unresectable or metastatic gastrointestinal stro…	Regorafenib is an orally-administered inhibitor of multiple kinases. It is used for the treatment of metastatic colorectal cancer and advanced gastrointestinal stromal tumours. FDA approved on September 27, 2012.	Regorafenib is a small molecule inhibitor of multiple membrane-bound and intracellular kinases involved in normal cellular functions and in pathologic processes such as oncogenesis, tumor angiogenesis, and maintenance of the tumor microenvironment. In in vitro biochemical or cellular assays, regorafenib or its major human active metabolites M-2 and M-5 inhibited the activity of RET, VEGFR1, VEGFR…							SR-01000941571	B1116982	2 of 11	14.08	15.9864	30.9303	22.6379
SR-01000944473-1		321948465	22297	Johns Hopkins	JHU- 5396	10	1	1	141.254	2.31817	-0.634499																PTN	503-01-5 6168-86-1 51176-71-7 51277-00-0 5984-50-9 65783-53-1 65783-54-2 71846-57-6 7492-31-1	Isometheptene hydrochloride	Antimigraine Isometheptene is a sympathomimetic drug which causes vasoconstriction. It is used for treating migraines and tension headaches.	Sympathomimetics Vasoconstrictor Agents Once elevated, the intracellular calcium concentration is returned to its basal level through a variety of protein pumps and calcium exchangers located on the plasma membrane and sarcoplasmic reticulu m. This reduction in calcium removes the stimulus necessary for contraction allowing for a return to baseline. The drug can also cause vesicular displacement …	SR-01000944473	B1116982	0 of 12	8.97303	3.06993	30.9111	12.3762
SR-01000931969-2		321948821	60613	Enzo Life Sciences, Inc	BML-AC3064	18	4	8	279.187	-2.99041	-4.70145										DB00369	Cidofovir	For the treatment of CMV retinitis in patients with acquired immunodeficiency syndrome (AIDS)	Cidofovir is an injectable antiviral medication for the treatment of cytomegalovirus (CMV) retinitis in patients with AIDS. It suppresses CMV replication by selective inhibition of viral DNA synthesis. [Wikipedia]	Cidofovir acts through the selective inhibition of viral DNA polymerase.Biochemical data support selective inhibition of CMV DNA polymerase by cidofovir diphosphate, the active intracellular metabolite of cidofovir. Cidofovir diphosphate inhibits herpesvirus polymerases at concentrations that are 8- to 600-fold lower than those needed to inhibit human cellular DNA polymerase alpha, beta, and gamm…	Cidofovir is a new anti-viral drug. It is classified as a nucleotide analogue and is active against herpes cytomegalovirus (CMV) retinitis infection. Most adults are infected with CMV. Cidofovir suppresses cytomegalovirus (CMV) replication by selective inhibition of viral DNA synthesis.	QPG	149394-66-1 113852-37-2 120362-37-0 128347-13-7 133868-60-7	Cidofovir	Antiviral For the treatment of CMV retinitis in patients with acquired immunodeficiency syndrome (AIDS)	Antineoplastic Agents Antiviral Agents Radiation-Sensitizing Agents Anti-HIV Agents Cidofovir acts through the selective inhibition of viral DNA polymerase.Biochemical data support selective inhibition of CMV DNA polymerase by cidofovir diphosphate, the active intracellular metabolit e of cidofovir. Cidofovir diphosphate inhibits herpesvirus polymerases at concentrations that are 8- to 600-fold l…	SR-01000931969	B1117004	4 of 12	29.0301	9.42706	30.5697	8.74188
SR-01000763740-2		46386550	6432394	SeqChem	SRP04225d	34	0	4	452.587	5.88402	4.75661										DB01081	Diphenoxylate	For as adjunctive therapy in the management of diarrhea	A meperidine congener used as an antidiarrheal, usually in combination with atropine. At high doses, it acts like morphine. Its unesterified metabolite difenoxin has similar properties and is used similarly. It has little or no analgesic activity. This medication is classified as a Schedule V under the Controlled Substances Act by the Food and Drug Administration (FDA) and the DEA in the United S…	Diphenoxylate is an opiate receptor agonists that stimulate mu receptors in GI to decrease the peristalsis and constrict the sphincters. Diphenoxylate has a direct effect on circular smooth muscle of the bowel, that conceivably results in segmentation and prolongation of gastrointestinal transit time. The clinical antidiarrheal action of diphenoxylate may thus be a consequence of enhanced segment…	Diphenoxylate, an antidiarrheal, is effective as adjunctive therapy in the management of diarrhea. Diphenoxylate is rapidly and extensively metabolized in man by ester hydrolysis to diphenoxylic acid (difenoxine), which is biologically active and the major metabolite in the blood.	SZV	915-30-0 3810-80-8 55840-97-6	Diphenoxylate	Antidiarrheal For as adjunctive therapy in the management of diarrhea	Gastrointestinal Agents Antidiarrheals Narcotics Diphenoxylate is an opiate receptor agonists that stimulate mu receptors in GI to decrease the peristalsis and constrict the sphincters. Diphenoxylate has a direct effect on circular smooth muscle of the bowel, that conceivably results in segmentation and prolongation of gastrointestinal transit time. The clinical antidiarrheal action of diphenoxyl…	SR-01000763740	B1117956	3 of 96	16.831	11.6001	30.45	6.76501
SR-05000001510-4		321949477	5905	Enzo Life Sciences, Inc	BML-DL422	17	3	5	354.099	-0.528919	-0.614456																RQL	54-42-2 13104-59-1 33995-05-0 39547-64-3 53745-34-9 90640-07-6 90640-08-7 17140-71-5 1336-77-2 888-04-0	Idoxuridine	Antiviral For use in keratoconjunctivitis and keratitis caused by herpes simplex virus.	Antiviral Agents Nucleic Acid Synthesis Inhibitors Idoxuridine acts as an antiviral agent by inhibiting viral replication by substituting itself for thymidine in viral DNA. This in turn inhibits thymidylate phosphorylase and viral DNA polymerases from properly functioning. The effect of Idoxuridine results in the inability of the virus to reproduce or to infect/destroy tissue.	SR-05000001510	B1117004	0 of 12	20.0133	13.244	30.2204	11.9921
SR-01000721850-1		11533027	26133	SigmaChemicalCompany	H5270	31	2	6	432.55	2.8614	2.8614																TSB	13609-67-1 135467-84-4	Hydrocortisone butyrate	Glucocorticoid	Dermatologic Agents	SR-01000721850	B1116982	0 of 104	28.8088	3.75023	30.1814	4.14109
SR-01000945211-2		321949552	72073	Enamine	EN300-154722	12	0	2	162.145	-0.89896	-0.89896																KMF	2423-66-7 30967-52-3 34533-48-7 37141-85-8	Quindoxin	Antibacterial		SR-01000945211	B1116982	0 of 11	6.30286	2.66951	29.9776	6.36135
SR-01000944187-1		321948510	59757	MicroSource	01504107	27	1	4	385.844	3.44245	3.41124																OQW	103475-41-8	Tepoxalin	Dermatologic	Anti-Inflammatory Agents, Non-Steroidal Immunosuppressive Agents	SR-01000944187	B1117004	1 of 12	25.6034	2.79624	29.5024	13.1709
SR-01000763706-3		321946513	59768	BIOMOL	DL-107	21	2	5	295.374	1.82243	-0.402808										DB00187	Esmolol	For the rapid control of ventricular rate in patients with atrial fibrillation or atrial flutter in perioperative, postoperative, or other emergent circumstances where short term control of ventricular rate with a short-acting agent is desirable. Also used in noncompensatory sinus tachycardia where the rapid heart rate requires specific intervention.	Esmolol (trade name Brevibloc) is a cardioselective beta1 receptor blocker with rapid onset, a very short duration of action, and no significant intrinsic sympathomimetic or membrane stabilizing activity at therapeutic dosages. Esmolol decreases the force and rate of heart contractions by blocking beta-adrenergic receptors of the sympathetic nervous system, which are found in the heart and other …	Similar to other beta-blockers, esmolol blocks the agonistic effect of the sympathetic neurotransmitters by competing for receptor binding sites. Because it predominantly blocks the beta-1 receptors in cardiac tissue, it is said to be cardioselective. In general, so-called cardioselective beta-blockers are relatively cardioselective; at lower doses they block beta-1 receptors only but begin to bl…		NVD	81161-17-3 103598-03-4 84057-94-3 81147-92-4	Esmolol	Antiarrhythmic For the rapid control of ventricular rate in patients with atrial fibrillation or atrial flutter in perioperative, postoperative, or other emergent circumstances where short term control of ventricula r rate with a short-acting agent is desirable. Also used in noncompensatory sinus tachycardia where the rapid heart rate requires specific intervention.	Adrenergic beta-Antagonists Similar to other beta-blockers, esmolol blocks the agonistic effect of the sympathetic neurotransmitters by competing for receptor binding sites. Because it predominantly blocks the beta-1 receptors i n cardiac tissue, it is said to be cardioselective. In general, so-called cardioselective beta-blockers are relatively cardioselective; at lower doses they block beta-1 r…	SR-01000763706	B1117956	0 of 133	12.426	2.29586	29.4324	13.6362
SR-01000885029-1		99360911	5358941	NCI - DCTD	291562	30	0	6	417.499	0.674792	0.660812																QXK	26328-04-1 23887-46-9 94135-67-8 28044-44-2	cinepazide	Vasodilator	Vasodilator Agents	SR-01000885029	B1116982	0 of 79	6.87395	14.7323	27.9963	13.6106
SR-01000805797-1		49670933	94426	ChemDiv	1822-0552	16	1	4	220.268	1.00195	-0.813404																UYU	32231-06-4 66181-62-2 38063-96-6	1-Piperonylpiperazine dihydrochloride			SR-01000805797	B1116982	0 of 100	5.69017	4.47507	27.8806	11.4899
SR-01000942236-1		321948792	40976	Enzo Life Sciences, Inc	BML-AC3120	24	1	2	324.457	3.60117	3.60117										DB00294	Etonogestrel	For use as a female contraceptive (depot).	Etonogestrel is a molecule used in hormonal contraceptives, most notably the subdermal implant Implanon. [Wikipedia]	Etonogestrel binds to the progesterone and estrogen receptors. Target cells include the female reproductive tract, the mammary gland, the hypothalamus, and the pituitary. Once bound to the receptor, progestins like etonogestrel will slow the frequency of release of gonadotropin releasing hormone (GnRH) from the hypothalamus and blunt the pre-ovulatory LH (luteinizing hormone) surge.	Etonogestrel is used as a female contraceptive. Etonogestrel is a progestin or a synthetic form of the naturally occurring female sex hormone, progesterone. In a woman's normal menstrual cycle, an egg matures and is released from the ovaries (ovulation). The ovary then produces progesterone, preventing the release of further eggs and priming the lining of the womb for a possible pregnancy. If pre…	TNJ	54048-10-1 131562-74-8 135988-10-2 165050-21-5	etonogestrel	Prostaglandin For use as a female contraceptive (depot).	Contraceptive Agents, Female Etonogestrel binds to the progesterone and estrogen receptors. Target cells include the female reproductive tract, the mammary gland, the hypothalamus, and the pituitary. Once bound to the receptor, p rogestins like etonogestrel will slow the frequency of release of gonadotropin releasing hormone (GnRH) from the hypothalamus and blunt the pre-ovulatory LH (luteinizing…	SR-01000942236	B1116982	0 of 12	5.01078	8.92224	26.6996	16.0809
SR-01000799155-2		321946083	12560	Prestwick Chemical, Inc.	Prestw-151	51	5	14	733.927	2.59639	1.57326																SKS	134-36-1 3521-62-8 84252-03-9 8065-26-7 12167-63-4 28375-06-6 31261-46-8	Erythromycin	Antibiotic	Anti-Bacterial Agents Enzyme Inhibitors Gastrointestinal Agents Protein Synthesis Inhibitors	SR-01000799155	B1117956	1 of 132	9.21462	2.93631	26.6851	7.04869
SR-01000872691-1		321947702	26596	Prestwick Chemical, Inc.	Prestw-1110	18	2	3	247.293	3.64788	3.64599																QAR	14255-87-9 53787-36-3	Parbendazole	Anthelminithic	Antinematodal Agents	SR-01000872691	B1117004	3 of 132	60.2121	3.02056	26.5231	30.6584
SR-01000941592-2		321948654	123132511	Enzo Life Sciences, Inc	BML-AC3121	68	3	14	958.224	7.40386	7.40268										DB01590	Everolimus	Everolimus is indicated for the treatment of postmenopausal women with advanced hormone receptor-positive, HER2-negative breast cancer (advanced HR+ BC) in combination with exemestane, after failure of treatment with letrozole or anastrozole. Indicated for the treatment of adult patients with progressive neuroendocrine tumors of pancreatic origin (PNET) with unresectable, locally advanced or meta…	Everolimus is a derivative of Rapamycin (sirolimus), and works similarly to Rapamycin as an mTOR (mammalian target of rapamycin) inhibitor. It is currently used as an immunosuppressant to prevent rejection of organ transplants. In a similar fashion to other mTOR inhibitors Everolimus' effect is solely on the mTORC1 protein and not on the mTORC2 protein.	Everolimus is a mTOR inhibitor that binds with high affinity to the FK506 binding protein-12 (FKBP-12), thereby forming a drug complex that inhibits the activation of mTOR. This inhibition reduces the activity of effectors downstream, which leads to a blockage in the progression of cells from G1 into S phase, and subsequently inducing cell growth arrest and apoptosis. Everolimus also inhibits the…		PFX	159351-69-6	everolimus	Immunosuppressant Investigated for use/treatment in transplant (rejection) and renal cell carcinoma.	Immunosuppressive Agents Everolimus is a mTOR inhibitor that binds with high affinity to the FK506 binding protein-12 (FKBP-12), thereby forming a drug complex that inhibits the activation of mTOR. This inhibition reduces the activity of effectors downstream, which leads to a blockage in the progression of cells from G1 into S phase, and subsequently inducing cell growth arrest and apoptosis. Eve…	SR-01000941592	B1116982	0 of 12	44.1953	12.5803	26.0805	10.364
SR-01000000279-1		855945	657368	SigmaChemicalCompany	R2636	41	2	10	581.738	2.67839	2.21458																QWD	51547-64-9 35834-26-5 83916-13-6 83916-21-6	Rosaramicin	Antibacterial		SR-01000000279	B1116982	2 of 48	8.30095	10.3987	26.0222	8.4225
SR-01000075590-1		321942257	6305	SigmaAldrich	T 0254	15	3	3	204.225	-1.08546	-1.08929				T 0254	L-Tryptophan	Antidepressant; precursor of serotonin	Precursor	Serotonin		DB00150	L-Tryptophan	Tryptophan may be useful in increasing serotonin production, promoting healthy sleep, managing depression by enhancing mental and emotional well-being, managing pain tolerance, and managing weight.	An essential amino acid that is necessary for normal growth in infants and for nitrogen balance in adults. It is a precursor of indole alkaloids in plants. It is a precursor of serotonin (hence its use as an antidepressant and sleep aid). It can be a precursor to niacin, albeit inefficiently, in mammals. [PubChem]	A number of important side reactions occur during the catabolism of tryptophan on the pathway to acetoacetate. The first enzyme of the catabolic pathway is an iron porphyrin oxygenase that opens the indole ring. The latter enzyme is highly inducible, its concentration rising almost 10-fold on a diet high in tryptophan. Kynurenine is the first key branch point intermediate in the pathway. Kynureni…	Tryptophan is critical for the production of the body's proteins, enzymes and muscle tissue. It is also essential for the production of niacin, the synthesis of the neurotransmitter serotonin and melatonin. Tryptophan supplements can be used as natural relaxants to help relieve insomnia. Tryptophan can also reduce anxiety and depression and has been shown to reduce the intensity of migraine heada…	LKP	54-12-6 85987-45-7 73-22-3 6912-86-3 80206-30-0 153-94-6 62602-94-2 50373-34-7 6159-33-7 116286-76-1 7729-18-2	Tryptophan	Nutrient Tryptophan may be useful in increasing serotonin production, promoting healthy sleep, managing depression by enhancing mental and emotional well-being, managing pain tolerance, and managing weight.	Antidepressive Agents, Second-Generation A number of important side reactions occur during the catabolism of tryptophan on the pathway to acetoacetate. The first enzyme of the catabolic pathway is an iron porphyrin oxygenase that opens the i ndole ring. The latter enzyme is highly inducible, its concentration rising almost 10-fold on a diet high in tryptophan. Kynurenine is the first key branch p…	SR-01000075590	B1117956	0 of 151	7.36771	9.75068	25.9451	12.5517
SR-01000838922-3		50086823	10635	InterBioScreen	BB_NC-0075	21	1	2	290.44	3.41126	3.41126																ROZ	521-18-6 571-22-2 12040-51-6 28801-96-9 29873-50-5	Androstanolone	Androgen	Androgens	SR-01000838922	B1116982	0 of 107	9.74108	5.12217	25.902	10.3539
SR-01000944749-1		321948056	638072	SigmaAldrich	MFCD00008912	30	0	0	410.718	10.422	10.422																TPW	111-02-4 132316-37-1 7683-64-9 94016-35-0	2,6,10,14,18,22-Tetracosahexaene, 2,6,10,15,19,23-hexamethyl-, (all-e)-	Steroids	Adjuvants, Immunologic Cosmetics Steroids	SR-01000944749	B1117004	0 of 12	8.97356	14.705	25.8678	14.9648
SR-01000000237-2		321942099	65495	MicroSource	01501148	24	0	2	397.749	6.06207	5.99484																NVX	61318-91-0 61318-90-9 59293-82-2 82382-23-8	Sulconazole	Antifungal	Antifungal Agents	SR-01000000237	B1117956	5 of 132	8.25801	12.2721	25.8424	11.5907
SR-01000872620-2		321946165	9568512	SigmaAldrich	T8900	16	3	3	236.293	0.902995	0.902988																PFQ	104-06-3 62682-46-6	Tb-450	Antibacterial	Antitubercular Agents	SR-01000872620	B1117956	0 of 133	30.9364	14.6391	25.7818	16.6589
SR-01000930920-1		136949627	21158562	Cayman Chemical	18220	25	3	5	352.465	2.4157	-0.449547																QKE	61849-14-7 35121-78-9 136626-78-3 63748-50-5 63859-31-4	Epoprostenol	Antithrombotic For the long-term intravenous treatment of primary pulmonary hypertension and pulmonary hypertension associated with the scleroderma spectrum of disease in NYHA Class III and Class IV patients who do not respond adequately to conventional therapy.	Antihypertensive Agents Platelet Aggregation Inhibitors Prostaglandins are present in most body tissues and fluids and mediate many biological functions. Epoprostenol (PGI2) is a member of the family of prostaglandins that is derived from arachidonic acid. The major pharmacological actions of epoprostenol is ultimately inhibition of platelet aggregation. Prostacyclin (PGI2) is released by healthy…	SR-01000930920	B1116982	0 of 35	16.6485	7.51804	25.7413	6.83978
SR-01000075324-7		46386985	23581818	TOCRIS	1999	30	0	3	391.464	4.41448	4.411				L-134	Linopirdine	Stimulates release of acetylcholine and other neurotransmitters; cognitive enhancer	Releaser	Cholinergic								NKO	105431-72-9	Dup-996	Nootropic	Neuroprotective Agents Potassium Channel Blockers	SR-01000075324	B1117956	1 of 96	34.2481	8.5696	25.1381	15.3513
SR-01000945179-2		321949119	68888	Enamine	EN300-27463	13	2	3	187.236	0.996581	-1.60257																OAF	69542-93-4	Pivagabine	Anticonvulsant		SR-01000945179	B1116982	0 of 11	29.3496	12.9864	25.0277	22.9669
SR-01000931261-1		136949633	6436135	SigmaChemicalCompany	C6239	29	2	4	412.545	5.48224	2.68379																TOH	128312-51-6	Cinalukast	Bronchodilator For Protection against second- phase inflamation in exercise-induced bronchoconstriction and Asthma.	Binds to the cysteinyl leukotriene receptor. The cysteinyl leukotrienes (LTC4, LTD<sub>4</sub>, LTE4) are products of arachidonic acid metabolism and are released from various cells, including mast cells and eosinophils. These eicosanoids bind to cysteinyl leukotriene receptors (CysLT) found in the human airway. Cysteinyl leukotrienes and leukotriene receptor occupation have been correlated with …	SR-01000931261	B1116982	1 of 35	1.76179	15.4038	25.0235	14.046
SR-01000762941-2		46386820	6918303	SeqChem	SRP02460p	22	0	2	296.407	2.54601	1.8701																PPN	135729-62-3 135729-73-6 149653-99-6 149654-00-2 135729-61-2 119904-90-4	palonosetron	For the prevention of acute and delayed nausea and vomiting associated with initial and repeat courses of moderately emetogenic cancer chemotherapy, as well as prevention of acute nausea and vomiting associated with highly emetogenic cancer chemotherapy. Also used for the prevention of postoperative nausea and vomiting for up to 24 hours post operation.	Serotonin Antagonists Palonosetron is a selective serotonin 5-HT<sub>3</sub> receptor antagonist. The antiemetic activity of the drug is brought about through the inhibition of 5-HT<sub>3</sub> receptors present both centr ally (medullary chemoreceptor zone) and peripherally (GI tract). This inhibition of 5-HT<sub>3</sub> receptors in turn inhibits the visceral afferent stimulation of the vomitin…	SR-01000762941	B1117956	1 of 96	7.18129	11.1453	24.6698	10.2592
SR-01000838308-1		57264326	3259	SigmaChemicalCompany	200964	29	2	5	835.892	7.59612	6.22911																SLE	16423-68-0 10557-31-0 15905-32-5 30495-83-1	Erythrosin b	Pharmaceutic Aid	Fluorescent Dyes	SR-01000838308	B1116982	9 of 44	8.78541	2.04095	24.6613	10.2034
SR-01000613413-1		864043	665294	InterBioScreen	STOCK5S-04466	30	2	7	416.353	0.13645	0.139732																SDI	147059-75-4 147059-72-1 146836-84-2	Trovafloxacin	Antibacterial For treatment of infections caused by susceptible strains of the designated microorganisms in uncomplicated urethral gonorrhea in males and endocervical and rectal gonorrhea in females caused by <i>Ne isseria gonorrhoeae</i> as well as non gonoccocal urethritis and cervicitis due to <i>Chlamydia trachomatis</i>.	Anti-Infective Agents Trovafloxacin is a fluoronaphthyridone related to the fluoroquinolones with in vitro activity against a wide range of gram-negative and gram-positive aerobic and anaerobic microorganisms. The bacteric idal action of trovafloxacin results from inhibition of DNA gyrase and topoisomerase IV. DNA gyrase is an essential enzyme that is involved in the replication, transcription, a…	SR-01000613413	B1116982	8 of 122	16.1955	6.32733	24.657	19.2636
SR-01000721932-1		11532995	6433197	SigmaChemicalCompany	173754	27	0	2	391.572	2.51729	2.51729																LUK	514-73-8 7187-55-5 1186-69-2 120103-39-1 1986-69-2 51895-78-4	Dithiazanine iodide	Anthelminithic	Antinematodal Agents Fluorescent Dyes	SR-01000721932	B1116982	15 of 74	6.69758	4.05371	24.5065	12.801
SR-01000876981-1		93576866	219402	NCI - DCTD	656	12	3	6	176.124	-2.58361	-2.58364																LRZ	63-29-6 575-64-4 32449-92-6 3428-13-5	Glucuronolactone	Unclassified	Nutritional Supplements	SR-01000876981	B1116982	0 of 91	31.4161	8.05354	24.3409	13.654
SR-05000002016-2		321948976	123132529	MicroSource	01505444	20	0	3	284.399	2.6133	2.6133																MOJ	61-73-4 7220-79-3 105504-42-5 121067-62-7 1341-90-8 167498-52-4 6476-03-5 97130-83-1	Methylene blue	Hemantic	Anti-Infective Agents, Urinary Enzyme Inhibitors	SR-05000002016	B1117004	2 of 12	37.4076	15.7235	23.9129	37.9444
SR-01000945213-2		321949532	3489	Enamine	Z57070444	19	1	4	297.396	2.84281	2.20276																OBV	1492-02-0	Glybuzole	Antidiabetic	Antidiabetic Agents Hypoglycemic Agents	SR-01000945213	B1116982	0 of 11	-2.81378	14.8774	23.8334	29.972
SR-01000000045-2		46386889	71188	SigmaChemicalCompany	17849	26	1	6	359.395	1.15078	0.587673																TOB	93106-60-6 191470-04-9	Enrofloxacin	Antibiotic	Antineoplastic Agents	SR-01000000045	B1117956	1 of 96	5.90795	15.6308	23.6159	3.22223
SR-01000944902-1		321948611	5929	SigmaAldrich	PH000293	11	2	2	150.221	1.6196	1.61195																KNS	55-52-7	Pheniprazine	Antihypertensive		SR-01000944902	B1116982	0 of 12	14.7565	4.93783	23.3525	5.13499
SR-01000942216-1		321947858	60830	Enzo Life Sciences, Inc	BML-DL562	26	1	4	392.512	-1.75728	-1.74816																RMC	136310-93-5 139404-48-1 186691-13-4	Tiotropium	Bronchodilator Used in the management of chronic obstructive pulmonary disease (COPD).	Bronchodilator Agents Parasympatholytics Cholinergic Antagonists Tiotropium is a muscarinic receptor antagonist, often referred to as an antimuscarinic or anticholinergic agent. Although it does not display selectivity for specific muscarinic receptors, on topical application it acts mainly on M3 muscarinic receptors located in the airways to produce smooth muscle relaxation, thus producing a bro…	SR-01000942216	B1116982	0 of 12	15.5293	16.7887	23.2376	20.2654
SR-01000944256-1		321948471	6448	MicroSource	01502510	14	0	2	196.286	2.43058	2.43058																PWA	76-49-3 125-12-2 5655-61-8 6626-35-3 20347-65-3 15313-72-1 36386-52-4 76306-81-5 17283-45-3	Isobornyl acetate	Antiseptic	Antiseptics	SR-01000944256	B1116982	0 of 12	16.0668	6.52049	23.0587	17.9289
SR-01000763682-2		46386772	38945	SeqChem	SRP02375t	14	2	2	192.258	1.88243	0.997388										DB01056	Tocainide	For the treatment of documented ventricular arrhythmias, such as sustained ventricular tachycardia, that, in the judgment of the physician, are life-threatening.	An antiarrhythmic agent which exerts a potential- and frequency-dependent block of sodium channels. [PubChem]	Tocainide acts on sodium channels on the neuronal cell membrane, limiting the spread of seizure activity and reducing seizure propagation. Tocainide binds preferentially to the inactive state of the sodium channels.The antiarrhythmic actions are mediated through effects on sodium channels in Purkinje fibers.	Tocainide is a primary amine analog of lidocaine with antiarrhythmic properties useful in the treatment of ventricular arrhythmias. Tocainide, like lidocaine, produces dose dependent decreases in sodium and potassium conductance, thereby decreasing the excitability of myocardial cells. In experimental animal models, the dose-related depression of sodium current is more pronounced in ischemic tiss…	QPD	35891-93-1 41708-72-9 121613-85-2 53984-26-2 53984-74-0 53984-75-1 53984-76-2 71395-14-7 76213-25-7 86516-38-3	Tocainide	Antiarrhythmic For the treatment of documented ventricular arrhythmias, such as sustained ventricular tachycardia, that, in the judgment of the physician, are life-threatening.	Anti-Arrhythmia Agents Tocainide acts on sodium channels on the neuronal cell membrane, limiting the spread of seizure activity and reducing seizure propagation. Tocainide binds preferentially to the inactive state of the s odium channels.The antiarrhythmic actions are mediated through effects on sodium channels in Purkinje fibers.	SR-01000763682	B1117956	0 of 134	-0.947822	22.2713	23.0207	9.34102
SR-01000880409-1		92764328	23009	NCI - DCTD	107524	16	0	5	226.232	-0.0921289	-0.112778																MXI	6506-37-2 94107-55-8	Nimorazole	Antiprotozoal	Antitrichomonal Agents	SR-01000880409	B1116982	0 of 90	4.0131	7.7405	22.791	14.6217
SR-01000865074-1		85273821	9306	RTI Int.	1105-001-008	11	1	1	149.233	2.23683	-0.437097																NLQ	51-57-0 537-46-2 33817-09-3 4846-07-5 4298-16-2 30639-16-8 7632-10-2 139-47-9 14611-50-8 1690-86-4 45952-89-4 300-42-5 51176-61-5 6823-88-7 8028-71-5 20189-61-1 62265-33-2 826-10-8	methamphetamine	Decongestant Anorexic For the treatment of Attention Deficit Disorder with Hyperactivity (ADHD) and exogenous obesity.	Adrenergic Agents Adrenergic Uptake Inhibitors Central Nervous System Stimulants Dopamine Agents Dopamine Uptake Inhibitors Sympathomimetics Methamphetamine enters the brain and triggers a cascading release of norepinephrine, dopamine and serotonin. To a lesser extent methamphetamine acts as a dopaminergic and adrenergic reuptake inhibitor and in high concentrations as a monamine oxidase inhibito…	SR-01000865074	B1116982	2 of 107	-4.75231	2.89911	22.7124	6.92694
SR-01000941569-1		321948243	25102847	NCI DTP Drug Discovery	NSC761068	37	1	6	501.506	3.93884	3.9261										DB08875	Cabozantinib	For the treatment of metastatic medullary thyroid cancer.	Cabozantinib was approved in 2012 and is a non-specific tyrosine kinase inhibitor. It is marketed as COMETRIQ™, which is indicated for the treatment of metastatic medullary thyroid cancer. It's label includes a black box warning of gastrointestinal perforations, fistulas, and hemorrhage.	Cabozantinib inhibits specific receptor tyrosine kinases such as VEGFR-1, -2 and -3, KIT, TRKB, FLT-3, AXL, RET, MET, and TIE-2.	Cabozantinib suppresses metastasis, angiogenesis, and oncognesis by inhibiting receptor tyrosine kinases.						SR-01000941569	B1116982	1 of 11	6.23285	17.699	22.6982	10.2703
SR-05000001857-3		321949403	5334	SigmaAldrich	46882	23	2	5	335.335	1.63861	1.39833																MTI	122-16-7	Sulfanitran	Antibacterial	Antibacterial Agents Antimicrobial Agents	SR-05000001857	B1117004	0 of 96	12.0368	10.597	22.5354	6.18847
SR-01000795650-1		50086829	65614	ChemBridge	5100429	12	1	1	163.216	1.5744	1.5744																UYK	15302-18-8 22148-75-0	Formetorex	Anorexic		SR-01000795650	B1116982	2 of 133	5.49742	16.0125	22.5226	6.8207
SR-01000883994-1		321947307	24405	SigmaAldrich	852619	24	4	8	335.358	-0.428014	-0.429214																RZB	7724-76-7	Riboprine	Antineoplastic	Plant Growth Regulators	SR-01000883994	B1117004	7 of 133	26.1935	6.78302	22.3172	10.4544
SR-01000939849-2		321948625	21453	MicroSource	01502300	19	2	6	260.292	1.44158	1.25348																SKF	5355-16-8 65566-74-7 2507-23-5 65946-23-8	Diaveridine	Antibacterial		SR-01000939849	B1117004	0 of 12	43.7902	10.9629	22.3091	38.2066
SR-01000759425-3		46386921	36207	TOCRIS	100739	26	0	4	386.574	3.5745	2.71892										DB00933	Mesoridazine	Used in the treatment of schizophrenia, organic brain disorders, alcoholism and psychoneuroses.	A phenothiazine antipsychotic with effects similar to chlorpromazine. [PubChem]	Based upon animal studies, mesoridazine, as with other phenothiazines, acts indirectly on reticular formation, whereby neuronal activity into reticular formation is reduced without affecting its intrinsic ability to activate the cerebral cortex. In addition, the phenothiazines exhibit at least part of their activities through depression of hypothalamic centers. Neurochemically, the phenothiazines…	Mesoridazine, the besylate salt of a metabolite of thioridazine, is a phenothiazine tranquilizer. Pharmacological studies in laboratory animals have established that mesoridazine has a spectrum of pharmacodynamic actions typical of a major tranquilizer. In common with other tranquilizers it inhibits spontaneous motor activity in mice, prolongs thiopental and hexobarbital sleeping time in mice and…	REB	5588-33-0 7651-43-6 32672-69-8 59884-26-3	10-(2-(1-Methyl-2-piperidinyl)ethyl)-2-(methylsulfinyl)phenothiazine	Antipsychotic Used in the treatment of schizophrenia, organic brain disorders, alcoholism and psychoneuroses.	Antipsychotic Agents Dopamine Antagonists Based upon animal studies, mesoridazine, as with other phenothiazines, acts indirectly on reticular formation, whereby neuronal activity into reticular formation is reduced without affecting its intri nsic ability to activate the cerebral cortex. In addition, the phenothiazines exhibit at least part of their activities through depression of hypothalamic c…	SR-01000759425	B1117956	1 of 96	-2.28802	7.02444	22.1768	13.0911
SR-01000872425-1		85273815	64761	RTI Int.	9737-001-002	30	0	6	416.517	2.80737	2.45123																KZY	70879-28-6 71195-58-9 69049-06-5 71124-01-1 153176-13-7	Alfentanil	Analgesic For the management of postoperative pain and the maintenance of general anesthesia.	Analgesics, Opioid Anesthetics, Intravenous Narcotics Opiate receptors are coupled with G-protein receptors and function as both positive and negative regulators of synaptic transmission via G-proteins that activate effector proteins. Binding of the opia te stimulates the exchange of GTP for GDP on the G-protein complex. As the effector system is adenylate cyclase and cAMP located at the inner su…	SR-01000872425	B1116982	1 of 107	2.2425	13.886	22.1324	4.86558
SR-01000597358-1		321946631	60703	SigmaAldrich	E 2031	24	1	2	347.854	4.74681	3.25268																KSE	119431-25-3 136634-88-3	Eliprodil	Antiparkinsonian	Excitatory Amino Acid Antagonists Neuroprotective Agents	SR-01000597358	B1116982	0 of 12	-0.442988	17.1296	22.1085	7.57609
SR-01000931971-2		321948479	57404189	Enzo Life Sciences, Inc	BML-AC3082	28	3	6	373.361	4.74462	1.92422										DB01609	Deferasirox	For the treatment of chronic iron overload due to blood transfusions (transfusional hemosiderosis) in patients 2 years of age and older.	Deferasirox is an oral iron chelator. Its main use is to reduce chronic iron overload in patients who are receiving long term blood transfusions for conditions such as beta-thalassemia and other chronic anemias. It is the first oral medication approved in the USA for this purpose.	Two molecules of deferasirox are capable of binding to 1 atom of iron. Deferasirox works in treating iron toxicity by binding trivalent (ferric) iron (for which it has a strong affinity), forming a stable complex which is eliminated via the kidneys.	Deferasirox is an orally active chelator that is selective for iron (as Fe3+). It is a tridentate ligand that binds iron with high affinity in a 2:1 ratio. Although deferasirox has very low affinity for zinc and copper there are variable decreases in the serum concentration of these trace metals after the administration of deferasirox. The clinical significance of these decreases is uncertain.	MME	201530-41-8	deferasirox	Antidote For the treatment of chronic iron overload due to blood transfusions (transfusional hemosiderosis) in patients 2 years of age and older.	Chetaling Agents Iron chelators Two molecules of deferasirox are capable of binding to 1 atom of iron. Deferasirox works in treating iron toxicity by binding trivalent (ferric) iron (for which it has a strong affinity), forming a st able complex which is eliminated via the kidneys.	SR-01000931971	B1117004	0 of 12	9.79511	11.4721	21.9898	4.66454
SR-01000944992-1		321949293	72171	AMS Private Supplier 1	A001112364	18	1	3	257.311	1.72201	1.71772																KOD	57237-97-5	Timoprazole	Antiulcerative		SR-01000944992	B1116982	0 of 12	5.90743	4.276	21.6512	11.9176
SR-01000899525-1		121286120	365184	NCI - DCTD	632475	22	1	7	301.301	0.997649	-0.0591686																RTE	108001-60-1	N-(3-nitro-4-quinoline)morpholino-4-carboxamidine	Antiprotozoal		SR-01000899525	B1116982	0 of 69	9.01934	1.01517	21.6274	9.63051
SR-01000003001-2		321942430	2170	SigmaAldrich	A-129	22	1	4	313.781	3.07755	1.6422				A-129	Amoxapine	Tricyclic antidepressant; inhibits neuronal uptake of norepinephrine	Inhibitor	Adrenoceptor	Uptake	DB00543	Amoxapine	For the relief of symptoms of depression in patients with neurotic or reactive depressive disorders as well as endogenous and psychotic depressions. May also be used to treat depression accompanied by anxiety or agitation.	Amoxapine, the <i>N</i>-demethylated derivative of the antipsychotic agent loxapine, is a dibenzoxazepine-derivative tricyclic antidepressant (TCA). TCAs are structurally similar to phenothiazines. They contain a tricyclic ring system with an alkyl amine substituent on the central ring. In non-depressed individuals, amoxapine does not affect mood or arousal, but may cause sedation. In depressed i…	Amoxapine acts by decreasing the reuptake of norepinephrine and serotonin (5-HT).	Amoxapine is a tricyclic antidepressant of the dibenzoxazepine class, chemically distinct from the dibenzodiazepines, dibenzocycloheptenes, and dibenzoxepines. It has a mild sedative component to its action. The mechanism of its clinical action in man is not well understood. In animals, amoxapine reduced the uptake of nor-epinephirine and serotonin and blocked the response of dopamine receptors t…	MKE	14028-44-5	Amoxapine	Antidepressant For the relief of symptoms of depression in patients with neurotic or reactive depressive disorders as well as endogenous and psychotic depressions. Also for depression accompanied by anxiety or agita tion.	Adrenergic Uptake Inhibitors Antidepressive Agents, Second-Generation Dopamine Antagonists Neurotransmitter Uptake Inhibitors Serotonin Uptake Inhibitors Amoxapine acts by decreasing the reuptake of norepinephrine and serotonin (5-HT).	SR-01000003001	B1117956	1 of 151	7.11768	15.5727	21.5791	21.3003
SR-01000945273-1		321949126	71967	Enamine	EN300-155283	13	1	1	192.645	2.69146	2.64795																SXM	65571-68-8 70169-80-1 69024-91-5	Lofemizolum	Antiinflammatory		SR-01000945273	B1116982	0 of 11	9.2401	27.3729	21.3385	8.67305
SR-01000868885-1		85271853	44246525	RTI Int.	9120-002-001	22	1	4	301.38	1.54897	-0.375657																VJX	5965-13-9 125-28-0 24204-13-5 100293-61-6 24204-16-8 28379-49-9 29699-74-9 36418-29-8 6414-38-6 795-38-0 84824-87-3 28379-50-2 16206-76-1	dihydrocodeine	Analgesic	Analgesics, Opioid	SR-01000868885	B1116982	2 of 107	0.978698	10.3278	21.2452	15.8963
SR-01000597976-3		46386732	23581795	SeqChem	SRP02131f	25	4	5	344.405	1.05667	0.0378957										DB00983	Formoterol	For use as long-term maintenance treatment of asthma in patients 6 years of age and older with reversible obstructive airways disease, including patients with symptoms of nocturnal asthma, who are using optimal corticosteroid treatment and experiencing regular or frequent breakthrough symptoms requiring use of a short-acting bronchodilator. Not indicated for asthma that can be successfully manage…	Formoterol is a long-acting (12 hours) beta2-agonist used in the management of asthma and/or chronic obstructive pulmonary disease (COPD). Inhaled formoterol works like other beta2-agonists, causing bronchodilatation through relaxation of the smooth muscle in the airway so as to treat the exacerbation of asthma.	The pharmacologic effects of beta2-adrenoceptor agonist drugs, including formoterol, are at least in part attributable to stimulation of intracellular adenyl cyclase, the enzyme that catalyzes the conversion of adenosine triphosphate (ATP) to cyclic-3', 5'-adenosine monophosphate (cyclic AMP). Increased cyclic AMP levels cause relaxation of bronchial smooth muscle and inhibits the release of pro-…	Formoterol is a long-acting selective beta2-adrenergic receptor agonist (beta2-agonist). Inhaled formoterol fumarate acts locally in the lung as a bronchodilator. In vitro studies have shown that formoterol has more than 200-fold greater agonist activity at beta2-receptors than at beta1- receptors. Although beta2-receptors are the predominant adrenergic receptors in bronchial smooth muscle and be…	OLS	43229-80-7 73573-87-2 80440-59-1 83536-10-1 87481-49-0 87833-61-2	formoterol	Bronchodilator For use as long-term maintenance treatment of asthma in patients 6 years of age and older with reversible obstructive airways disease, including patients with symptoms of nocturnal asthma, who are usi ng optimal corticosteroid treatment and experiencing regular or frequent breakthrough symptoms requiring use of a short-acting bronchodilator. Not indicated for asthma that can be suc…	Adrenergic beta-Agonists Bronchodilator Agents The pharmacologic effects of beta2-adrenoceptor agonist drugs, including formoterol, are at least in part attributable to stimulation of intracellular adenyl cyclase, the enzyme that catalyzes the con version of adenosine triphosphate (ATP) to cyclic-3', 5'-adenosine monophosphate (cyclic AMP). Increased cyclic AMP levels cause relaxation of bronchia…	SR-01000597976	B1116982	7 of 134	6.79573	7.17328	21.2335	6.17694
SR-01000075626-1		321942759	456201	SigmaAldrich	K 1003	36	0	6	531.431	4.1916	4.12852	anil_di_alk_C(246)			K 1003	Ketoconazole	Potent inhibitor of cytochrome P450c17 enzyme; antifungal agent	Inhibitor	Multi-Drug Resistance	Cytochrome P450c17	DB01026	Ketoconazole	For the treatment of the following systemic fungal infections: candidiasis, chronic mucocutaneous candidiasis, oral thrush, candiduria, blastomycosis, coccidioidomycosis, histoplasmosis, chromomycosis, and paracoccidioidomycosis.	Broad spectrum antifungal agent used for long periods at high doses, especially in immunosuppressed patients. [PubChem]	Ketoconazole interacts with 14-&alpha; demethylase, a cytochrome P-450 enzyme necessary for the conversion of lanosterol to ergosterol. This results in inhibition of ergosterol synthesis and increased fungal cellular permeability. Other mechanisms may involve the inhibition of endogenous respiration, interaction with membrane phospholipids, inhibition of yeast transformation to mycelial forms, in…	Ketoconazole, like clotrimazole, fluconazole, itraconazole, and miconazole, is an imidazole antifungal agent.	SYZ	65277-42-1	ketoconazole	Antifungal For the treatment of the following systemic fungal infections: candidiasis, chronic mucocutaneous candidiasis, oral thrush, candiduria, blastomycosis, coccidioidomycosis, histoplasmosis, chromomycosis , and paracoccidioidomycosis.	Antifungal Agents Ketoconazole interacts with 14-&alpha; demethylase, a cytochrome P-450 enzyme necessary for the conversion of lanosterol to ergosterol. This results in inhibition of ergosterol synthesis and increased fungal cellular permeability. Other mechanisms may involve the inhibition of endogenous respiration, interaction with membrane phospholipids, inhibition of yeast transformation to …	SR-01000075626	B1117956	0 of 151	1.65272	18.9382	21.0413	10.2367
SR-01000075881-1		321942514	3385	SigmaAldrich	F 6627	9	2	2	130.077	-0.655848	-0.810272				F 6627	5-Fluorouracil	Thymidylate synthetase inhibitor; leads to accumulation of cells in S phase	Inhibitor	Cell Cycle	Thymidylate synthetase	DB00544	Fluorouracil	For the topical treatment of multiple actinic or solar keratoses. In the 5% strength it is also useful in the treatment of superficial basal cell carcinomas when conventional methods are impractical, such as with multiple lesions or difficult treatment sites. Fluorouracil injection is indicated in the palliative management of some types of cancer, including colon, esophageal, gastric, rectum, bre…	A pyrimidine analog that is an antineoplastic antimetabolite. It interferes with DNA synthesis by blocking the thymidylate synthetase conversion of deoxyuridylic acid to thymidylic acid. [PubChem]	The precise mechanism of action has not been fully determined, but the main mechanism of fluorouracil is thought to be the binding of the deoxyribonucleotide of the drug (FdUMP) and the folate cofactor, N5-10-methylenetetrahydrofolate, to thymidylate synthase (TS) to form a covalently bound ternary complex. This results in the inhibition of the formation of thymidylate from uracil, which leads to…	Fluorouracil is an antineoplastic anti-metabolite. Anti-metabolites masquerade as purine or pyrimidine - which become the building blocks of DNA. They prevent these substances from becoming incorporated into DNA during the "S" phase (of the cell cycle), stopping normal development and division. Fluorouracil blocks an enzyme which converts the cytosine nucleotide into the deoxy derivative. In addi…	UUX	51-21-8 10318-20-4 57050-04-1 57172-36-8 68021-61-4 78144-69-1 1004-03-1 4921-97-5 79108-01-3	Fluorouracil	Antineoplastic For the topical treatment of multiple actinic or solar keratoses. In the 5% strength it is also useful in the treatment of superficial basal cell carcinomas when conventional methods are impractical, such as with multiple lesions or difficult treatment sites. Fluorouracil injection is indicated in the palliative management of some types of cancer, including colon, esophageal, gastr…	Antimetabolites Antimetabolites, Antineoplastic Immunosuppressive Agents The precise mechanism of action has not been fully determined, but the main mechanism of fluorouracil is thought to be the binding of the deoxyribonucleotide of the drug (FdUMP) and the folate cofacto r, N5–10-methylenetetrahydrofolate, to thymidylate synthase (TS) to form a covalently bound ternary complex. This results in …	SR-01000075881	B1117956	0 of 151	22.7015	5.57276	21.0351	5.37085
SR-01000759375-3		46386817	392622	SeqChem	SRP01303r	50	4	7	720.944	5.22178	5.22177										DB00503	Ritonavir	Indicated in combination with other antiretroviral agents for the treatment of HIV-infection.	An HIV protease inhibitor that works by interfering with the reproductive cycle of HIV. [PubChem]	Ritonavir inhibits the HIV viral proteinase enzyme which prevents cleavage of the gag-pol polyprotein, resulting in noninfectious, immature viral particles.	Ritonavir is a protease inhibitor with activity against Human Immunodeficiency Virus Type 1 (HIV-1). Protease inhibitors block the part of HIV called protease. HIV-1 protease is an enzyme required for the proteolytic cleavage of the viral polyprotein precursors into the individual functional proteins found in infectious HIV-1. Ritonavir binds to the protease active site and inhibits the activity …	QRB	155213-67-5 369372-47-4	ritonavir	Antiviral Indicated in combination with other antiretroviral agents for the treatment of HIV-infection.	HIV Protease Inhibitors Ritonavir inhibits the HIV viral proteinase enzyme which prevents cleavage of the gag-pol polyprotein, resulting in noninfectious, immature viral particles.	SR-01000759375	B1117956	1 of 96	17.1973	8.29749	20.9993	7.80751
SR-01000777080-1		26665093	8366	NCI - DCTD	63963	14	2	1	188.269	2.42553	-0.0321453																TJO	118-68-3 14030-13-8 2235-90-7 10215-73-3 1083-68-7 23239-54-5 26330-11-0 29854-42-0 6152-12-1 305-43-1 5489-92-9	Etryptamine	Nootropic		SR-01000777080	B1116982	1 of 121	-1.26304	7.26291	20.9828	10.7267
SR-01000868877-1		85273826	5464086	RTI Int.	9143-002-002	23	1	5	315.364	1.03487	0.163062																SBL	64336-55-6 701907-98-4 330988-72-2 124-90-3 25333-72-6 76-42-6 64336-56-7	Oxycodone	Analgesic For the treatment of diarrhoea, pulmonary oedema and for the relief of moderate to moderately severe pain.	Analgesics, Opioid Antitussive Agents Narcotics Oxycodone acts as a weak agonist at mu, kappa, and delta opioid receptors within the central nervous system (CNS). Oxycodone primarily affects mu-type opioid receptors, which are coupled with G-protei n receptors and function as modulators, both positive and negative, of synaptic transmission via G-proteins that activate effector proteins. Binding o…	SR-01000868877	B1116982	1 of 107	17.0588	6.0966	20.8076	13.5389
SR-01000929936-1		124752971	9377	RTI Int.	1100-012-001	11	2	2	151.206	0.999906	-0.972631																SFV	103-86-6 306-21-8 1518-86-1 140-36-3 6078-07-5	Paredrine	Adrenergic	Mydriatics Sympathomimetics	SR-01000929936	B1116982	2 of 44	22.6089	16.1327	20.801	13.4877
SR-01000944758-1		321948648	73828	SigmaAldrich	MFCD00010431	13	1	5	222.029	1.7912	1.7912																MER	1458-18-0	Methyl 3-amino-5,6-dichloropyrazine-2-carboxylate			SR-01000944758	B1117004	0 of 12	58.2265	8.86815	20.3898	34.8382
SR-01000878463-1		89854283	494061	NCI - DCTD	89791	23	1	2	316.478	4.31304	4.31304																ROO	797-58-0 1235-15-0	Norboletone	Steroid		SR-01000878463	B1116982	0 of 90	20.9288	6.14105	20.3881	11.2281
SR-01000944965-1		321949554	3763	SigmaAldrich	MFCD00066609	10	0	1	184.492	2.83594	2.83594																NFF	26675-46-7	Isoflurane	Anesthetic For induction and maintenance of general anesthesia.	Anesthetics, Inhalation Isoflurane induces a reduction in junctional conductance by decreasing gap junction channel opening times and increasing gap junction channel closing times. Isoflurane also activates calcium dependent ATPase in the sarcoplasmic reticulum by increasing the fluidity of the lipid membrane. Also appears to bind the D subunit of ATP synthase and NADH dehydogenase. Isoflurane al…	SR-01000944965	B1116982	0 of 12	10.4622	13.234	20.1373	11.5681
SR-01000942227-1		321947995	6918155	Enzo Life Sciences, Inc	BML-AC3062	39	1	7	540.688	5.32327	5.32327																KOK	141845-82-1	ciclesonide	Glucocorticoid For the treatment of nasal symptoms associated with seasonal and perennial allergic rhinitis in adults and adolescents 12 years of age and older.	Anti-Allergic Agents Glucocorticoids such as ciclesonide can inhibit leukocyte infiltration at the site of inflammation, interfere with mediators of inflammatory response, and suppress humoral immune responses. The antiin flammatory actions of glucocorticoids are thought to involve phospholipase A2 inhibitory proteins, lipocortins, which control the biosynthesis of potent mediators of inflammatio…	SR-01000942227	B1117004	1 of 12	14.3617	10.5881	20.082	11.2557
SR-01000937608-1		136949643	4890	SigmaChemicalCompany	P3654	23	0	2	324.804	3.85666	3.85664																RNP	2955-38-6	Prazepam	Sedative For the treatment of anxiety disorders.	Anti-Anxiety Agents GABA Modulators Prazepam is believed to stimulate GABA receptors in the ascending reticular activating system. Since GABA is inhibitory, receptor stimulation increases inhibition and blocks both cortical and limbic a rousal following stimulation of the brain stem reticular formation.	SR-01000937608	B1116982	0 of 12	11.6878	9.4154	20.0103	5.83793
SR-01000000014-5		46386809	23581802	TOCRIS	100475	25	1	4	357.788	3.52967	0.268554				I 7378	Indomethacin	Anti-inflammatory; antipyretic and analgesic; blocks prostaglandin biosynthesis by inhibiting prostaglandin cyclooxygenase	Inhibitor	Prostaglandin	COX	DB00328	Indomethacin	For moderate to severe rheumatoid arthritis including acute flares of chronic disease, ankylosing spondylitis, osteoarthritis, acute painful shoulder (bursitis and/or tendinitis) and acute gouty arthritis.	Indomethacin is a non-steroidal antiinflammatory agent (NSAIA) with antiinflammatory, analgesic and antipyretic activity. Its pharmacological effect is thought to be mediated through inhibition of the enzyme cyclooxygenase (COX), the enzyme responsible for catalyzes the rate-limiting step in prostaglandin synthesis via the arachidonic acid pathway.	Indomethacin is a prostaglandin G/H synthase (also known as cyclooxygenase or COX) inhibitor that acts on both prostaglandin G/H synthase 1 and 2 (COX-1 and -2). Prostaglandin G/H synthase catalyzes the conversion of arachidonic acid to a number of prostaglandins involved in fever, pain, swelling, inflammation, and platelet aggregation. Indomethacin antagonizes COX by binding to the upper portion…	Indomethacin, a NSAIA, with analgesic and antipyretic properties exerts its pharmacological effects by inhibiting the synthesis of prostaglandins involved in pain, fever, and inflammation. Indomethacin inhibits the catalytic activity of the COX enzymes, the enzymes responsible for catalyzing the rate-limiting step in prostaglandin synthesis via the arachidonic acid pathway. Indomethacin is known …	QWV	53-86-1 36798-16-0 104614-77-9 113560-66-0 125770-88-9 28811-31-6 28811-32-7 58201-41-5 62509-41-5 70938-94-2 74252-25-8 7681-54-1 86947-68-4 88170-06-3 147236-05-3 36218-20-9 81246-66-4 37242-43-6 91853-74-6	Indometacin	Antiinflammatory For moderate to severe rheumatoid arthritis including acute flares of chronic disease, ankylosing spondylitis, osteoarthritis, acute painful shoulder (bursitis and/or tendinitis) and acute gouty arthr itis.	Anti-Inflammatory Agents, Non-Steroidal Cardiovascular Agents Cyclooxygenase Inhibitors Gout Suppressants Tocolytic Agents Indomethacin is a prostaglandin G/H synthase (also known as cyclooxygenase or COX) inhibitor that acts on both prostaglandin G/H synthase 1 and 2 (COX-1 and -2). Prostaglandin G/H synthase catalyzes t he conversion of arachidonic acid to a number of prostaglandins involved in…	SR-01000000014	B1117956	0 of 96	13.1622	11.6628	19.9957	10.6219
SR-01000838305-1		57264440	25162924	SigmaChemicalCompany	302643	58	8	20	872.878	1.13474	-3.60843	azo_A(324)									DB09158	Trypan blue		Trypan blue is a diazo dye used in ophthalmic cataract surgery to stain the anterior capsule in the presence of a mature cataract, to aid in visualization, before creating the continuous curvilinear capsulorhexis.			VFN	72-57-1 179472-55-0	Trypan blue	Diagnostic Aid	Antiprotozoal Agents Coloring Agents	SR-01000838305	B1116982	15 of 44	14.0029	4.20215	19.864	20.1742
SR-01000075307-1		321941891	9301	SigmaAldrich	A 6134	11	0	3	155.194	0.648803	-0.23643				A 6134	Arecoline hydrobromide	Acetylcholine receptor agonist	Agonist	Cholinergic								VCV	63-75-2 300-08-3 61-94-9	Arecoline	Anthelminithic	Cholinergic Agonists	SR-01000075307	B1117956	1 of 151	-0.300178	5.41257	19.7824	22.4593
SR-00000000262-2		321942580	123631	BIOMOL	DL-269	31	1	7	446.902	3.75095	3.64379										DB00317	Gefitinib	For the continued treatment of patients with locally advanced or metastatic non-small cell lung cancer after failure of either platinum-based or docetaxel chemotherapies.	Gefitinib (originally coded ZD1839) is a drug used in the treatment of certain types of cancer. Acting in a similar manner to erlotinib (marketed as Tarceva), gefitinib selectively targets the mutant proteins in malignant cells. It is marketed by AstraZeneca under the trade name Iressa. [Wikipedia]	Gefitinib inhibits the epidermal growth factor receptor (EGFR) tyrosine kinase by binding to the adenosine triphosphate (ATP)-binding site of the enzyme. Thus the function of the EGFR tyrosine kinase in activating the Ras signal transduction cascade is inhibited; and malignant cells are inhibited. Gefitinib is the first selective inhibitor of the EGFR tyrosine kinase which is also referred to as …	Gefitinib inhibits the intracellular phosphorylation of numerous tyrosine kinases associated with transmembrane cell surface receptors, including the tyrosine kinases associated with the epidermal growth factor receptor (EGFR-TK). EGFR is expressed on the cell surface of many normal cells and cancer cells.	MPZ	184475-35-2	Gefitinib	Antineoplastic For the continued treatment of patients with locally advanced or metastatic non-small cell lung cancer after failure of either platinum-based or docetaxel chemotherapies.	Antineoplastic Agents Protein Kinase Inhibitors Gefitinib inhibits the epidermal growth factor receptor (EGFR) tyrosine kinase by binding to the adenosine triphosphate (ATP)-binding site of the enzyme. Thus the function of the EGFR tyrosine kinase in activating the Ras signal transduction cascade is inhibited; and malignant cells are inhibited. Gefitinib is the first selective inhibitor of the EG…	SR-00000000262	B1117956	2 of 96	31.3724	5.64368	19.7709	10.4483
SR-01000003090-1		855649	5834	SigmaChemicalCompany	P8650	29	2	6	402.481	1.71412	1.71411																QLS	52-21-1 78393-43-8 37384-24-0	Prednisolone acetate	Glucocorticoid	Glucocorticoids Anti-Inflammatory Agents	SR-01000003090	B1116982	0 of 108	7.74168	6.06848	19.7507	13.0785
SR-05000001460-6		321949307	176870	Enzo Life Sciences, Inc	BML-DL279	29	1	7	393.436	3.20099	3.20033										DB00530	Erlotinib	For the treatment of patients with locally advanced or metastatic non-small cell lung cancer after failure of at least one prior chemotherapy regimen. Also for use, in combination with gemcitabine, as the first-line treatment of patients with locally advanced, unresectable or metastatic pancreatic cancer.	Erlotinib hydrochloride (trade name Tarceva, Genentech/OSIP, originally coded as OSI-774) is a drug used to treat non-small cell lung cancer, pancreatic cancer and several other types of cancer. Similar to gefitinib, erlotinib specifically targets the epidermal growth factor receptor (EGFR) tyrosine kinase. It binds in a reversible fashion to the adenosine triphosphate (ATP) binding site of the r…	The mechanism of clinical antitumor action of erlotinib is not fully characterized. Erlotinib inhibits the intracellular phosphorylation of tyrosine kinase associated with the epidermal growth factor receptor (EGFR). Specificity of inhibition with regard to other tyrosine kinase receptors has not been fully characterized. EGFR is expressed on the cell surface of normal cells and cancer cells.		LBX	183319-69-9 183321-74-6	erlotinib	Antineoplastic For the treatment of patients with locally advanced or metastatic non-small cell lung cancer after failure of at least one prior chemotherapy regimen. Also for use, in combination with gemcitabine, as the first-line treatment of patients with locally advanced, unresectable or metastatic pancreatic cancer.	Protein Kinase Inhibitors The mechanism of clinical antitumor action of erlotinib is not fully characterized. Erlotinib inhibits the intracellular phosphorylation of tyrosine kinase associated with the epidermal growth factor receptor (EGFR). Specificity of inhibition with regard to other tyrosine kinase receptors has not been fully characterized. EGFR is expressed on the cell surface of normal c…	SR-05000001460	B1117004	3 of 12	29.7913	5.61232	19.7361	1.55554
SR-01000003123-4		321942127	5702162	MicroSource	01501026	24	1	1	315.451	5.8267	3.25921																MKK	13042-18-7 13636-18-5	Fendiline	Vasodilator	Anti-Arrhythmia Agents Calcium Channel Blockers Vasodilator Agents	SR-01000003123	B1117956	8 of 131	1.98641	5.9823	19.1281	12.2365
SR-01000945158-2		321949269	73913	Vitas-M Lab	STL183266	11	2	5	161.156	-3.04848	-3.05149																UCU	3077-51-8 41385-14-2 1499-55-4 111468-12-3 215309-16-3 25086-16-2 27056-76-4 6461-04-7 14487-45-7	Leuciglumer	Unclassified		SR-01000945158	B1116982	0 of 11	-1.9279	2.18218	18.8496	11.901
SR-01000878667-1		89854680	14589	NCI - DCTD	49727	16	0	1	208.255	3.99572	3.99572																QCT	1210-35-1	Dibenzocycloheptanone			SR-01000878667	B1116982	0 of 90	14.1356	3.92792	18.739	20.6389
SR-01000945280-1		321949313	65770	Vitas-M Lab	STL386836	21	1	2	288.428	4.58437	3.7606																UMR	30103-44-7 19089-24-8	Bumecaine	Anesthetic	Anesthetics, Local Anti-Arrhythmia Agents	SR-01000945280	B1116982	0 of 11	20.7652	9.45842	18.7323	14.7828
SR-01000941903-1		57264347	5318432	SigmaChemicalCompany	229296	20	2	3	262.263	3.14844	3.04468																TIE	482-89-3 68651-46-7 11129-41-2 12000-74-7 12626-73-2 93660-98-1	2-(1,3- Dihydro-3-oxo-2h-indol-2-ylidene)-1,2-dihydro- 3h-indol-3-one	Pharmaceutic Aid	Coloring Agents	SR-01000941903	B1116982	0 of 12	14.8641	7.0217	18.5121	10.7435
SR-01000945279-1		321949138	71969	Enamine	EN300-177066	14	2	3	258.09	2.18845	1.45299																UUV	65896-16-4 65896-14-2	N-(2-bromo-6-fluorophenyl)-4,5-dihydro-(1h)-imidazol-2-amine	Sedative	Adrenergic alpha-Agonists Anesthetics	SR-01000945279	B1116982	0 of 11	-0.0299007	4.5575	18.3675	4.90794
SR-01000945175-2		321949358	410467	Enamine	EN300-101972	11	2	2	151.206	0.815882	0.814146																NLV		Phenylpropanolamine maleate	Antihistaminic Analgesic	Antihistamines Analgesics	SR-01000945175	B1116982	0 of 11	3.16405	13.8299	18.3021	30.7984
SR-01000758989-2		85271850	2826	RTI Int.	9041-012-010	22	0	5	303.353	2.28211	0.82485																NOH	50-36-2 53-21-4 82824-07-5 1176-03-0 21030-43-3 21030-44-4 21030-50-2 21206-60-0 22476-78-4 47195-07-3 47195-09-5 518-97-8 56222-58-3 5913-62-2 5913-65-5 6363-57-1 668-19-9 78993-15-4 478-73-9 8053-92-7	Cocaine	Anesthetic For the introduction of local (topical) anesthesia of accessible mucous membranes of the oral, laryngeal and nasal cavities.	Anesthetics, Local Dopamine Uptake Inhibitors Vasoconstrictor Agents Anesthetics, Combined Cocaine produces anesthesia by inhibiting excitation of nerve endings or by blocking conduction in peripheral nerves. This is achieved by reversibly binding to and inactivating sodium channels. Sodium influx through these channels is necessary for the depolarization of nerve cell membranes and subsequent pr…	SR-01000758989	B1116982	0 of 107	-1.07649	5.32609	18.2618	5.98749
SR-01000944629-1		321948483	71957	Johns Hopkins	JHU- 13620	12	4	5	196.141	-3.23371	-3.36283																VWE	11096-79-0	Alamecin			SR-01000944629	B1116982	0 of 12	4.80411	8.7579	18.1596	11.6344
SR-01000945193-1		321949589	14525	Enamine	Z804948554	11	0	1	152.233	3.06492	3.06492																RGG	18492-37-0 4695-62-9 7787-20-4 1195-79-5 11000-29-6 126-21-6	Fenchone, (1s)-isomer	Food Additive	Terpenes Food Additives	SR-01000945193	B1116982	0 of 12	-4.35825	11.4428	18.1579	3.01677
SR-01000944359-1		321948203	284240	Johns Hopkins	JHU- 334	17	2	4	244.22	-0.227962	-0.228798																UOB	25526-93-6 25515-31-5	Alovudine	Antiviral	Antiviral Agents	SR-01000944359	B1116982	0 of 12	20.3218	8.59996	18.0985	10.5324
SR-01000944721-1		321948619	5315892	SigmaAldrich	MFCD00002921	10	1	1	134.175	1.81581	1.81581																TRW	104-54-1 4407-36-7 53955-16-1 4510-34-3	Cinnamyl alcohol, titanium (4+) salt	Pharmaceutic Aid	Additives	SR-01000944721	B1117004	0 of 12	22.5811	5.13311	18.0939	26.1758
SR-00000002531-1		321942814	156422	In-House		39	2	5	527.657	6.37004	6.27622																PYU	285983-48-4	Doramapimod	Antirheumatic		SR-00000002531	B1116982	0 of 12	15.4842	7.54762	18.0547	25.2521
SR-01000944211-1		321947876	123132499	MicroSource	01505042	22	2	12	537.646	-0.408	-7.72896																UZN	304-61-0 64070-12-8 64070-11-7 11071-15-1 14284-27-6 12125-10-9 1332-41-8 1332-43-0 16039-64-8 26282-95-1 28300-74-5 53318-72-2 8012-64-4 12544-35-3 34521-09-0 64070-10-6 12655-04-8 29467-87-6 57030-69-0 1320-57-6 1332-51-0	Antimony tartrate	Anthelminithic	Schistosomicides	SR-01000944211	B1116982	0 of 12	-0.115944	6.92553	18.0419	8.27108
SR-01000662809-1		3717610	32238	Enamine	T5225161	16	1	2	257.116	2.38068	2.31496																QLD	24155-42-8 57432-76-5	1-(2,4-Dichlorophenyl)-2-imidazol-1-ylethanol			SR-01000662809	B1116982	0 of 153	2.26973	4.34666	17.9926	23.5596
SR-05000000443-2		321949290	12358596	SigmaAldrich	D1756	28	3	5	392.461	1.68157	1.68157																NUT	50-02-2 77124-28-8 137098-19-2 8054-59-9	Dexamethasone	Glucocorticoid <B>Injection:</B> for the treatment of endocrine disorders, rheumatic D=disorders, collagen diseases, dermatologic diseases, allergic statesc, ophthalmic diseases, gastrointestinal diseases, respirato ry diseases, hematologic disorders, neoplastic diseases, edematous states, cerebral edema. <br><B>Ophthalmic ointment and solution:</B> for the treatment of steroid responsive inflamm…	Anti-Inflammatory Agents Antiemetics Antineoplastic Agents, Hormonal Glucocorticoids Dexamethasone is a glucocorticoid agonist. Unbound dexamethasone crosses cell membranes and binds with high affinity to specific cytoplasmic glucocorticoid receptors. This complex binds to DNA element s (glucocorticoid response elements) which results in a modification of transcription and, hence, protein synthes…	SR-05000000443	B1117004	1 of 134	12.4633	4.68827	17.9021	8.40251
SR-01000945082-1		321949267	68838	SigmaAldrich	MFCD00864575	22	2	4	311.392	2.72025	0.500897																PXM	64552-17-6 58930-32-8 88606-96-6	Butofilolol	Antihypertensive		SR-01000945082	B1116982	0 of 12	17.455	15.0011	17.8742	20.8649
SR-01000883993-1		321946866	44424341	SigmaAldrich	60910	46	4	12	652.7	3.57186	2.36238	azo_A(324)															ULR	573-58-0 550-08-3 70248-72-5 87440-95-7	1-Naphthalenesulfonic acid, 3,3'-((1,1'-biphenyl)-4,4'-diylbis(azo))bis(4-amino)-, disodium salt	Diagnostic Aid	Coloring Agents	SR-01000883993	B1117004	22 of 133	14.4264	13.4175	17.7368	14.6574
SR-01000944438-1		321948772	8987	Johns Hopkins	JHU- 3268	8	1	2	149.278	2.00746	0.864501																UVU	148-18-5 17156-83-1 12367-47-4 5456-28-0 1518-58-7 147-84-2 17188-90-8 20624-25-3 21124-33-4 32955-04-7 34464-51-2 3699-30-7 143189-63-3 149099-81-0 19622-06-1 19617-39-1 21559-14-8 2391-78-8 392-74-5110975-13-8 136-92-5	Ditiocarb	Immunomodulator	Adjuvants, Immunologic Antiviral Agents Chelating Agents	SR-01000944438	B1116982	0 of 12	-1.97438	8.79436	17.5229	3.94282
SR-01000944213-1		321947877	16052006	MicroSource	01505544	15	3	3	213.277	0.677347	-1.73544										DB00226	Guanadrel	Used to treat and control hypertension.	Guanadrel is a postganglionic adrenergic blocking agent. Uptake of guanadrel and storage in sympathetic neurons occurs via the norepinephrine pump or transporter.	Guanadrel is a postganglionic adrenergic blocking agent. Uptake of guanadrel and storage in sympathetic neurons occurs via the norepinephrine pump or transporter. Guanadrel slowly displaces norepinephrine from its storage in nerve endings and thereby blocks the release of norepinephrine normally produced by nerve stimulation. The reduction in neurotransmitter release in response to sympathetic ne…	High blood pressure adds to the work load of the heart and arteries. If it continues for a long time, the heart and arteries may not function properly. This can damage the blood vessels of the brain, heart, and kidneys resulting in a stroke, heart failure, or kidney failure. High blood pressure may also increase the risk of heart attacks. These problems may be less likely to occur if blood pressu…	UAC	22195-34-2 40580-59-4	Guanadrel	Antihypertensive Used to treat and control hypertension.	Antihypertensive Agents Guanadrel is a postganglionic adrenergic blocking agent. Uptake of guanadrel and storage in sympathetic neurons occurs via the norepinephrine pump or transporter. Guanadrel slowly displaces norepineph rine from its storage in nerve endings and thereby blocks the release of norepinephrine normally produced by nerve stimulation. The reduction in neurotransmitter release in r…	SR-01000944213	B1116982	0 of 12	14.5147	15.3405	17.4634	10.0052
SR-01000598760-1		843190	70863	Asinex	BAS 00363806	20	0	3	275.386	3.23143	2.22345																QUE	3670-68-6 1155-49-3	Propipocaine	Anesthetic		SR-01000598760	B1116982	0 of 152	5.95003	4.16599	17.3562	4.11251
SR-01000945202-1		321949142	38361	Enamine	Z68159798	23	3	3	315.407	3.20251	3.19695		catechol_A(92)														TRK	39907-68-1	Dopamantine	Antiparkinsonian		SR-01000945202	B1116982	0 of 12	5.64573	5.60818	17.3081	15.4019
SR-01000838310-1		57260108	6736	SigmaChemicalCompany	M51458	10	1	0	131.174	2.58543	2.58543																UQT	83-34-1 68585-09-1	Skatolum	Pharmaceutic Aid	Additives Fixatives	SR-01000838310	B1116982	0 of 90	6.58968	18.3264	17.2942	18.9067
SR-01000721919-3		321946112	2007	BIOMOL	EI-113	11	2	5	178.574	-2.67384	-2.69934																VIK	42228-92-2 52583-41-2	Acivicin	Antineoplastic	Antibiotics, Antifungal Antibiotics, Antineoplastic Antimetabolites Antimetabolites, Antineoplastic Enzyme Inhibitors	SR-01000721919	B1117956	0 of 116	27.0918	3.90942	17.2791	32.5658
SR-01000944893-1		321948101	74325	Vitas-M Lab	STL066605	12	2	2	165.189	1.60793	1.6042																KQD	1693-37-4	Parapropamol	Unclassified		SR-01000944893	B1117004	0 of 12	6.72664	14.9462	17.1866	18.9826
SR-05000002073-2		321948968	123132528	Enzo Life Sciences, Inc	BML-AC3136	7	3	5	126.005	-0.830384	-7.58253										DB00529	Foscarnet	For the treatment of CMV retinitis in patients with acquired immunodeficiency syndrome (AIDS) and for treatment of acyclovir-resistant mucocutaneous HSV infections in immunocompromised patients.	An antiviral agent used in the treatment of cytomegalovirus retinitis. Foscarnet also shows activity against human herpesviruses and HIV. [PubChem]	Foscarnet exerts its antiviral activity by a selective inhibition at the pyrophosphate binding site on virus-specific DNA polymerases at concentrations that do not affect cellular DNA polymerases.	Foscarnet is an organic analogue of inorganic pyrophosphate that inhibits replication of herpes viruses <i>in vitro</i> including cytomegalovirus (CMV) and herpes simplex virus types 1 and 2 (HSV-1 and HSV-2). Foscarnet does not require activation (phosphorylation) by thymidine kinase or other kinases and therefore is active in vitro against HSV TK deficient mutants and CMV UL97 mutants. Thus, HS…	RJX	63585-09-1 4428-95-9 55920-02-0 55920-03-1 55920-04-2 55920-05-3 55920-07-5 55920-08-6 66706-14-7 34156-56-4	Foscarnet sodium	Antiviral For the treatment of CMV retinitis in patients with acquired immunodeficiency syndrome (AIDS) and for treatment of acyclovir-resistant mucocutaneous HSV infections in immunocompromised patients.	Antiviral Agents Reverse Transcriptase Inhibitors Foscarnet exerts its antiviral activity by a selective inhibition at the pyrophosphate binding site on virus-specific DNA polymerases at concentrations that do not affect cellular DNA polymerases.	SR-05000002073	B1117004	0 of 12	8.97031	7.78858	16.9752	6.68894
SR-01000944754-1		321948782	16846	SigmaAldrich	MFCD00009370	12	0	2	164.201	2.85605	2.85605																QXJ	2315-68-6	Propyl benzoate	Antimicrobial	Antimicrobial Agents Cosmetics	SR-01000944754	B1117004	0 of 12	23.0322	14.2681	16.9726	16.2548
SR-01000695386-2		85305201	9549507	Asinex	BAS 01176608	29	0	4	421.479	3.80196	2.74614																PCE	33414-30-1	Ftormetazine	Antipsychotic		SR-01000695386	B1116982	0 of 44	16.3711	12.4096	16.9565	19.5543
SR-01000945250-1		321949147	154871	Vitas-M Lab	STK831901	18	0	5	250.247	0.81193	0.81193																PFF	24085-06-1	2-Acetoxy-5-acetylbenzyl acetate			SR-01000945250	B1116982	0 of 11	18.7284	3.80571	16.9313	10.2399
SR-01000884002-1		321946986	2292	Vitas-M Lab	STK664069	15	3	3	209.285	1.14268	-0.27689																SOI	3703-79-5 5716-20-1 32981-34-3	Butyl-sympatol	Vasodilator	Vasodilator Agents	SR-01000884002	B1117004	0 of 133	16.7279	7.53486	16.8923	25.5694
SR-01000944750-1		321948443	8089	SigmaAldrich	MFCD00008953	30	0	0	422.813	12.8555	12.8555																KRQ	111-01-3	2,6,10,15,19,23-Hexamethyltetracosane	Phamaceutic Aid	Adjuvants	SR-01000944750	B1116982	0 of 12	12.3408	12.67	16.8387	13.5259
SR-01000075766-5		321942236	11957492	Sequoia Research Products Ltd.	SRP0188755c	36	4	15	554.58	-1.45594	-5.50264				C 5793	Ceftriaxone sodium	Third generation cephalosporin antibiotic; interferes with cell wall synthesis		Antibiotic	Cell wall synthesis							TPJ	74578-69-1 73384-59-5 104376-79-6	Ceftriaxone	Antibiotic For the treatment of the infections (respiratory, skin, soft tissue, UTI, ENT) caused by S. pneumoniae, H. influenzae, staphylococci, S. pyogenes (group A beta-hemolytic streptococci), E. coli, P. mir abilis, Klebsiella sp, coagulase-negative staph	Anti-Bacterial Agents Ceftriaxone works by inhibiting the mucopeptide synthesis in the bacterial cell wall. The beta-lactam moiety of Ceftriaxone binds to carboxypeptidases, endopeptidases, and transpeptidases in the bacte rial cytoplasmic membrane. These enzymes are involved in cell-wall synthesis and cell division. By binding to these enzymes, Ceftriaxone results in the formation of of defectiv…	SR-01000075766	B1117956	3 of 133	1.73473	18.2287	16.8065	18.1984
SR-01000838883-1		56320630	5839	SigmaChemicalCompany	A9477	26	2	5	360.444	1.05567	1.05567										DB04630	Aldosterone		A hormone secreted by the adrenal cortex that regulates electrolyte and water balance by increasing the renal retention of sodium and the excretion of potassium. [PubChem]		At the late distal tubule and collecting duct, aldosterone has two main actions: 1) aldosterone acts on mineralocorticoid receptors (MR) on principal cells in the distal tubule of the kidney nephron, increasing the permeability of their apical (luminal) membrane to potassium and sodium and activates their basolateral Na+/K+ pumps, stimulating ATP hydrolysis leading to phosphorylation of the pump …	LTK	52-39-1 125-77-9 13479-36-2 10328-70-8 152-04-5	Aldosterone	Steroid		SR-01000838883	B1116982	0 of 121	14.2547	4.25612	16.7364	17.1739
SR-01000075166-1		321941847	9294	SigmaAldrich	E 3250	12	2	2	165.232	1.31783	-0.778689				E 3250	(-)-Ephedrine hemisulfate	Adrenergic stimulant	Activator	Adrenoceptor								PEK	134-71-4 90-81-3 321-98-2 4607-45-8 134-72-5 17140-50-0 33096-52-5 8048-37-1 8052-22-0 95330-22-6 38732-95-5 90-83-5 77274-98-7 164290-93-1 63991-26-4 53214-57-6 56979-55-6 95141-03-0 321-97-1 7009-81-6 670-40-6 73986-87-5 24221-86-1	Ephedrine	Bronchodilator	Sympathomimetics Bronchodilator Agents	SR-01000075166	B1117956	11 of 151	2.23924	6.45461	16.7116	4.02288
SR-01000945136-2		321949505	71153	Enamine	Z432843176	22	2	3	316.322	1.49457	1.33936																NHU	76716-60-4 76716-77-3	Du-27716	Antihypertensive	Psychotropic Drugs	SR-01000945136	B1116982	0 of 11	4.55854	7.7711	16.6666	11.1043
SR-01000076054-4		321942298	5994	SigmaAldrich	P0130	23	0	2	314.462	4.1486	4.1486				P 0130	Progesterone	Suppresses ovulation; induces maturation and secretory activity of the uterine endothelium		Hormone	Progesterone							RFJ	57-83-0 8000-03-1 88161-47-1 2000-66-0 2755-10-4 59952-90-8 257630-50-5 753497-20-0 8012-32-6 8023-13-0 1783-95-5 13117-24-3	Progesterone	Progestogen For progesterone supplementation or replacement as part of an Assisted Reproductive Technology (ART) treatment for infertile women with progesterone deficiency and for the treatment of secondary ameno rrhea. Also used for the reduction of the incidence of endometrial hyperplasia and the attendant risk of endometrial carcinoma in postmenopausal women receiving estrogen replacement ther…	Progestins Progesterone shares the pharmacological actions of the progestins. Progesterone binds to the progesterone and estrogen receptors. Target cells include the female reproductive tract, the mammary gland, the hypothalamus, and the pituitary. Once bound to the receptor, progestins like Progesterone will slow the frequency of release of gonadotropin releasing hormone (GnRH) from the hypothal…	SR-01000076054	B1117956	0 of 134	9.84471	5.17005	16.6391	17.4969
SR-01000759341-3		46386633	9846332	SeqChem	SRP01205h	30	3	5	444.897	1.7308	1.7308		ene_one_hal(17)														UDR	50629-82-8	Halometasone	Antiinflammatory		SR-01000759341	B1117956	2 of 134	21.7421	19.5704	16.5833	14.3127
SR-01000945257-1		321949010	20140	SigmaAldrich	V4765	10	1	1	143.227	1.83396	1.83396																KNG	4171-13-5	Valnoctamidum	Anxiolytic		SR-01000945257	B1116982	0 of 11	-5.06054	0.602885	16.4961	15.8197
SR-01000721906-2		321946577	3335	MicroSource	01501008	19	1	3	254.281	3.00298	-0.0170245										DB08981	Fenbufen		Fenbufen is a non-steroidal anti-inflammatory drug used primarily to treat inflammation in osteoarthritis, ankylosing spondylitis, and tendinitis. It can also be used to relieve backaches, sprains, and fractures. Fenbufen is available as a capsule or tablet sold with the brand names Cepal, Cinopal, Cybufen, Lederfen, and Reugast. Fenbufen acts by preventing cyclooxygenase from producing prostagla…			OCC	36330-85-5 55885-09-1 77479-09-5	Fenbufen	Antiinflammatory	Anti-Inflammatory Agents, Non-Steroidal Cyclooxygenase Inhibitors	SR-01000721906	B1117956	0 of 131	10.8769	17.4205	16.4691	14.8361
SR-01000841820-3		321945986	76621	MicroSource	01506078	12	3	5	171.2	-1.57667	-3.84569																VLG	3731-59-7 3160-91-6 7420-18-0 79990-42-4	Moroxydine	Antiviral	Antiviral Agents	SR-01000841820	B1117956	0 of 132	8.57522	6.58392	16.4171	18.5193
SR-01000930677-1		136948561	2372	Enamine	T6970901	25	2	5	345.433	3.03205	1.1327																QPW	42864-78-8 59170-23-9	Bevantolol	Antianginal For the treatment of angina pectoris and hypertension.	Adrenergic beta-Antagonists Calcium Channel Blockers Animal experiments confirm both agonist and antagonist effects on alpha-receptors, in addition to antagonist activity at beta-1 receptors. By binding and antagonizing beta-1 receptors Bevantolol inhib its the normal normal epinephrine-mediated sympathetic actions such as increased heart rate. This has the effect of decreasing preload and blood …	SR-01000930677	B1116982	0 of 35	3.27506	7.28907	16.3089	3.06942
SR-01000075564-5		46386849	131746	TOCRIS	100714	14	1	3	211.691	1.49347	-0.991779				S 1688	SR 57227A	Potent and selective 5-HT3 serotonin receptor agonist.	Agonist	Serotonin	5-HT3							OQB	77145-61-0	Sr 57227a			SR-01000075564	B1117956	0 of 134	7.59306	3.12176	16.2037	20.1145
SR-01000000211-3		321942404	5327	MicroSource	01500548	19	2	5	278.33	0.650001	0.210684										DB01582	Sulfamethazine	For the treatment bacterial infections causing bronchitis, prostatitis and urinary tract infections.	A sulfanilamide anti-infective agent. It has a spectrum of antimicrobial action similar to other sulfonamides. [PubChem]	Sulfonamides inhibit the enzymatic conversion of pteridine and p-aminobenzoic acid (PABA) to dihydropteroic acid by competing with PABA for binding to dihydrofolate synthetase, an intermediate of tetrahydrofolic acid (THF) synthesis. THF is required for the synthesis of purines and dTMP and inhibition of its synthesis inhibits bacterial growth. Pyrimethamine and trimethoprim inhibit dihydrofolate…	Sulfamethazine is a sulfonamide drug that inhibits bacterial synthesis of dihydrofolic acid by competing with para-aminobenzoic acid (PABA) for binding to dihydropteroate synthetase (dihydrofolate synthetase). Sulfamethazine is bacteriostatic in nature. Inhibition of dihydrofolic acid synthesis decreases the synthesis of bacterial nucleotides and DNA.	LUC	57-68-1 1981-58-4 12712-96-8 8017-57-0 65567-91-1 76902-28-8 65946-23-8 39312-85-1 977006-70-4 6036-41-5 74577-99-4 60281-90-5 54242-79-4	Sulfamerazine	Antibiotic For the treatment bacterial infections causing bronchitis, prostatitis and urinary tract infections.	Anti-Infective Agents Sulfonamides inhibit the enzymatic conversion of pteridine and p-aminobenzoic acid (PABA) to dihydropteroic acid by competing with PABA for binding to dihydrofolate synthetase, an intermediate of tetr ahydrofolic acid (THF) synthesis. THF is required for the synthesis of purines and dTMP and inhibition of its synthesis inhibits bacterial growth. Pyrimethamine and trimethopri…	SR-01000000211	B1117956	1 of 131	10.8923	13.1823	16.0943	17.3115
SR-01000902269-1		124753418	323701	NCI - DCTD	286193	17	4	6	260.267	-2.0331	-2.0331																QHG	60084-10-8 92952-33-5 92952-40-4 61502-38-3	Tiazofurine	Antineoplastic	Antimetabolites, Antineoplastic Antineoplastic Agents	SR-01000902269	B1116982	0 of 62	12.7739	7.36986	16.0891	9.75496
SR-01000830715-1		49720304	11410169	Hauser Pharma.	T005	39	4	10	544.59	0.601604	0.60105																OIG	32981-86-5 92999-93-4	10-Deacetyl-baccatine iii			SR-01000830715	B1116982	1 of 132	15.9731	7.43858	16.0813	9.51277
SR-01000852428-1		56436659	7175	Midwest Research Institute for NIEHS National Toxicology Pro	1231	13	1	3	180.2	2.55249	2.51953																NFG	94-13-3 75919-68-5 8014-03-7 35285-69-9 37870-43-2 84930-16-5 57762-41-1 59593-07-6	P-hydroxybenzoic acid propyl ester	Phamaceutic Aid	Dermatological Agents Cosmetics Antimicrobial Agents	SR-01000852428	B1116982	0 of 123	25.4197	6.14345	16.0549	5.23982
SR-01000941575-1		321947855	91654791	NCI DTP Drug Discovery	NSC756645	30	2	5	450.337	3.57412	0.954441										DB08865	Crizotinib	Crizotinib is used for the treatment of locally advanced or metastatic non-small cell lung cancer (NSCLC) that is anaplastic-lymphoma kinase (ALK)-positive as detected by a FDA-approved test.	Crizotinib an inhibitor of receptor tyrosine kinase for the treatment of non-small cell lung cancer (NSCLC). Verification of the presence of ALK fusion gene is done by Abbott Molecular's Vysis ALK Break Apart FISH Probe Kit. This verification is used to select for patients suitable for treatment. FDA approved in August 26, 2011.	Crizotinib is a tyrosine kinase receptor inhibitor. More specifically, it inhibits anaplastic lymphoma kinase (ALK), hepatocyte growth factor receptor (HGFR, c-MET), and Recepteur d'Origine Nantais (RON). Abnormalities in the ALK gene caused by mutations or translocations may lead to expression of oncogenic fusion proteins. In patients with NSCLC, they have the EML4-ALK gene. Crizotinib inhibits …							SR-01000941575	B1116982	0 of 11	24.4185	5.03493	16.0343	25.6033
SR-01000944745-1		321947966	67136	SigmaAldrich	MFCD00007933	16	3	5	285.728	-1.03957	-1.04574																QDK	121-30-2 27907-29-5	4-Amino-6-chlorobenzene-1,3-disulfonamide			SR-01000944745	B1117004	0 of 12	18.2003	26.0331	15.9776	16.5678
SR-01000002981-2		321941873	5702098	SigmaAldrich	N-153	22	3	3	299.407	3.05381	1.54116				N-153	Nylidrin hydrochloride	beta Adrenoceptor agonist; peripheral vasodilator	Agonist	Adrenoceptor	beta							KUU	900-01-6 447-41-6 849-55-8 3595-06-0 91408-84-3	Buphenine	Vasodilator	Adrenergic beta-Agonists Sympathomimetics Tocolytic Agents Vasodilator Agents	SR-01000002981	B1117956	1 of 151	8.28188	1.54414	15.9224	7.63938
SR-01000945207-1		321949104	76619	Vitas-M Lab	STK693656	17	1	2	245.661	3.19622	3.19618																VCR	3158-91-6	2-Chlorodibenz[b,f][1,4]oxazepin-11(10h)-one			SR-01000945207	B1117004	0 of 12	-6.98779	10.9202	15.8672	17.5394
SR-01000944914-1		321948766	54098623	SigmaAldrich	34206	27	3	5	378.434	0.933271	0.933268																LYA	53-34-9	Fluprednisolone	Glucocorticoid	Anti-Inflammatory Agents Glucocorticoids	SR-01000944914	B1117004	0 of 12	13.8737	5.06046	15.8537	14.2224
SR-05000001468-1		321949538	5283731	BIOMOL	DM100	29	2	2	400.637	5.65435	5.65435																MGY	19356-17-3 63283-36-3 36149-00-5 73809-05-9 25631-40-7	Calcifediol	Bone Resorption Inhibitor Used to treat vitamin D deficiency or insufficiency, refractory rickets (vitamin D resistant rickets), familial hypophosphatemia and hypoparathyroidism, and in the management of hypocalcemia and renal osteodystrophy in patients with chronic renal failure undergoing dialysis. Also used in conjunction with calcium in the management and prevention of primary or corticostero…	Bone Density Conservation Agents Vitamins Calcidiol is transformed in the kidney by 25-hydroxyvitamin D3-1-(alpha)-hydroxylase to calcitriol, the active form of vitamin D3. Calcitriol binds to intracellular receptors that then function as tra nscription factors to modulate gene expression. Like the receptors for other steroid hormones and thyroid hormones, the vitamin D receptor has hormone-bindi…	SR-05000001468	B1117004	0 of 96	21.4539	15.4841	15.8128	19.0036
SR-01000711827-6		321945981	12456	MicroSource	01500811	25	0	4	336.361	-1.28331	-1.28331																MMA	2086-83-1 633-66-9 633-65-8 117-74-8 4263-84-7 5956-60-5 68005-98-1 68030-18-2 70399-14-3 6190-33-6 316-41-6	Berberine tannate	Antiprotozoal	Antiprotozoal Agents Alkaloids Antifungal Agents Antidiarrheals	SR-01000711827	B1117956	1 of 131	15.5883	5.7223	15.7947	7.12846
SR-01000944496-1		321948052	4117	Johns Hopkins	JHU- 6327	13	1	2	179.259	2.07916	-0.468816																LFB	5588-10-3 93-30-1 18491-42-4 3595-10-6 54809-18-6	Methoxyphenamine	Bronchodilator	Adrenergic beta-Agonists	SR-01000944496	B1116982	0 of 12	9.8543	9.15361	15.7059	10.0092
SR-01000076034-5		321942732	4493	SigmaAldrich	N8534	22	1	4	317.221	2.25078	2.25078				N 8534	Nilutamide	Antiandrogen	Inhibitor	Hormone	Androgen	DB00665	Nilutamide	For use in combination with surgical castration for the treatment of metastatic prostate cancer involving distant lymph nodes, bone, or visceral organs (Stage D2).	Nilutamide is an antineoplastic hormonal agent primarily used in the treatment of prostate cancer. Nilutamide is a pure, nonsteroidal anti-androgen with affinity for androgen receptors (but not for progestogen, estrogen, or glucocorticoid receptors). Consequently, Nilutamide blocks the action of androgens of adrenal and testicular origin that stimulate the growth of normal and malignant prostatic…	Nilutamide competes with androgen for the binding of androgen receptors, consequently blocking the action of androgens of adrenal and testicular origin that stimulate the growth of normal and malignant prostatic tissue. This blockade of androgen receptors may result in growth arrest or transient tumor regression through inhibition of androgen-dependent DNA and protein synthesis.	Nilutamide is an antineoplastic hormonal agent primarily used in the treatment of prostate cancer. Nilutamide is a pure, nonsteroidal anti-androgen with affinity for androgen receptors (but not for progestogen, estrogen, or glucocorticoid receptors). Consequently, Nilutamide blocks the action of androgens of adrenal and testicular origin that stimulate the growth of normal and malignant prostatic…	LZU	63612-50-0	1-(3'-Trifluoromethyl-4'-nitrophentyl)-4,4-dimethylimidazoline 2,5-dione	Antineoplastic For use in combination with surgical castration for the treatment of metastatic prostate cancer involving distant lymph nodes, bone, or visceral organs (Stage D2).	Androgen Antagonists Antineoplastic Agents Nilutamide competes with androgen for the binding of androgen receptors, consequently blocking the action of androgens of adrenal and testicular origin that stimulate the growth of normal and malignan t prostatic tissue. This blockade of androgen receptors may result in growth arrest or transient tumor regression through inhibition of androgen-dependent …	SR-01000076034	B1117956	1 of 97	20.3825	6.72825	15.6998	25.8566
SR-01000937607-1		136949637	3380	SigmaChemicalCompany	F9261	23	0	4	313.283	2.55473	2.55473																PYZ	1622-62-4	Flunitrazepam	Sedative For short-term treatment of severe insomnias, that are not responsive to other hypnotics.	Anti-Anxiety Agents GABA Modulators Benzodiazepines bind nonspecifically to benzodiazepine receptors BNZ1, which mediates sleep, and BNZ2, which affects affects muscle relaxation, anticonvulsant activity, motor coordination, and memory. As benzodiazepine receptors are thought to be coupled to gamma-aminobutyric acid-A (GABAA) receptors, this enhances the effects of GABA by increasing GABA affinit…	SR-01000937607	B1116982	0 of 12	10.2219	4.53473	15.6384	21.1072
SR-01000945133-1		321949569	81431	Enamine	Z56987654	10	1	2	135.123	0.487292	0.485425																NAF	6969-71-7	1,2,4-Triazolo[4,3-a]pyridin-3(2h)-one			SR-01000945133	B1117004	0 of 12	10.4995	13.9819	15.6182	3.78509
SR-01000898687-1		99355676	625295	NCI - DCTD	10721	35	2	6	486.64	4.0184	4.01839																PPX	508-99-6	hydrocortisone cypionate	Glucocorticoid	Anti-Inflammatory Agents Glucocorticoids	SR-01000898687	B1116982	1 of 42	25.8045	9.96646	15.602	30.9757
SR-01000944203-1		321948227	6034	MicroSource	01505424	17	1	4	237.252	1.41357	1.41357																NYU	59-06-3 59988-99-7	Benzoic acid, 4-(acetylamino)-2-ethoxy-, methyl ester	Antibacterial	Coccidiostats	SR-01000944203	B1117004	0 of 12	8.2381	10.1588	15.3988	17.3383
SR-01000944499-1		321948601	20394990	Johns Hopkins	JHU- 6355	25	2	3	339.431	1.29437	0.709638		dyes5A(27)														KTH	5793-04-4 4227-71-8	Propisergide	Antimigraine		SR-01000944499	B1116982	1 of 12	10.847	9.17001	15.3028	9.51795
SR-01000855078-2		56436640	7582	Midwest Research Institute for NIEHS National Toxicology Pro	715	13	1	1	181.318	3.40566	0.289512																OQG	38945-70-9 22256-71-9 149370-77-4 37220-82-9 37310-82-0 37348-67-7 42610-89-9 51202-39-2 8052-34-4 544-60-5 112-79-8 1120-45-2 68412-10-2 68412-07-7 68130-87-0 68412-08-8 68412-09-9 5982-53-6 112-80-117156-84-2 56833-51-3 8046-01-3 143-18-0 143-19-1 1095-66-5 2027-47-6 2717-15-9 39703-33-8 59680-30-7 68258-69-5 18016-43-8 25525-60-4 38618-12-1 53048-47-8 67633-84-5 67633-85-6 67923-77-7 70024-80-…	Arlacel 83	Phamaceutic Aid	Ear wax removals	SR-01000855078	B1116982	0 of 89	11.045	9.84312	15.2964	10.5717
SR-01000799138-1		50085896	208847	Asinex	BAS 02912277	17	0	2	255.376	3.29871	3.29871																QXA	723-42-2	Ditolamidum	Antibiotic		SR-01000799138	B1116982	0 of 130	3.97979	8.73851	15.1759	7.91939
SR-01000759289-9		321946536	2585	Enzo Life Sciences, Inc	BML-AR112	30	3	5	406.474	3.42485	2.06933										DB01136	Carvedilol	For the treatment of mild or moderate (NYHA class II or III) heart failure of ischemic or cardiomyopathic origin.	Carvedilol is a non-selective beta blocker indicated in the treatment of mild to moderate congestive heart failure (CHF). It blocks beta-1 and beta-2 adrenergic receptors as well as the alpha-1 adrenergic receptors.	Carvedilol is a racemic mixture in which nonselective beta-adrenoreceptor blocking activity is present in the S(-) enantiomer and alpha-adrenergic blocking activity is present in both R(+) and S(-) enantiomers at equal potency. Carvedilol's beta-adrenergic receptor blocking ability decreases the heart rate, myocardial contractility, and myocardial oxygen demand. Carvedilol also decreases systemic…	Carvedilol is a nonselective beta-adrenergic blocking agent with alpha1-blocking activity and is indicated for the treatment of hypertension and mild or moderate (NYHA class II or III) heart failure of ischemic or cardiomyopathic origin. Carvedilol is a racemic mixture in which nonselective b-adrenoreceptor blocking activity is present in the S(-) enantiomer and a-adrenergic blocking activity is …	IBS	610309-89-2 118546-19-3 95094-00-1 95093-99-5 107741-96-8 72956-09-3	carvedilol	Antihypertensive congestive heart failure angor pectoris For the treatment of mild or moderate (NYHA class II or III) heart failure of ischemic or cardiomyopathic origin.	Adrenergic alpha-Antagonists Adrenergic beta-Antagonists Antihypertensive Agents Vasodilator Agents Carvedilol is a racemic mixture in which nonselective beta-adrenoreceptor blocking activity is present in the S(-) enantiomer and alpha-adrenergic blocking activity is present in both R(+) and S(-) en antiomers at equal potency. Carvedilol's beta-adrenergic receptor blocking ability decreases the h…	SR-01000759289	B1117004	0 of 12	3.82689	5.11684	15.1397	11.095
SR-01000003140-2		46386961	5748	SigmaChemicalCompany	O5501	25	1	3	348.5	-0.198105	-0.197501										DB00219	Oxyphenonium	For the treatment of visceral spasms	A quaternary ammonium anticholinergic agent with peripheral side effects similar to those of atropine. It is used as an adjunct in the treatment of gastric and duodenal ulcer, and to relieve visceral spasms. The drug has also been used in the form of eye drops for mydriatic effect. [PubChem]	Action is achieved via a dual mechanism: (1) a specific anticholinergic effect (antimuscarinic) at the acetylcholine-receptor sites and (2) a direct effect upon smooth muscle (musculotropic).	Oxyphenonium is an anticholinergic drug, a medication that reduces the effect of acetylcholine, a chemical released from nerves that stimulates muscles, by blocking the receptors for acetylcholine on smooth muscle (a type of muscle). It also has a direct relaxing effect on smooth muscle. Oxyphenonium is used to treat or prevent spasm in the muscles of the gastrointestinal tract in the irritable b…	UQX	3486-39-3 14214-84-7 50-10-2 105106-62-5 8056-07-3 8067-05-8 108940-72-3 25423-35-2 3521-80-0 50699-98-4 50895-90-4 58875-49-3 99102-05-3 99102-06-4 99545-99-0 99553-51-2	Oxyphenonium bromide	Antispasmodic For the treatment of visceral spasms	Muscarinic Antagonists Mydriatics Parasympatholytics Action is achieved via a dual mechanism: (1) a specific anticholinergic effect (antimuscarinic) at the acetylcholine-receptor sites and (2) a direct effect upon smooth muscle (musculotropic).	SR-01000003140	B1117956	0 of 96	18.818	12.9647	15.0188	2.09328
SR-01000944489-1		321948658	8556	Johns Hopkins	JHU- 6117	21	4	8	334.156	1.56128	-4.67919																TMU	131-13-5 84-98-0 6700-42-1 481-85-6 16760-65-9 4814-39-5 53749-58-9 53772-18-2	2-Methyl-1,4-naphthalenediol	Vitamin	Vitamin K Complex	SR-01000944489	B1116982	0 of 12	15.4323	16.4179	15.0028	25.9395
SR-01000600045-1		857232	69588	InterBioScreen	STOCK1S-60728	17	1	1	220.269	3.45508	3.44858																TZL	668-94-0	Diphenylimidazole	Unclassified	Unclassified	SR-01000600045	B1116982	0 of 123	13.8358	17.927	14.9704	12.4092
SR-01000838842-2		321946519	115163	Sequoia Research Products Ltd.	SRP01690m	30	0	8	439.569	2.90854	2.28389																KSX	32886-97-8 32887-03-9 98445-47-7	Pivmecillinam	Used to treat infections due to mecillinam-sensitive organisms such as urinary tract infections, salmonellosis and typhoid fever.	Anti-Bacterial Agents Anti-Infective Agents, Urinary Pivmecillinam interferes with the biosynthesis of the bacterial cell wall however its activity is slightly different from that of other penicillins and cephalosporins	SR-01000838842	B1117956	0 of 129	15.2214	8.64797	14.9247	16.4731
SR-01000944752-1		321948160	8907	SigmaAldrich	MFCD00008993	21	0	2	298.504	7.17586	7.17586																LEL	142-91-6	Isopropyl palmitate	Phamaceutic Aid	Dermatological Agents	SR-01000944752	B1117004	0 of 12	12.6731	12.3894	14.8743	24.1285
SR-01000398670-1		321945848	16411080	Deltagen	1189-0900	26	2	8	358.299	3.1618	-2.9422																SYK	2743-38-6 59905-27-0 63027-92-9 17026-42-5 104181-06-8 108331-01-7 20706-60-9 22333-69-3 37141-29-0 50582-08-6 66170-99-8 76492-93-8 76699-43-9 90889-10-4 93656-02-1 113159-85-6 128637-88-7 132125-16-7 169042-94-8 18320-46-2 22333-68-2 47464-87-9 52223-88-8 89874-45-3	Snc86			SR-01000398670	B1117956	0 of 137	5.64955	6.20956	14.8451	6.01789
SR-05000001497-3		321949352	3950	Enzo Life Sciences, Inc	ALX-400-038	15	1	3	233.695	2.15744	2.15744										DB01206	Lomustine	For the treatment of primary and metastatic brain tumors as a component of combination chemotherapy in addition to appropriate surgical and/or radiotherapeutic procedures. Also used in combination with other agents as secondary therapy for the treatment of refractory or relapsed Hodgkin's disease.	An alkylating agent of value against both hematologic malignancies and solid tumors. [PubChem]	Lomustine is a highly lipophilic nitrosourea compound which undergoes hydrolysis in vivo to form reactive metabolites. These metabolites cause alkylation and cross-linking of DNA (at the O6 position of guanine-containing bases) and RNA, thus inducing cytotoxicity. Other biologic effects include inhibition of DNA synthesis and some cell cycle phase specificity. Nitrosureas generally lack cross-res…	Lomustine is an alkylating agent of the nitrosourea type. Lomustine and its metabolites interferes with the function of DNA and RNA. It is cell cycle&ndash;phase nonspecific. Cancers form when some cells within the body multiply uncontrollably and abnormally. These cells then spread and destroy nearby tissues. Lomustine acts by slowing this process down. It kills cancer cells by damaging the DNA …	QNT	13010-47-4	Lomustine	Antineoplastic For the treatment of primary and metastatic brain tumors as a component of combination chemotherapy in addition to appropriate surgical and/or radiotherapeutic procedures. Also used in combination wit h other agents as secondary therapy for the treatment of refractory or relapsed Hodgkin's disease.	Antineoplastic Agents, Alkylating Lomustine is a highly lipophilic nitrosourea compound which undergoes hydrolysis in vivo to form reactive metabolites. These metabolites cause alkylation and cross-linking of DNA (at the O6 position o f guanine-containing bases) and RNA, thus inducing cytotoxicity. Other biologic effects include inhibition of DNA synthesis and some cell cycle phase specificity. N…	SR-05000001497	B1117004	0 of 12	19.9931	5.45857	14.734	11.3604
SR-05000000439-2		321949583	123132537	SigmaAldrich	B7005	28	3	5	392.461	1.68157	1.68157																NUS	378-44-9	Betamethasone	Glucocorticoid <b>Topical use (cream, lotion and ointment):</b> for relief of the inflammatory and pruritic manifestations of corticosteroid-responsive dermatoses<br/><b>Topical use (foam):</b> relief of the inflamm atory and pruritic manifestations of corticosteroid-responsive dermatoses of the scalp<br/><b>Systemic use:</b> for the treatment of edocrine disorders, rheumatic disorders, collagen …	Anti-Asthmatic Agents Anti-Inflammatory Agents Glucocorticoids Betamethasone is a glucocorticoid receptor agonist. This leads to changes in genetic expression once this complex binds to the GRE. The antiinflammatory actions of corticosteroids are thought to invol ve lipocortins, phospholipase A2 inhibitory proteins which, through inhibition arachidonic acid, control the biosynthesis of prostaglan…	SR-05000000439	B1117004	0 of 134	28.8113	15.1191	14.701	9.26658
SR-01000760675-2		56320321	4066	InterBioScreen	STOCK6S-06157	23	0	3	322.467	4.1948	2.96192										DB01071	Mequitazine	For the treatment of Hay fever, urticaria (hives) and allergic rhinitis	Mequitazine is a histamine H1 antagonist (antihistamine). It competes with histamine for the normal H1-receptor sites on effector cells of the gastrointestinal tract, blood vessels and respiratory tract. It provides effective, temporary relief of sneezing, watery and itchy eyes, and runny nose due to hay fever and other upper respiratory allergies.	Mequitazine binds to the histamine H1 receptor sites on effector cells in the gastrointestinal tract, blood vessels, and respiratory tract. This blocks the action of endogenous histamine, which subsequently leads to temporary relief of the negative symptoms brought on by histamine.	In allergic reactions an allergen interacts with and cross-links surface IgE antibodies on mast cells and basophils. Once the mast cell-antibody-antigen complex is formed, a complex series of events occurs that eventually leads to cell-degranulation and the release of histamine (and other chemical mediators) from the mast cell or basophil. Once released, histamine can react with local or widespre…	NTS	29216-28-2 58505-73-0 84992-84-7	Kitazemin	Antihistaminic For the treatment of Hay fever, urticaria (hives) and allergic rhinitis	Bronchodilator Agents Histamine H1 Antagonists Mequitazine binds to the histamine H1 receptor sites on effector cells in the gastrointestinal tract, blood vessels, and respiratory tract. This blocks the action of endogenous histamine, which subseq uently leads to temporary relief of the negative symptoms brought on by histamine.	SR-01000760675	B1116982	3 of 88	17.3223	10.9429	14.6977	21.402
SR-01000838860-1		56320322	21846	InterBioScreen	STOCK1S-04093	27	1	3	362.465	3.38307	2.02453																MYJ	5633-14-7 21888-98-2 21888-99-3 14051-33-3 21888-96-0	dexetimide	Antiparkinsonian	Antiparkinson Agents Muscarinic Antagonists Parasympatholytics	SR-01000838860	B1116982	3 of 121	0.325047	9.58097	14.6834	23.4975
SR-01000941590-1		321947856	44516822	NCI DTP Drug Discovery	NSC764134	35	2	6	519.562	5.45962	5.09903										DB08912	Dabrafenib	Dabrafenib is indicated for the treatment of patients with unresectable or metastatic melanoma with BRAF V600E mutation as detected by an FDA-approved test.	Dabrafenib mesylate is a reversible ATP-competitive kinase inhibitor and targets the MAPK pathway. FDA approved on May 29, 2013.	Dabrafenib is an inhibitor of some mutated forms of BRAF kinases with in vitro IC50 values of 0.65, 0.5, and 1.84 nM for BRAF V600E, BRAF V600K, and BRAF V600D enzymes, respectively. Dabrafenib also inhibits wild-type BRAF and CRAF kinases with IC50 values of 3.2 and 5.0 nM, respectively, and other kinases such as SIK1, NEK11, and LIMK1 at higher concentrations. Some mutations in the BRAF gene, i…	Dabrafenib caused an inhibition of phosphorylated ERK. This indicates a decrease in cell proliferation. Furthermore, within 24 hours of administration, downstream mediators of the MAPK pathway were inhibited.						SR-01000941590	B1116982	2 of 11	0.19785	9.65872	14.5372	1.55619
SR-01000695442-1		11533051	451417	SigmaChemicalCompany	T8806	48	11	14	679.765	-6.29767	-6.65367																ULI	69558-55-0	thymopentin	Immunosuppressant	Adjuvants, Immunologic	SR-01000695442	B1116982	0 of 73	16.9212	20.3737	14.5362	20.5786
SR-01000759383-3		46386640	150311	SeqChem	SRP04000e	30	2	3	409.425	4.55913	4.55559										DB00973	Ezetimibe	For use as adjunctive therapy to diet for the reduction of elevated total-C, LDL-C, and Apo B in patients with primary (heterozygous familial and non-familial) hypercholesterolemia.	Ezetimibe is an anti-hyperlipidemic medication which is used to lower cholesterol levels. Specifically, it appears to bind to a critical mediator of cholesterol absorption, the Niemann-Pick C1-Like 1 (NPC1L1) protein on the gastrointestinal tract epithelial cells as well as in hepatocytes.	Ezetimibe localizes and appears to act at the brush border of the small intestine and inhibits the absorption of cholesterol. This leads to a decrease in the delivery of intestinal cholesterol to the liver.	Ezetimibe is in a class of lipid-lowering compounds that selectively inhibits the intestinal absorption of cholesterol and related phytosterols. Ezetimibe, administered alone is indicated as adjunctive therapy to diet for the reduction of elevated total-C, LDL-C, and Apo B in patients with primary (heterozygous familial and non-familial) hypercholesterolemia. It is also used in combination therap…	MAT	163222-33-1 444313-53-5	Ezetimibe	Antihyperlipidemic For use as adjunctive therapy to diet for the reduction of elevated total-C, LDL-C, and Apo B in patients with primary (heterozygous familial and non-familial) hypercholesterolemia.	Anticholesteremic Agents Ezetimibe localizes and appears to act at the brush border of the small intestine and inhibits the absorption of cholesterol, leading to a decrease in the delivery of intestinal cholesterol to the liv er.	SR-01000759383	B1117956	6 of 96	14.1169	16.1698	14.3456	15.0367
SR-01000945085-1		321949190	123132535	Bionet	KS-1408	54	4	14	753.789	3.69399	3.16																TJS	14487-05-9	Rifamycin O			SR-01000945085	B1116982	0 of 12	7.36738	12.4462	14.3315	6.33416
SR-01000003010-2		321942464	3278	MicroSource	01500287	19	1	4	303.138	3.65571	0.161423										DB00903	Ethacrynic acid	For the treatment of high blood pressure and edema caused by diseases like congestive heart failure, liver failure, and kidney failure.	A compound that inhibits symport of sodium, potassium, and chloride primarily in the ascending limb of Henle, but also in the proximal and distal tubules. This pharmacological action results in excretion of these ions, increased urinary output, and reduction in extracellular fluid. This compound has been classified as a loop or high ceiling diuretic. [PubChem]	Ethacrynic acid inhibits symport of sodium, potassium, and chloride primarily in the ascending limb of Henle, but also in the proximal and distal tubules. This pharmacological action results in excretion of these ions, increased urinary output, and reduction in extracellular fluid. Diuretics also lower blood pressure initially by reducing plasma and extracellular fluid volume; cardiac output also…	Ethacrynic acid is a monosulfonamyl loop or high ceiling diuretic. Ethacrynic acid acts on the ascending limb of the loop of Henle and on the proximal and distal tubules. Urinary output is usually dose dependent and related to the magnitude of fluid accumulation. Water and electrolyte excretion may be increased several times over that observed with thiazide diuretics, since ethacrynic acid inhibi…	UTV	7541-97-1 58-54-8 6500-81-8	Etacrynic acid	Diuretic For the treatment of high blood pressure and edema caused by diseases like congestive heart failure, liver failure, and kidney failure.	Diuretics Enzyme Inhibitors Ethacrynic acid inhibits symport of sodium, potassium, and chloride primarily in the ascending limb of Henle, but also in the proximal and distal tubules. This pharmacological action results in excret ion of these ions, increased urinary output, and reduction in extracellular fluid. Diuretics also lower blood pressure initially by reducing plasma and extracellular flui…	SR-01000003010	B1117956	0 of 132	15.8757	2.80247	14.2716	18.1758
SR-01000942246-1		321948682	6476	Enzo Life Sciences, Inc	BML-AC3185	15	0	2	203.237	1.46301	1.46301										DB05246	Methsuximide	For the control of absence (petit mal) seizures that are refractory to other drugs.	Mesuximide (or methsuximide) is an anticonvulsant medication. It is sold by Pfizer under the name Petinutin. [Wikipedia]	Binds to T-type voltage sensitive calcium channels. Voltage-sensitive calcium channels (VSCC) mediate the entry of calcium ions into excitable cells and are also involved in a variety of calcium-dependent processes, including muscle contraction, hormone or neurotransmitter release, gene expression, cell motility, cell division and cell death. The isoform alpha-1G gives rise to T-type calcium curr…	Used in the treatment of epilepsy. Methsuximide suppresses the paroxysmal three cycle per second spike and wave activity associated with lapses of consciousness which is common in absence (petit mal) seizures. The frequency of epileptiform attacks is reduced, apparently by depression of the motor cortex and elevation of the threshold of the central nervous system to convulsive stimuli.	KVW	77-41-8 39122-21-9 39122-22-0 39122-23-1	Mesuximidum	Anticonvulsant For the control of absence (petit mal) seizures that are refractory to other drugs.	Anticonvulsants Binds to T-type voltage sensitive calcium channels. Voltage-sensitive calcium channels (VSCC) mediate the entry of calcium ions into excitable cells and are also involved in a variety of calcium-depen dent processes, including muscle contraction, hormone or neurotransmitter release, gene expression, cell motility, cell division and cell death. The isoform alpha-1G gives rise to T-…	SR-01000942246	B1116982	0 of 12	7.30597	16.7756	14.2619	13.1729
SR-01000944408-1		321948094	31203	Johns Hopkins	JHU- 1976	26	0	0	360.639	4.41103	4.41103																NPV	122-18-9 10328-34-4 3529-04-2 60484-28-8 89004-36-4 88428-97-1 21396-54-3 51895-89-7	Cetalkonium chloride	Antibacterial	Antiseptics Anesthetics	SR-01000944408	B1117004	3 of 12	34.039	2.70449	14.2529	2.00687
SR-01000944245-1		321947940	20710	MicroSource	01505407	22	1	4	305.369	0.446866	0.446843																VNL	4438-22-6 4574-60-1	Atropine n-oxide	Antihypotensive		SR-01000944245	B1116982	0 of 12	21.4086	14.2919	14.2355	22.1884
SR-02000000938-2		164175149	3043582	SigmaChemicalCompany	C1119	27	0	4	365.469	3.50195	2.20086																UYF	23465-76-1 55750-05-5 58713-12-5 77515-03-8	Caroverine	Antispasmodic		SR-02000000938	B1116982	0 of 12	12.162	11.1182	14.1376	25.338
SR-01000830713-1		49679190	8113	Battele Memorial Institute (Tox)	719	7	3	3	105.136	-1.57308	-3.41933																MLO	111-42-2 300-37-8 14426-21-2 20261-60-3 23251-72-1 29870-32-4 50548-27-1 50909-06-3 57117-29-0 59219-56-6 66085-61-8 26545-53-9 68585-44-4 53404-16-3 68480-33-1 65151-84-0 68379-10-2 67584-64-9 67874-53-7 84782-02-5 61791-44-4 61791-46-6 62739-27-9 63149-47-3 63528-97-2 64339-50-0 64601-03-2 68345-30-2 67845-62-9 12068-10-9 68815-71-4 53537-63-6 87298-92-8 59707-20-9 105892-17-9 53404-23-2 5742-1…	Diethanolamine	Phamaceutic Aid		SR-01000830713	B1116982	0 of 132	15.6162	6.81689	14.1296	8.86236
SR-01000944762-1		321947934	7347	SigmaAldrich	MFCD00014870	11	0	3	208.368	2.13813	2.13813																QWB	97-74-5	Tetramethylthiuram monosulfide	Antifungal	Insecticides Antifungal Agents Fungicides	SR-01000944762	B1117004	0 of 12	26.6149	9.29647	14.0837	0.491005
SR-01000854196-2		321945938	9883104	Prestwick Chemical, Inc.	Prestw-630	20	0	3	272.385	3.92152	2.6618																UDK	2773-92-4 86-80-6 63839-17-8	Quinisocaine	Anesthetic	Topical Agents Dermatological Anesthetics Antipruritics	SR-01000854196	B1117956	1 of 132	9.07398	7.32407	14.0506	3.33252
SR-05000001912-4		321948992	5702208	MicroSource	01502260	62	3	14	873.077	5.84843	5.84843																VWX	71751-41-2	Abamectin		It interacts with glutamate-gated chloride ion channels. By increasing membrane permeability to chloride ions it causes irreversible neuromuscular blockade in nematodes and arthropods leading to paralysis and death.	SR-05000001912	B1116982	0 of 12	12.3568	6.74738	14.0452	7.26461
SR-01000675440-2		321946077	2804	MicroSource	01503919	22	2	4	345.845	1.58677	1.57348																VCZ	3563-77-7 636-54-4 71789-16-7	Clopamide	Antihypertensive	Diuretics Antihypertensive Agents	SR-01000675440	B1117956	1 of 131	14.4649	11.2666	14.0375	9.24981
SR-01000838344-1		49731943	853433	Battele Memorial Institute (Tox)	881	12	1	2	164.201	2.63535	2.6343																RCT	97-54-1 5912-86-7 5932-68-3 63661-65-4	Isoeugenol, (e)-isomer	Analgesic	Analgesics Antiseptics Flavoring Agents Additives	SR-01000838344	B1116982	0 of 122	6.18481	8.04775	14.0139	18.9497
SR-01000075397-1		321941924	55397	SigmaAldrich	Q-102	16	1	2	219.326	2.14097	-0.318491																PRA	85798-08-9 85760-74-3 74196-92-2 80373-22-4 99745-17-2 74196-93-3 73625-62-4 74196-94-4	Quinpirole	Antihypertensive	Dopamine Agonists	SR-01000075397	B1117956	1 of 151	9.0109	11.9938	13.979	15.371
SR-01000075574-1		321941952	6420043	SigmaAldrich	Q 1004	16	1	3	213.278	2.29747	0.891644				Q 1004	Quipazine dimaleate	Serotonin receptor agonist	Agonist	Serotonin								KKT	5786-68-5 4774-24-7 10093-45-5 68942-28-9	Quipazine	Antidepressant	Antidepressive Agents, Second-Generation Oxytocics Serotonin Agonists	SR-01000075574	B1117956	0 of 151	9.01866	15.9929	13.9774	9.58033
SR-01000945264-1		321949531	5284587	Enamine	EN300-120646	27	2	5	372.455	2.02348	2.02347																SXU	1247-42-3 1323-45-1 42612-17-9	Meprednisone	Glucocorticoid	Anti-Inflammatory Agents Glucocorticoids	SR-01000945264	B1116982	0 of 11	16.6268	11.3033	13.926	13.3736
SR-01000945153-2		321949237	208921	Enamine	Z1230751665	21	0	3	304.818	2.97345	2.77241																TRO	31729-24-5	Enpiprazole	Anxiolytic		SR-01000945153	B1116982	0 of 11	7.07893	5.35558	13.8352	10.3093
SR-01000000189-5		46386868	3676	TOCRIS	101620	17	1	2	234.337	2.84291	2.32971				L 5647	Lidocaine hydrochloride	Anti-arrhythmic; local anesthetic	Modulator	Na+ Channel		DB00281	Lidocaine	For production of local or regional anesthesia by infiltration techniques such as percutaneous injection and intravenous regional anesthesia by peripheral nerve block techniques such as brachial plexus and intercostal and by central neural techniques such as lumbar and caudal epidural blocks.	A local anesthetic and cardiac depressant used as an antiarrhythmia agent. Its actions are more intense and its effects more prolonged than those of procaine but its duration of action is shorter than that of bupivacaine or prilocaine. [PubChem]	Lidocaine stabilizes the neuronal membrane by inhibiting the ionic fluxes required for the initiation and conduction of impulses thereby effecting local anesthetic action. Lidocaine alters signal conduction in neurons by blocking the fast voltage gated sodium (Na+) channels in the neuronal cell membrane that are responsible for signal propagation. With sufficient blockage the membrane of the post…	Lidocaine is an anesthetic agent indicated for production of local or regional anesthesia and in the treatment of ventricular tachycardia occurring during cardiac manipulation, such as surgery or catheterization, or which may occur during acute myocardial infarction, digitalis toxicity, or other cardiac diseases. The mode of action of the antiarrhythmic effect of Lidocaine appears to be similar t…	SEE	73-78-9 76404-11-0 54958-67-7 62605-94-1 8075-86-3 24847-67-4 37673-48-6 56934-02-2 6108-05-0 137-58-6 101362-25-8 55947-85-8 8059-42-5 8059-66-3 91484-71-8 159309-72-5 159309-70-3 159309-69-0 81340-57-0 130377-60-5	Lidocaine	Anesthetic For production of local or regional anesthesia by infiltration techniques such as percutaneous injection and intravenous regional anesthesia by peripheral nerve block techniques such as brachial plexu s and intercostal and by central neural techniques such as lumbar and caudal epidural blocks.	Anesthetics, Local Anti-Arrhythmia Agents Lidocaine stabilizes the neuronal membrane by inhibiting the ionic fluxes required for the initiation and conduction of impulses thereby effecting local anesthetic action. Lidocaine alters signal cond uction in neurons by blocking the fast voltage gated sodium (Na+) channels in the neuronal cell membrane that are responsible for signal propagation. With s…	SR-01000000189	B1117956	0 of 96	16.4181	9.89858	13.8028	13.1601
SR-01000883960-1		321947078	3307	Kemprotec Limited	40054-69-1	23	0	3	342.846	4.06002	4.05927																QLP	40054-69-1 67958-07-0	Etizolam	Anxiolytic	Tranquilizing Agents	SR-01000883960	B1117004	0 of 133	1.4251	15.4699	13.7979	9.61014
SR-05000002079-1		321949395	5541	MicroSource	01500585	15	0	6	218.204	-0.515638	-0.515638																NUY	102-76-1	1,2,3-Propanetriol, triacetate	Antifungal	Anti-Infective Agents, Local Antifungal Agents	SR-05000002079	B1117004	0 of 131	7.92266	1.57129	13.7809	2.84466
SR-01000781258-1		46386659	6410757	SeqChem	SRP01886c	31	5	10	462.503	-2.19431	-2.46108																RTI	51627-14-6 64217-62-5 57235-40-2 118191-02-9 59139-54-7	Cefatrizine	Antibiotic	Anti-Bacterial Agents	SR-01000781258	B1117004	9 of 134	13.3235	15.396	13.7718	28.3189
SR-05000001589-5		321949092	2749	Enzo Life Sciences, Inc	BML-AC3063	15	1	2	207.269	2.21659	1.55916										DB01188	Ciclopirox	Used as a topical treatment in immunocompetent patients with mild to moderate onychomycosis of fingernails and toenails without lunula involvement, due to <i>Trichophyton rubrum</i>.	Ciclopirox olamine (used in preparations called Batrafen, Loprox, Mycoster, Penlac and Stieprox) is a synthetic antifungal agent for topical dermatologic treatment of superficial mycoses. It is most useful against Tinea versicolor. [Wikipedia]	Unlike antifungals such as itraconazole and terbinafine, which affect sterol synthesis, ciclopirox is thought to act through the chelation of polyvalent metal cations, such as Fe<sup>3+</sup> and Al<sup>3+</sup>. These cations inhibit many enzymes, including cytochromes, thus disrupting cellular activities such as mitochondrial electron transport processes and energy production. Ciclopirox also a…	Ciclopirox is a broad-spectrum antifungal medication that also has antibacterial and anti-inflammatory properties. Its main mode of action is thought to be its high affinity for trivalent cations, which inhibit essential co-factors in enzymes. Ciclopirox exhibits either fungistatic or fungicidal activity in vitro against a broad spectrum of fungal organisms, such as dermatophytes, yeasts, dimorph…	SHH	41621-49-2 29342-05-0	ciclopirox	Antifungal Used as a topical treatment in immunocompetent patients with mild to moderate onychomycosis of fingernails and toenails without lunula involvement, due to <i>Trichophyton rubrum</i>.	Antifungal Agents Unlike antifungals such as itraconazole and terbinafine, which affect sterol synthesis, ciclopirox is thought to act through the chelation of polyvalent metal cations, such as Fe<sup>3+</sup> and Al<s up>3+</sup>. These cations inhibit many enzymes, including cytochromes, thus disrupting cellular activities such as mitochondrial electron transport processes and energy production…	SR-05000001589	B1117004	1 of 12	19.0456	11.5134	13.7023	6.39123
SR-01000872611-2		321946823	3092	Vitas-M Lab	STK395739	16	1	5	225.158	1.21728	1.21728																LAH	148-01-6	Coccidot	Antibacterial	Coccidiostats	SR-01000872611	B1117956	1 of 133	15.8036	17.1928	13.7016	12.3524
SR-01000763638-1		46500620	9403	SigmaChemicalCompany	E8004	29	1	3	396.562	6.48873	6.48822																VPS	313-06-4 71615-27-5	Estradiol cypionate	Estrogen	Contraceptive Agents, Female Contraceptives, Oral, Combined	SR-01000763638	B1116982	0 of 121	4.98193	3.62322	13.6785	9.38024
SR-01000944727-1		321948637	7104	SigmaAldrich	MFCD00004103	14	2	3	188.179	2.96674	-0.534735																OWW	3818-50-6 12235-60-8 12235-61-9 14206-62-3 92-70-6 34987-38-7 85750-03-4 94413-59-9 65756-94-7 18396-47-9 42405-56-1	Bephenium hydroxynaphthoate			SR-01000944727	B1117004	0 of 12	3.25753	7.05861	13.6502	28.8228
SR-01000075268-1		321941868	5702062	SigmaAldrich	G-110	14	3	2	231.082	2.17533	1.33691				G-110	Guanabenz acetate	Centrally acting alpha2 adrenoceptor agonist; antihypertensive	Agonist	Adrenoceptor	alpha2	DB00629	Guanabenz	For management of High blood pressure	An alpha-2 selective adrenergic agonist used as an antihypertensive agent. [PubChem]	Guanabenz's antihypertensive effect is thought to be due to central alpha-adrenergic stimulation, which results in a decreased sympathetic outflow to the heart, kidneys, and peripheral vasculature in addition to a decreased systolic and diastolic blood pressure and a slight slowing of pulse rate. Chronic administration of guanabenz also causes a decrease in peripheral vascular resistance.	Guanabenz, a centrally acting &alpha;-2 adrenergic agonist, is indicated for treatment of hypertension.	OLU	23256-50-0 5051-62-7 23113-43-1	Guanabenz	Antihypertensive For management of High blood pressure	Adrenergic alpha-Agonists Antihypertensive Agents Sympatholytics Guanabenz's antihypertensive effect is thought to be due to central alpha-adrenergic stimulation, which results in a decreased sympathetic outflow to the heart, kidneys, and peripheral vasculature in addition to a decreased systolic and diastolic blood pressure and a slight slowing of pulse rate. Chronic administration of guanabenz …	SR-01000075268	B1117956	0 of 151	1.35724	12.8616	13.6292	5.56884
SR-01000945189-2		321949577	65435	Enamine	Z379486794	27	1	4	364.441	3.43747	2.96916																MNG	2208-51-7 42877-18-9	Pelanserin	Antihypertensive		SR-01000945189	B1116982	0 of 11	-2.40898	2.90004	13.5843	15.0275
SR-01000944732-1		321947992	10601	SigmaAldrich	MFCD00005394	9	0	3	128.126	0.213856	0.211327																LZF	517-23-7 98634-97-0	A-acetyl-.-butyrolactone			SR-01000944732	B1116982	0 of 12	-0.721136	10.4088	13.578	17.1481
SR-01000941573-1		321948627	134780	NCI DTP Drug Discovery	NSC775351	20	2	5	273.244	-0.163219	-0.163247										DB08910	Pomalidomide	Pomalidomide is indicated for patients with multiple myeloma who have received at least two prior therapies including lenalidomide and bortezomib and have demonstrated disease progression on or within 60 days of completion of the last therapy.	Pomalidomide, an analogue of thalidomide, is an immunomodulatory antineoplastic agent. FDA approved on February 8, 2013.	Promalidomide is an immunomodulatory agent with antineoplastic activity. It is shown to inhibit the proliferation and induce apoptosis of various tumour cells. Furthermore, promalidomide enhances T cell and natural killer (NK) cell-mediated immunity and inhibited the production of pro-inflammatory cytokines, like TNF-alpha or IL-6, by monocytes. The primary target of promalidomide is thought to b…	Pomalidomide is more potent than thalidomide (100-times) and lenalidomide (10-times).						SR-01000941573	B1116982	0 of 11	5.08872	14.9998	13.55	5.65794
SR-01000944738-1		321948280	68289	SigmaAldrich	MFCD00005827	10	1	3	138.121	1.29291	1.29118																PRT	533-31-3 51114-03-5 62266-16-4 67859-12-5 68230-07-9	3,4-(Methylenedioxy)phenol		Antioxidants	SR-01000944738	B1117004	0 of 12	20.7895	22.0714	13.5287	16.946
SR-01000945277-1		321949174	85823	Vitas-M Lab	STL377789	28	0	3	386.567	5.68324	5.68324																SMA	15262-86-9 62963-82-0 75026-40-3 68924-89-0	Androst-4-en-3-one, 17-((4-methyl-1-oxopentyl)oxy)-, (17beta)-	Steroid	Steroids	SR-01000945277	B1116982	0 of 11	-5.49728	0.986729	13.4996	37.2847
SR-01000944376-1		321948824	8754	Johns Hopkins	JHU- 1109	22	0	0	304.533	2.63275	2.63275																UCM	139-07-1 7281-04-1 10328-35-5 57213-60-2 71288-45-4 107397-84-2 51796-11-3 67377-59-7 78565-22-7 8038-88-8 95078-12-9 12040-60-7 1340-95-0	Benzododecinium chloride	Antiseptic	Anti-Infective Agents, Local Disinfectants	SR-01000944376	B1116982	0 of 12	26.0468	16.3176	13.4283	2.06348
SR-01000841215-3		321946271	5353	MicroSource	01501159	20	1	4	287.337	1.87551	1.86444																KME	73384-60-8 53930-42-0 112363-11-8	Sulmazole	Cardiotonic	Cardiotonic Agents Phosphodiesterase Inhibitors	SR-01000841215	B1117956	0 of 132	1.96725	10.3115	13.4026	33.779
SR-01000597383-4		46386986	107867	TOCRIS	1105	31	1	5	421.535	2.7623	0.560317																QEN	100158-38-1 102394-31-0	Af-dx-116	Mydriatic	Anti-Arrhythmia Agents Parasympatholytics	SR-01000597383	B1117956	1 of 134	6.27037	14.7404	13.3787	27.2928
SR-01000882392-1		92764496	65702	NCI - DCTD	109723	17	0	2	323.584	0.984714	0.984714																UAR	22089-22-1 72282-84-9 72282-85-0	Trofosfamide	Antineoplastic	Immunosuppressive Agents Mutagens Antineoplastic Agents, Alkylating	SR-01000882392	B1116982	0 of 90	9.8017	13.4058	13.3033	25.589
SR-05000001641-5		321948953	16051972	Enzo Life Sciences, Inc	BML-DL390	11	5	7	206.028	-2.2775	-7.20441										DB01077	Etidronic acid	For the treatment of symptomatic Paget's disease of bone and in the prevention and treatment of heterotopic ossification following total hip replacement or due to spinal cord injury.	A diphosphonate which affects calcium metabolism. It inhibits ectopic calcification and slows down bone resorption and bone turnover. [PubChem]	Bisphosphonates, when attached to bone tissue, are absorbed by osteoclasts, the bone cells that breaks down bone tissue. Although the mechanism of action of non-nitrogenous bisphosphonates has not been fully elucidated, available data suggest that they bind strongly to hydroxyapatite crystals in the bone matrix, preferentially at the sites of increased bone turnover and inhibit the formation and …	Etidronic acid is a first generation (non-nitrogenous) bisphosphonate in the same family as clodronate and tiludronate. Etidronic acid affects calcium metabolism and inhibits bone resorption and soft tissue calcification. Of the etidronic acid that is resorbed (from oral preparation) or infused (for intravenous drugs), about 50% is excreted unchanged by the kidney. The remainder has a very high a…	SED	2809-21-4 7414-83-7 66052-91-3 14860-53-8 60376-08-1 128189-36-6 21089-06-5 66052-90-2 187285-10-5 2666-14-0 100511-44-2 106908-76-3 129130-42-3 51888-66-5 66216-98-6 85985-26-8 86159-18-4 104365-97-1146437-16-3 3794-83-0 5578-43-8 2809-20-3 29329-71-3 42220-47-3 67953-76-8 75323-71-6	Etidronic acid	Bone Resorption Inhibitor For the treatment of symptomatic Paget's disease of bone and in the prevention and treatment of heterotopic ossification following total hip replacement or due to spinal cord injury.	Bone Density Conservation Agents Bisphosphonates, when attached to bone tissue, are absorbed by osteoclasts, the bone cells that breaks down bone tissue. Although the mechanism of action of non-nitrogenous bisphosphonates has not bee n fully elucidated, available data suggest that they bind strongly to hydroxyapatite crystals in the bone matrix, preferentially at the sites of increased bone turno…	SR-05000001641	B1117004	0 of 12	2.22659	11.4902	13.2932	13.4777
SR-01000944264-1		321948009	3338	MicroSource	01503890	12	1	1	164.244	3.03413	3.03413																TGS	583-03-9 19641-53-3 33652-83-4 136264-41-0 21632-19-9	Fenipentol, (r)-isomer	Choleretic	Choleretics	SR-01000944264	B1116982	0 of 12	5.86921	9.33132	13.276	8.73477
SR-01000833867-2		81066264	73346	Enamine	T5285480	24	0	2	320.385	2.92196	2.85883																OWJ	41717-30-0 41716-84-1	Befuralinum	Antidepressant		SR-01000833867	B1116982	0 of 43	-1.58183	1.43366	13.2607	13.7728
SR-01000841209-2		321946411	441336	Prestwick Chemical, Inc.	Prestw-572	35	1	5	521.429	5.05521	5.05521																QRC	83919-23-7	Mometasone furoate	Steroid	Anti-Inflammatory Agents Anti-Allergic Agents	SR-01000841209	B1117956	4 of 132	19.0711	5.48978	13.2166	8.23441
SR-05000001770-1		321948863	45114092	MicroSource	01501105	34	4	10	471.51	-0.29874	-1.02203																RJH	53-79-2 3506-23-8 58-58-2	Puromycin	Antineoplastic	Antimetabolites, Antineoplastic Protein Synthesis Inhibitors Trypanocidal Agents	SR-05000001770	B1117004	7 of 131	7.32974	3.95915	13.2041	8.38001
SR-01000885759-1		99361015	41946	NCI - DCTD	305351	20	2	6	276.288	1.75742	1.4566																TDL	56611-65-5	Oxagrelate	Antithrombotic	Phosphodiesterase Inhibitors	SR-01000885759	B1116982	0 of 79	19.9609	10.3515	13.1783	20.6255
SR-05000002136-1		321948892	60148410	MicroSource	01502258	47	3	10	668.898	6.157	3.14845																SHN		Monensin a	Antibiotic	Antibacterial Agents	SR-05000002136	B1117004	6 of 131	18.508	16.8472	13.1104	5.42456
SR-01000872606-2		321946530	71874	Labotest	LTBB000632	18	2	2	257.455	4.88661	2.37218																TMN	15518-87-3 12040-67-4 25737-87-5	Miralacto	Unclassified		SR-01000872606	B1117956	0 of 133	4.54795	5.31945	13.1077	10.5981
SR-01000319474-1		321943830	3405	Asinex	BAS 01449900	32	6	12	441.397	-0.535723	-6.64465										DB00158	Folic Acid	For treatment of folic acid deficiency, megaloblastic anemia and in anemias of nutritional supplements, pregnancy, infancy, or childhood.	A member of the vitamin B family that stimulates the hematopoietic system. It is present in the liver and kidney and is found in mushrooms, spinach, yeast, green leaves, and grasses (poaceae). Folic acid is used in the treatment and prevention of folate deficiencies and megaloblastic anemia. [PubChem]	Folic acid, as it is biochemically inactive, is converted to tetrahydrofolic acid and methyltetrahydrofolate by dihydrofolate reductase. These folic acid congeners are transported across cells by receptor-mediated endocytosis where they are needed to maintain normal erythropoiesis, synthesize purine and thymidylate nucleic acids, interconvert amino acids, methylate tRNA, and generate and use form…	Folic acid, a water-soluble B-complex vitamin, is found in foods such as liver, kidneys, yeast, and leafy, green vegetables. Folic acid is used to diagnose folate deficiency and to treat topical sprue and megaloblastic and macrocytic anemias, hematologic complications resulting from a deficiency in folic acid.	NUH	59-30-3 6484-89-5 8064-47-9 21179-34-0 36653-55-1 60672-17-5 65165-91-5 65165-92-6 78168-16-8 33609-88-0 74049-81-3 32108-06-8 73756-06-6	folic acid	Vitamin For treatment of folic acid deficiency, megaloblastic anemia and in anemias of nutritional supplements, pregnancy, infancy, or childhood.	Hematinics Vitamin B Complex Folic acid, as it is biochemically inactive, is converted to tetrahydrofolic acid and methyltetrahydrofolate by dihydrofolate reductase. These folic acid congeners are transported across cells by rece ptor-mediated endocytosis where they are needed to maintain normal erythropoiesis, synthesize purine and thymidylate nucleic acids, interconvert amino acids, methylate t…	SR-01000319474	B1117956	1 of 138	2.0837	8.90974	13.023	22.302
SR-01000781295-1		11532989	25078009	SigmaChemicalCompany	L2761	96	15	17	1323.5	-2.20953	-3.89133																VEC	76712-82-8 220810-26-4	Histrelin	Pituitary	Gonadotropin-releasing Hormone Agonists	SR-01000781295	B1116982	2 of 84	13.8	17.0655	12.9842	15.2136
SR-05000002002-1		321948881	44315754	MicroSource	01505314	28	2	6	385.364	0.56444	0.564014																OZC	91296-87-6 98105-99-8	Sarafloxacin	Antibiotic	Antibacterial Agents	SR-05000002002	B1117004	1 of 131	7.40879	4.42532	12.9494	11.6048
SR-01000721900-3		321946704	247839	Prestwick Chemical, Inc.	Prestw-743	25	1	3	344.488	3.12686	3.12686										DB00253	Medrysone	For the treatment of allergic conjunctivitis, vernal conjunctivitis, episcleritis, and epinephrine sensitivity.	Medrysone is a corticosteroid used in ophthalmology. [Wikipedia]	There is no generally accepted explanation for the mechanism of action of ocular corticosteroids. However, corticosteroids are thought to act by the induction of phospholipase A2 inhibitory proteins, collectively called lipocortins. It is postulated that these proteins control the biosynthesis of potent mediators of inflammation such as prostaglandins and leukotrienes by inhibiting the release of…	Medrysone is a topical anti-inflammatory corticoidsteroids for ophthalmic use. In patients with increased intraocular pressure and in those susceptible to a rise in intraocular pressure, there is less effect on pressure with medrysone than with dexamethasone or betamethasone. Corticoidsteroids inhibit the edema, fibrin deposition, capillary dilation, and phagocytic migration of the acute inflamma…	PVA	2668-66-8	Medrysone	Glucocorticoid For the treatment of allergic conjunctivitis, vernal conjunctivitis, episcleritis, and epinephrine sensitivity.	Anti-Inflammatory Agents Glucocorticoids There is no generally accepted explanation for the mechanism of action of ocular corticosteroids. However, corticosteroids are thought to act by the induction of phospholipase A2 inhibitory proteins, collectively called lipocortins. It is postulated that these proteins control the biosynthesis of potent mediators of inflammation such as prostaglandins and …	SR-01000721900	B1117956	0 of 95	26.867	5.72024	12.9399	12.0503
SR-01000944911-1		321948213	3083671	SigmaAldrich	S772879	19	2	3	282.359	2.32614	1.38602																PHX	1027-87-8	Tolpentamide	Antispasmodic		SR-01000944911	B1117004	0 of 12	8.08538	3.53675	12.9051	23.9994
SR-01000838856-1		56463529	71486	Prestwick Chemical, Inc.	08H03	25	2	6	351.437	3.71485	1.80217																PRS	64019-93-8 52365-63-6 42145-93-7 56298-24-9 60902-40-1 67262-85-5 81947-48-0 81947-49-1 81947-50-4 81947-51-5 81947-52-6 81947-53-7 81947-54-8	Dipivefrine	Mydriatic Dipivefrin is a prodrug which is used as initial therapy for the control of intraocular pressure in chronic open-angle glaucoma.	Adrenergic Agonists Dipivefrin is a prodrug with little or no pharmacologically activity until it is hydrolyzed into epinephrine inside the human eye. The liberated epinephrine, an adrenergic agonist, appears to exert it s action by stimulating ? -and/or ?<sub>2</sub>-adrenergic receptors, leading to a decrease in aqueous production and an enhancement of outflow facility. The dipivefrin prodrug d…	SR-01000838856	B1116982	2 of 121	4.38473	9.88861	12.9044	14.5458
SR-01000841216-2		321945948	37392	Prestwick Chemical, Inc.	Prestw-1031	33	1	2	500.424	8.05696	5.461																SKG	36167-63-2 106927-11-1 69756-53-2	Halofantrinum	Antimalarial For treatment of Severe malaria	Antimalarials The mechanism of action of Halofantrine may be similar to that of chloroquine, quinine, and mefloquine; by forming toxic complexes with ferritoporphyrin IX that damage the membrane of the parasite.	SR-01000841216	B1117956	0 of 132	8.75923	2.95369	12.9034	7.00316
SR-05000002135-1		321948891	123132517	MicroSource	01500340	30	4	8	442.44	1.1516	-2.41776																VLI	3863-59-0 6000-74-4 13926-44-8	Hydrocortisone phosphate	Glucocorticoid	Glucocorticoids	SR-05000002135	B1117004	1 of 131	14.8843	0.95725	12.8888	1.46972
SR-01000075695-1		321942208	6076	SigmaAldrich	A 9501	22	3	10	329.206	-4.02	-3.69552				A 9501	Adenosine 3',5'-cyclic monophosphate	PKA activator; second messenger	Activator	Phosphorylation	PKA							RHW	54532-48-8 32465-18-2 37839-81-9 60-92-4 11002-78-1 33116-15-3 55576-98-2 66067-13-8 68407-13-6 86594-34-5	Adenosine cyclic 3',5'-phosphate	Secondary Messenger	Secondary Messengers	SR-01000075695	B1117956	10 of 151	2.53176	3.77302	12.8293	10.2534
SR-01000663135-1		3717542	7619	Enamine	T0507-2701	16	0	4	252.356	2.54172	2.54172																VDL	102-77-2 108251-60-1 31440-29-6 35309-99-0 40860-79-5	2-(4-Morpholino)thiobenzothiazole	Dermatologic	Dermatological Agents	SR-01000663135	B1116982	0 of 152	10.7803	1.49028	12.8041	11.0756
SR-01000597621-2		321946118	2120	MicroSource	01502053	19	1	4	255.226	1.38456	-2.00466										DB02020	Alrestatin					RHP	51876-97-2 51411-04-2	Alrestatin	Antidiabetic	Enzyme Inhibitors Parasympatholytics	SR-01000597621	B1117956	0 of 132	8.09454	6.34635	12.7966	5.01962
SR-05000001664-3		321948970	49952039	Enzo Life Sciences, Inc	BML-AC3170	8	0	1	156.054	1.51915	1.49906										DB00888	Mechlorethamine	For the palliative treatment of Hodgkin's disease (Stages III and IV), lymphosarcoma, chronic myelocytic or chronic lymphocytic leukemia, polycythemia vera, mycosis fungoides, and bronchogenic carcinoma. Also for the palliative treatment of metastatic carcinoma resulting in effusion.	A vesicant and necrotizing irritant destructive to mucous membranes, mechlorethamine is an alkylating drug. It was formerly used as a war gas. The hydrochloride is used as an antineoplastic in Hodgkin's disease and lymphomas. It causes severe gastrointestinal and bone marrow damage. [PubChem] The FDA granted marketing approval for the orphan drug Valchlor (mechlorethamine) gel on August 23, 2013 …	Alkylating agents work by three different mechanisms: 1) attachment of alkyl groups to DNA bases, resulting in the DNA being fragmented by repair enzymes in their attempts to replace the alkylated bases, preventing DNA synthesis and RNA transcription from the affected DNA, 2) DNA damage via the formation of cross-links (bonds between atoms in the DNA) which prevents DNA from being separated for s…	Mechlorethamine also known as mustine, nitrogen mustard, and HN2, is the prototype anticancer chemotherapeutic drug. Successful clinical use of mechlorethamine gave birth to the field of anticancer chemotherapy. The drug is an analogue of mustard gas and was derived from toxic gas warfare research. It belongs to the group of nitrogen mustard alkylating agents. Alkylating agents work by three diff…	TPK	51-75-2 126-85-2 302-70-5 55-86-7 159923-90-7 37244-63-6	Chlormethine	Antineoplastic For the palliative treatment of Hodgkin's disease (Stages III and IV), lymphosarcoma, chronic myelocytic or chronic lymphocytic leukemia, polycythemia vera, mycosis fungoides, and bronchogenic carcino ma. Also for the palliative treatment of metastatic carcinoma resulting in effusion.	Alkylating Agents Antineoplastic Agents, Alkylating Chemical Warfare Agents Irritants Alkylating agents work by three different mechanisms: 1) attachment of alkyl groups to DNA bases, resulting in the DNA being fragmented by repair enzymes in their attempts to replace the alkylated bas es, preventing DNA synthesis and RNA transcription from the affected DNA, 2) DNA damage via the formation of cro…	SR-05000001664	B1117004	0 of 12	17.6656	5.29119	12.7745	2.16192
SR-01000885770-1		99361008	8589	NCI - DCTD	303872	21	0	3	287.4	4.05737	2.48009																OVG	5696-09-3 132-35-4 31363-08-3 31363-09-4 31363-10-7	Proxazole	Muscle Relaxant (Skeletal)	Muscle Relaxants Anti-Inflammatory Agents Antispasmodic Agents	SR-01000885770	B1116982	5 of 79	21.7163	1.95802	12.7625	23.3831
SR-01000724935-1		24808033	23669601	Asinex	BAS 07100916	26	2	6	378.443	1.85453	-1.55197																RCF	551-27-9 1245-44-9 31090-17-2 3736-12-7 4803-43-4 4803-44-5 23248-91-1	Propicillin	Antibiotic	Antibacterial Agents	SR-01000724935	B1116982	0 of 151	5.15294	14.686	12.7409	4.77903
SR-05000001731-1		321949086	5702127	MicroSource	01500588	34	2	8	478.507	1.12394	1.12392																UWA	67-78-7	Triamcinolone diacetate	Glucocorticoid	Enzyme Inhibitors	SR-05000001731	B1117004	2 of 131	22.2658	4.41921	12.7343	20.8056
SR-01000883733-1		321947666	9386	SigmaAldrich	77264	28	0	0	462.078	5.80267	5.80267																VAT	306-94-5 105605-66-1 60433-11-6 60433-12-7 127964-38-9 70323-33-0 77115-10-7 99752-82-6	Perflunafene	Diagnostic Aid		SR-01000883733	B1117004	2 of 133	13.5217	16.3147	12.6944	7.06144
SR-01000944730-1		321948838	5273469	SigmaAldrich	MFCD00004789	18	0	2	238.281	4.23979	4.23979																VHF	103-41-3 8014-16-2	Benzyl cinnamate	Phamaceutic Aid	Flavoring Agents	SR-01000944730	B1117004	0 of 12	1.96755	12.0645	12.6128	20.5232
SR-01000944973-1		321949575	123132536	SigmaAldrich	PH006815	42	1	9	578.653	3.68917	3.38785																LUS	131-01-1 8057-21-4	Deserpidine	Antihypertensive For the treatment of hypertension.	Antihypertensive Agents Deserpidine's mechanism of action is through inhibition of the ATP/Mg<sup>2+</sup> pump responsible for the sequestering of neurotransmitters into storage vesicles located in the presynaptic neuron. T he neurotransmitters that are not sequestered in the storage vesicle are readily metabolized by monoamine oxidase (MAO) causing a reduction in catecholamines.	SR-01000944973	B1117004	0 of 12	23.1252	11.0986	12.5901	15.3428
SR-01000493903-1		321945856	2837529	Deltagen	4480-0919	20	0	3	273.37	3.5557	1.60368																TWC	85181-38-0 85181-40-4	Tropanserin	Antidepressant		SR-01000493903	B1117956	0 of 142	8.53106	10.1406	12.5788	28.8133
SR-01000944939-1		321948305	5361251	SigmaAldrich	MFCD01738527	31	3	8	446.477	3.16606	3.16287																MIE	58306-30-2	Febantel	Anthelminithic	Anthelmintics Antiprotozoal Agents	SR-01000944939	B1117004	0 of 12	55.313	4.78904	12.4525	16.3688
SR-01000945201-1		321949452	6165447	Enamine	Z49644633	16	2	5	226.146	-0.648866	-0.648973																NFA	3270-71-1	Nifuraldezone	Antibiotic		SR-01000945201	B1117004	0 of 12	18.4081	8.16177	12.4496	17.4649
SR-01000944510-1		321948502	4510	Johns Hopkins	JHU- 7005	15	0	9	227.087	0.25653	0.25653																URP	55-63-0 105469-31-6 80066-48-4 8013-23-8 9010-02-0 53569-64-5	Nitroglycerin	Antianginal For the prevention of angina	Explosive Agents Tocolytic Agents Vasodilator Agents Similar to other nitrites and organic nitrates, nitroglycerin is converted to nitric oxide (NO), an active intermediate compound which activates the enzyme guanylate cyclase. This stimulates the synth esis of cyclic guanosine 3',5'-monophosphate (cGMP) which then activates a series of protein kinase-dependent phosphorylations in the smooth musc…	SR-01000944510	B1116982	0 of 12	0.689868	17.9713	12.4158	27.3008
SR-01000759344-2		46386679	2118	SeqChem	SRP04905a	22	0	3	308.765	3.02315	3.0211										DB00404	Alprazolam	For the management of anxiety disorder or the short-term relief of symptoms of anxiety and for the treatment of panic disorder, with or without agoraphobia.	A triazolobenzodiazepine compound with antianxiety and sedative-hypnotic actions, that is efficacious in the treatment of panic disorders, with or without agoraphobia, and in generalized anxiety disorders. (From AMA Drug Evaluations Annual, 1994, p238)	Benzodiazepines bind nonspecifically to benzodiazepine receptors BNZ1, which mediates sleep, and BNZ2, which affects muscle relaxation, anticonvulsant activity, motor coordination, and memory. As benzodiazepine receptors are thought to be coupled to gamma-aminobutyric acid-A (GABA<sub>A</sub>) receptors, this enhances the effects of GABA by increasing GABA affinity for the GABA receptor. Binding …	Alprazolam, a benzodiazepine, is used to treat panic disorder and anxiety disorder. Unlike chlordiazepoxide, clorazepate, and prazepam, alprazolam has a shorter half-life and metabolites with minimal activity. Like other triazolo benzodiazepines such as triazolam, alprazolam may have significant drug interactions involving the hepatic cytochrome P-450 3A4 isoenzyme. Clinically, all benzodiazepine…	OZG	28981-97-7 135748-32-2	alprazolam	Anxiolytic For the management of anxiety disorder or the short-term relief of symptoms of anxiety and for the treatment of panic disorder, with or without agoraphobia.	Anti-Anxiety Agents GABA Modulators Hypnotics and Sedatives Benzodiazepines bind nonspecifically to benzodiazepine receptors BNZ1, which mediates sleep, and BNZ2, which affects muscle relaxation, anticonvulsant activity, motor coordination, and memory. As benz odiazepine receptors are thought to be coupled to gamma-aminobutyric acid-A (GABA<sub>A</sub>) receptors, this enhances the effects of GAB…	SR-01000759344	B1117956	0 of 134	18.4477	9.4183	12.3745	4.74868
SR-01000075888-6		321942362	3397	SigmaAldrich	F9397	19	1	3	276.212	3.27231	3.27231				F 9397	Flutamide	Non-steroidal anti-androgen	Inhibitor	Hormone	Androgen	DB00499	Flutamide	For the management of locally confined Stage B2-C and Stage D2 metastatic carcinoma of the prostate	An antiandrogen with about the same potency as cyproterone in rodent and canine species.	Flutamide is a nonsteroidal antiandrogen that blocks the action of both endogenous and exogenous testosterone by binding to the androgen receptor. In addition Flutamide is a potent inhibitor of testosterone-stimulated prostatic DNA synthesis. Moreover, it is capable of inhibiting prostatic nuclear uptake of androgen.	Flutamide is a nonsteroidal antiandrogen. In animal studies, flutamide demonstrates potent antiandrogenic effects. It exerts its antiandrogenic action by inhibiting androgen uptake and/or by inhibiting nuclear binding of androgen in target tissues or both. Prostatic carcinoma is known to be androgen-sensitive and responds to treatment that counteracts the effect of androgen and/or removes the sou…	PNK	13311-84-7 37209-54-4	Flutamide	Antineoplastic For the management of locally confined Stage B2-C and Stage D2 metastatic carcinoma of the prostate	Androgen Antagonists Antineoplastic Agents, Hormonal Flutamide is a nonsteroidal antiandrogen that blocks the action of both endogenous and exogenous testosterone by binding to the androgen receptor. In addition Flutamide is a potent inhibitor of testos terone-stimulated prostatic DNA synthesis. Moreover, it is capable of inhibiting prostatic nuclear uptake of androgen.	SR-01000075888	B1117956	1 of 97	24.4529	4.50668	12.3689	12.3183
SR-01000944761-1		321948109	94955	SigmaAldrich	MFCD00014717	14	1	3	206.122	1.96215	1.96215																TZC	393-11-3	3-Trifluoromethyl-4-nitroanilide			SR-01000944761	B1117004	0 of 12	8.28526	11.4773	12.3523	28.501
SR-05000001499-2		321948951	78000	Enzo Life Sciences, Inc	BML-DL194	22	2	5	312.405	1.1626	-0.719917										DB00198	Oseltamivir	Oseltamivir (Tamiflu) is for the treatment of uncomplicated acute illness due to influenza infection in patients 1 year and older who have been symptomatic for no more than 2 days. It is also used for the prophylaxis of influenza in adult patients and adolescents 13 years and older.	An acetamido cyclohexene that is a structural homolog of sialic acid and inhibits neuraminidase. [PubChem]	Oseltamivir is an ethyl ester prodrug requiring ester hydrolysis for conversion to the active form, oseltamivir carboxylate. The proposed mechanism of action of oseltamivir is inhibition of influenza virus neuraminidase with the possibility of alteration of virus particle aggregation and release.	Oseltamivir is an antiviral drug, a neuraminidase inhibitor used in the treatment and prophylaxis of both influenza A and influenza B. Oseltamivir is a prodrug (usually administered as phosphate), it is hydrolysed hepatically to the active metabolite, the free carboxylate of oseltamivir (GS4071). Like zanamivir, oseltamivir acts as a transition-state analogue inhibitor of influenza neuraminidase.	LSL	204255-11-8 196618-13-0	Oseltamivir	Antiviral Oseltamivir (Tamiflu) is for the treatment of uncomplicated acute illness due to influenza infection in patients 1 year and older who have been symptomatic for no more than 2 days. It is also used for the prophylaxis of influenza in adult patients and adolescents 13 years and older.	Antiviral Agents Enzyme Inhibitors Oseltamivir is an ethyl ester prodrug requiring ester hydrolysis for conversion to the active form, oseltamivir carboxylate. The proposed mechanism of action of oseltamivir is inhibition of influenza virus neuraminidase with the possibility of alteration of virus particle aggregation and release.	SR-05000001499	B1117004	0 of 12	-3.10942	10.2573	12.3427	16.5397
SR-01000003103-3		104170089	6436	LightBiologicals	T-4389	31	2	6	434.498	1.94412	1.94412																PJC	76-25-5 78371-62-7 65415-39-6 13586-95-3 138265-06-2 8054-16-8	Triamcinolone acetonide	Glucocorticoid	Anti-Inflammatory Agents Glucocorticoids Immunosuppressive Agents	SR-01000003103	B1117004	0 of 105	4.04026	7.88608	12.3076	18.8464
SR-01000877013-1		93576931	68940	University of Notre Dame - Marvin Miller	ND-006110	27	2	7	390.41	0.103392	-3.23051																POG	859-07-4 16391-59-6 26382-85-4	Cefaloram	Antibiotic		SR-01000877013	B1116982	1 of 91	4.72888	14.4556	12.302	8.63381
SR-01000003019-2		321942239	9878	Prestwick Chemical, Inc.	Prestw-718	27	2	4	376.462	2.42086	2.42086										DB00324	Fluorometholone	For the ophthalmic treatment of corticosteroid-responsive inflammation of the palpebral and bulbar conjunctiva, cornea and anterior segment of the globe.	A glucocorticoid employed, usually as eye drops, in the treatment of allergic and inflammatory conditions of the eye. It has also been used topically in the treatment of various skin disorders. (From Martindale, The Extra Pharmacopoeia, 30th ed, p732)	There is no generally accepted explanation for the mechanism of action of ocular corticosteroids. However, corticosteroids are thought to act by the induction of phospholipase A2 inhibitory proteins, collectively called lipocortins. It is postulated that these proteins control the biosynthesis of potent mediators of inflammation such as prostaglandins and leukotrienes by inhibiting the release of…	Corticosteroids such as fluorometholone inhibit the inflammatory response to a variety of inciting agents and probably delay or slow healing. They inhibit the edema, fibrin deposition, capillary dilation, leukocyte migration, capillary proliferation, fibroblast proliferation, deposition of collagen, and scar formation associated with inflammation.	SLM	426-13-1	Fluorometholone	Glucocorticoid For the ophthalmic treatment of corticosteroid-responsive inflammation of the palpebral and bulbar conjunctiva, cornea and anterior segment of the globe.	Anti-Allergic Agents Anti-Inflammatory Agents Glucocorticoids There is no generally accepted explanation for the mechanism of action of ocular corticosteroids. However, corticosteroids are thought to act by the induction of phospholipase A2 inhibitory proteins, collectively called lipocortins. It is postulated that these proteins control the biosynthesis of potent mediators of inflammation such a…	SR-01000003019	B1117956	0 of 95	17.5505	12.7059	12.2883	17.9088
SR-01000883711-1		321947452	31340	SigmaAldrich	252603	47	0	19	678.59	-0.999832	-0.999832																MPP	126-14-7 68006-08-6 94273-23-1 27641-19-6	Sucrose octaacetate, ((alpha-d)-fructofuranosyl)-isomer	Phamaceutic Aid	Detterents	SR-01000883711	B1117004	0 of 133	7.77196	0.812523	12.1926	18.419
SR-01000945165-1		321949378	76820	InterBioScreen	STOCK6S-89965	19	0	0	280.74	5.44451	5.44451																MWG	515821	1-Chloro-4,4-bis(4-fluorophenyl)butane			SR-01000945165	B1117004	0 of 12	4.77563	2.04473	12.0314	19.5638
SR-01000075889-1		321942737	3348	SigmaAldrich	F 9427	37	3	5	501.656	2.9385	2.93345				F 9427	Fexofenadine hydrochloride	H1 Histamine receptor antagonist	Antagonist	Histamine	H1							VBI	138452-21-8 83799-24-0 159389-12-5 76815-58-2 153439-40-8 616242-78-5	Fexofenadine	Antihistaminic For management of Seasonal allergic rhinitis	Anti-Allergic Agents Histamine H1 Antagonists, Non-Sedating Like other H1-blockers, Fexofenadine competes with free histamine for binding at H1-receptors in the GI tract, large blood vessels, and bronchial smooth muscle. This blocks the action of endogenous hi stamine, which subsequently leads to temporary relief of the negative symptoms (eg. nasal congestion, watery eyes) brought on by histamine…	SR-01000075889	B1117956	2 of 151	1.43794	7.31975	11.9718	7.42797
SR-01000842156-4		321946173	129228	Enzo Life Sciences, Inc	BML-AC3246	17	1	3	238.194	1.2666	1.2666										DB06201	Rufinamide	Adjunct therapy for treatment of seizures associated with Lennox-Gastaut syndrome.	Rufinamide is a triazole derivative and an anticonvulsant medication to treat seizure disorders like Lennox-Gastuat syndrome, a form of childhood epilepsy. Clinical trials suggest its efficacy in the treatment of partial seizures.	Rufinamide is a triazole derivative antiepileptic that prolongs the inactive state of voltage gated sodium channels thus stabilizing membranes, ultimately blocking the spread of partial seizure activity.	At high concentrations will inhibit action of mGluR5 subtype receptors thus preventing the production of glutamate.	SUR	106308-44-5	1H-1,2,3-triazole-4-carboxamide, 1-((2,6-difluorophenyl)methyl)-	Anticonvulsant	Anticonvulsants	SR-01000842156	B1117004	0 of 12	1.12691	8.40774	11.9644	25.1464
SR-01000731596-3		321946351	667483	Vitas-M Lab	STK519542	22	2	3	316.418	4.4068	4.31869																VPJ	1234-30-6	Etocarlidum	Antibiotic		SR-01000731596	B1117956	0 of 133	10.2681	6.15758	11.9577	4.1655
SR-01000945189-1		321949032	65435	Enamine	Z379486794	27	1	4	364.441	3.43747	2.96916																MNG	2208-51-7 42877-18-9	Pelanserin	Antihypertensive		SR-01000945189	B1117004	0 of 12	3.98944	2.99041	11.9552	24.3677
SR-05000000445-2		321949068	28417	SigmaAldrich	D8399	25	1	2	337.455	3.46208	3.46208																UOE	17230-88-5	Danazol	Steroid For the treatment of endometriosis and fibrocystic breast disease (in patients unresponsive to simple measures). Also used for the prophylactic treatment of all types of hereditary angioedema in males and females.	Estrogen Antagonists As a gonadotropin inhibitor, danazol suppresses the pituitary-ovarian axis possibly by inhibiting the output of pituitary gonadotropins. Danazol also depresses the preovulatory surge in output of foll icle-stimulating hormone (FSH) and luteinizing hormone (LH), thereby reducing ovarian estrogen production. Danazol may also directly inhibits ovarian steroidogenesis; bind to an…	SR-05000000445	B1117004	1 of 134	13.9707	11.149	11.8961	26.8551
SR-01000884003-1		321947123	65800	Vitas-M Lab	STK675369	27	0	10	431.353	-4.26294	-4.2716																RHM	37132-72-2 51668-33-8 12712-32-2	2,2,4,4,6-Pentaethyleneimino-6-morpholinocyclotriphosphazatriene	Diagnostic Aid	Mutagens Antineoplastic Agents, Alkylating	SR-01000884003	B1117004	0 of 133	6.00977	17.673	11.896	22.0071
SR-01000075358-1		321941912	123132353	SigmaAldrich	B-168	27	1	2	361.52	4.94032	4.05265																RQE	36504-94-6 51152-91-1 36504-93-5 56245-67-1	Butaclamol	Antipsychotic	Antipsychotic Agents Dopamine Antagonists	SR-01000075358	B1117956	3 of 151	4.6369	4.77798	11.881	11.6906
SR-01000945161-1		321949557	10127	Vitas-M Lab	STL260521	18	1	5	285.3	1.74394	1.11829																RTZ	473-42-7	Nitrosulfathiazole, p-			SR-01000945161	B1117004	0 of 12	8.05713	9.43937	11.8751	8.27324
SR-01000765440-8		321946264	3365	Enzo Life Sciences, Inc	BML-DL407	22	1	5	306.271	0.560958	0.56095										DB00196	Fluconazole	For the treatment of fungal infections.	Triazole antifungal agent that is used to treat oropharyngeal candidiasis and cryptococcal meningitis in AIDS. [PubChem]	Fluconazole interacts with 14-&alpha; demethylase, a cytochrome P-450 enzyme necessary to convert lanosterol to ergosterol. As ergosterol is an essential component of the fungal cell membrane, inhibition of its synthesis results in increased cellular permeability causing leakage of cellular contents. Fluconazole may also inhibit endogenous respiration, interact with membrane phospholipids, inhibi…	Fluconazole, a synthetic antifungal agent of the imidazole class, is used to treat vaginal candidiasis. It inhibits the fungal lanosterol 14 alpha-demethylase which thereby prevents the formation of ergosterol which is an essential component in the fungal cell membrane.	OTQ	86386-73-4	Fluconazole	Antifungal For the treatment of fungal infections.	Antifungal Agents Fluconazole interacts with 14-&alpha; demethylase, a cytochrome P-450 enzyme necessary to convert lanosterol to ergosterol. As ergosterol is an essential component of the fungal cell membrane, inhibit ion of its synthesis results in increased cellular permeability causing leakage of cellular contents. Fluconazole may also inhibit endogenous respiration, interact with membrane ph…	SR-01000765440	B1117004	0 of 12	4.73642	7.46663	11.8413	13.205
SR-01000075636-1		321942394	2154	SigmaAldrich	A 1784	32	6	12	440.413	-0.950828	-7.16975				A 1784	Aminopterin	Dihydrofolate reductase inhibitor	Inhibitor	Antibiotic	Dihydrofolate reductase	DB08878	Aminopterin	Prior to its withdrawal, aminopterin was initially used in the treatment of childhood leukemia; specifically to induce remissions. Later, aminopterin was used off-label in the United States to treat psoriasis, yielding dramatic lesion clearing. Aminopterin was later supplanted by methotrexate for treating cancer because of its better therapeutic index. Aminopterin (as well as methotrexate) has al…	Aminopterin is an amino derivative of folic acid, which was once used as an antineoplastic agent in the treatment of pediatric leukemia. In the 1950's its production was discontinued in favor of methotrexate, which is less potent but less toxic. Off label, aminopterin has also been used in the treatment of psoriasis. Clinicians need to be aware of the characteristic teratologic effects of aminopt…	Aminopterin is an amino derivative of folic acid which binds competitively to the dihydrofolate reductase enzyme to block tetrahydrofolate synthesis. Tetrahydrofolate is essential in the production of purines and pyrimadines, thus it's deficiency results in a reduction of DNA, RNA and protein synthesis.		NDE	54-62-6 7551-06-6 58602-66-7 31823-54-8 17146-80-4 7007-85-4 120382-78-7 64801-55-4	Aminopterin sodium	Antibacterial	Folic Acid Antagonists	SR-01000075636	B1117956	0 of 151	12.376	11.0895	11.806	20.1858
SR-01000945162-2		321949426	10675	Enamine	Z1147555087	28	1	4	398.886	4.04151	3.64373																TXR	525-26-8 4052-13-5	Cloperidone	Sedative		SR-01000945162	B1116982	0 of 11	13.2665	10.99	11.7936	19.1172
SR-01000712682-1		22414613	689098	Specs	AN-907/14236005	16	1	3	220.311	2.27565	1.34061																RXS	67914-97-0	4-(4-Isopropylpiperazin-1-yl)phenol			SR-01000712682	B1116982	1 of 152	5.25657	7.31865	11.793	12.2981
SR-02000000895-2		321948966	23030929	Enzo Life Sciences, Inc	BML-AC3108	19	1	3	249.31	3.07311	1.72546																MIV	80012-42-6 108929-04-0 134507-59-8 80012-43-7 80012-44-8	epinastine	Antihistaminic For the prevention of itching associated with allergic conjunctivitis.	Histamine H1 Antagonists Platelet Aggregation Inhibitors Epinastine has a multiaction effect that inhibits the allergic response in 3 ways: 1. stabilizes mast cells by preventing mast cell degranulation to control the allergic response, 2. prevents histamin e binding to both the H1- and H<sub>2</sub>-receptors to stop itching and provide lasting protection, and 3. prevents the release of proinfla…	SR-02000000895	B1116982	0 of 12	0.860774	7.34213	11.7431	5.98261
SR-05000000452-2		321949063	5833	SigmaAldrich	S3378	29	0	5	416.573	3.63675	3.63675																UDT	52-01-7 496916-40-6	Spironolactone	Diuretic Used primarily to treat low-renin hypertension, hypokalemia, and Conn's syndrome.	Aldosterone Antagonists Diuretics Spironolactone is a specific pharmacologic antagonist of aldosterone, acting primarily through competitive binding of receptors at the aldosterone-dependent sodium-potassium exchange site in the dista l convoluted renal tubule. Spironolactone causes increased amounts of sodium and water to be excreted, while potassium is retained. Spironolactone acts both as a di…	SR-05000000452	B1117004	0 of 134	13.5754	7.74943	11.7015	4.58323
SR-01000879714-1		92764137	40586	NCI - DCTD	267461	22	2	6	302.279	1.71201	-1.72774	quinone_A(370)															OCE	52934-83-5	Nanaomycin a	Antibiotic		SR-01000879714	B1116982	30 of 89	25.5727	5.0366	11.6801	4.67976
SR-01000003131-2		46386959	5311067	SigmaChemicalCompany	D6038	27	2	4	376.462	2.35104	2.35104										DB00547	Desoximetasone	For the relief of the inflammatory and pruritic manifestations of corticosteroid-responsive dermatoses.	A topical anti-inflammatory glucocorticoid used in dermatoses, skin allergies, psoriasis, etc. [PubChem]	The precise mechanism of the antiinflammatory activity of topical steroids in the treatment of steroid-responsive dermatoses, in general, is uncertain. However, corticosteroids are thought to act by the induction of phospholipase A<sub>2</sub> inhibitory proteins, collectively called lipocortins. This is achieved first by the drug binding to the glucocorticoid receptors which then translocates in…	Like other topical corticosteroids, desoximetasone has anti-inflammatory, antipruritic, and vasoconstrictive properties. Once absorbed through the skin, topical corticosteroids are handled through pharmacokinetic pathways similar to systemically administered corticosteroids. Desoximetasone is a potent topical corticosteroid that should not be used with occlusive dressings. It is recommended that …	OHU	382-67-2	Desoximetasone	Antiinflammatory For the relief of the inflammatory and pruritic manifestations of corticosteroid-responsive dermatoses.	Anti-Inflammatory Agents Glucocorticoids The precise mechanism of the antiinflammatory activity of topical steroids in the treatment of steroid-responsive dermatoses, in general, is uncertain. However, corticosteroids are thought to act by t he induction of phospholipase A<sub>2</sub> inhibitory proteins, collectively called lipocortins. This is achieved first by the drug binding to the glucocort…	SR-01000003131	B1117956	1 of 134	22.1964	5.26032	11.6473	12.4358
SR-01000075755-6		321942710	9880	Johns Hopkins	JHU- 2694	29	0	4	416.938	3.63886	3.63886				C 3412	Cyproterone acetate	Androgen antagonist; synthetic steroid	Antagonist	Hormone	Androgen							TZA	427-51-0 34542-28-4 52437-31-7 57-38-5 86782-20-9 60528-19-0	cyproterone	Antineoplastic	Androgen Antagonists Antineoplastic Agents Contraceptive Agents, Male	SR-01000075755	B1116982	0 of 12	17.5961	16.5171	11.5772	37.057
SR-01000075908-1		321942002	5702293	SigmaAldrich	H 3146	16	2	3	214.263	1.39733	0.399723				H 3146	Hydroxytacrine maleate	Cholinesterase inhibitor	Inhibitor	Cholinergic	Cholinesterase							MAW	112964-99-5 112964-98-4 118909-22-1 104675-29-8 121445-17-8 124027-47-0	Velnacrine	Nootropic	Cholinesterase Inhibitors	SR-01000075908	B1117956	1 of 151	9.5393	11.4409	11.5219	9.93701
SR-01000781253-1		47193683	6421	SigmaChemicalCompany	116114	7	1	2	163.387	1.52904	-1.9974																QQD	76-03-9 21348-16-3 19326-49-9 205490-63-7 71073-91-1 16094-02-3 56510-51-1 7646-88-0 140-41-0 650-51-1 4482-55-7 3687-33-0 6735-59-7 14357-05-2	Sodium trichloroacetate	Antiseptic	Caustics	SR-01000781253	B1116982	1 of 105	16.9064	14.0794	11.3931	1.1641
SR-01000883686-1		321947760	68835	Specs	AE-641/30178021	16	2	3	225.331	0.348228	-1.1742																TWB	64204-55-3 91290-76-5	Esaprazole	Antiulcerative		SR-01000883686	B1117004	0 of 133	-1.22294	6.38029	11.393	21.1813
SR-01000880281-1		92763932	224001	NCI - DCTD	12174	27	3	5	378.434	1.3166	1.31659																QMO	338-95-4 100311-08-8	Isoflupredone			SR-01000880281	B1116982	0 of 89	14.896	11.9888	11.3468	6.92888
SR-01000945013-1		321949312	82070	SigmaAldrich	MFCD00068888	14	2	4	198.179	-2.023	-2.023																PTV	7597-60-6	6-Amino-5-formamido-1,3-dimethyluracil			SR-01000945013	B1117004	0 of 12	4.66019	10.4424	11.3399	21.8323
SR-01000865937-1		85271848	30019	RTI Int.	2315-001-003	17	2	3	238.283	2.03383	1.99945																TSW	76-73-3 309-43-3 8015-16-5 8065-05-2 51165-37-8 51165-36-7 29071-21-4 22328-94-5 20224-45-7 61112-40-1	Secobarbital	Sedative For the Short-term treatment of intractable insomnia for patients habituated to barbiturates	Adjuvants, Anesthesia GABA Modulators Hypnotics and Sedatives Secobarbital binds at a distinct binding site associated with a Cl<sup>-</sup> ionopore at the GABA<sub>A</sub> receptor, increasing the duration of time for which the Cl<sup>-</sup> ionopore is open. The post-synaptic inhibitory effect of GABA in the thalamus is, therefore, prolonged.	SR-01000865937	B1116982	0 of 107	5.46841	8.71345	11.3229	9.56743
SR-01000817374-3		321946307	9047	Vitas-M Lab	STK386859	19	2	6	280.303	0.227884	-0.619606																MKT	152-47-6 50933-06-7 62907-78-2	Sulfalene	Antibacterial For the treatment of urinary tract infection and chronic bronchitis.	Anti-Infective Agents Anti-Infective Agents, Urinary Antimalarials Sulfametopyrazine is a competitive inhibitor of the bacterial enzyme dihydropteroate synthetase. Para-aminobenzoic acid (PABA), a substrate of the enzyme is prevented from binding. The inhibited rea ction is necessary in these organisms for the synthesis of folic acid.	SR-01000817374	B1117956	0 of 133	11.6616	5.85791	11.3053	33.1184
SR-01000597778-1		321945864	68601	TOCRIS	2023	15	1	1	200.28	3.10248	2.98451																OJM	86347-14-0 86347-15-1 113775-47-6	Hydrochloride, medetomidin	Analgesic For sedation of initially intubated and mechanically ventilated patients during treatment in an intensive care setting, also used in pain relief; anxiety reduction and analgesia	Adrenergic alpha-Agonists Analgesics, Non-Narcotic Hypnotics and Sedatives Dexmedetomidine is a specific and selective alpha-2 adrenoceptor agonist. By binding to the presynaptic alpha-2 adrenoceptors, it inhibits the release if norepinephrine, therefore, terminate the propa gation of pain signals. Activation of the postsynaptic alpha-2 adrenoceptors inhibits the sympathetic activity decreases bl…	SR-01000597778	B1117004	2 of 103	1.06089	4.66939	11.2971	11.5213
SR-01000765380-7		321946451	3440	Enzo Life Sciences, Inc	BML-DL410	21	3	5	330.744	1.7484	-1.25064																OTT	54-31-9 106391-48-4 124199-68-4 75945-58-3 84788-22-7 41733-55-5 42461-27-8 92522-90-2	Furosemide	Diuretic For the treatment of edema associated with congestive heart failure, cirrhosis of the liver, and renal disease, including the nephrotic syndrome. Also for the treatment of hypertension alone or in com bination with other antihypertensive agents.	Diuretics Sodium Potassium Chloride Symporter Inhibitors Furosemide, a loop diuretic, inhibits water reabsorption in the nephron by blocking the sodium-potassium-chloride cotransporter (NKCC2) in the thick ascending limb of the loop of Henle. This is achiev ed through competitive inhibition at the chloride binding site on the cotransporter, thus preventing the transport of sodium from the lumen o…	SR-01000765380	B1117004	0 of 12	0.160295	8.93292	11.2585	6.54873
SR-01000945267-1		321949559	17477	Tim Tec, Inc.	ST45028814	33	4	7	1127.71	6.83795	-0.196632																SHB	3737-71-1 4914-65-2 2618-25-9 14317-18-1 29897-96-9 61919-51-5	Ioglycamic acid	Diagnostic Aid	Contrast Media	SR-01000945267	B1116982	0 of 11	-4.64892	11.8668	11.2425	2.47022
SR-01000944808-1		321948639	23603	SigmaAldrich	MFCD00467136	18	1	1	237.296	3.04396	3.04396																LNK	7199-29-3	Cyheptamidum	Anticonvulsant		SR-01000944808	B1117004	1 of 12	2.20525	8.97468	11.2143	7.83473
SR-01000736676-2		321945880	5282409	MicroSource	01500161	20	0	3	290.788	3.27194	1.7943																RHU	486-16-8 3505-38-2 5560-77-0 49746-00-1 59811-38-0 121366-99-2	Carbinoxamine	Antihistaminic For symptomatic relief of seasonal and perennial allergic rhinitis and vasomotor rhinitis, as well as allergic conjunctivitis caused by foods and inhaled allergens. Also for the relief of allergic rea ctions to blood or plasma, and the symptomatic management of mild, uncomplicated allergic skin manifestations of urticaria and angioedema.	Anti-Allergic Agents Histamine H1 Antagonists Carbinoxamine competes with free histamine for binding at HA-receptor sites. This antagonizes the effects of histamine on HA-receptors, leading to a reduction of the negative symptoms brought on by hi stamine HA-receptor binding. Carbinoxamine's anticholinergic action appears to be due to a central antimuscarinic effect, which also may be responsible …	SR-01000736676	B1117956	2 of 131	20.272	9.36931	11.2032	14.2189
SR-01000929952-1		99355615	8606	RTI Int.	589	16	0	3	300.589	3.24597	3.24597																LFG	133-06-2 74725-95-4 120528-25-8 1321-42-2 37335-15-2 113835-31-7 72539-73-2 82209-00-5 94241-95-9 96383-22-1 101848-68-4 39374-44-2 107452-10-8 58660-12-1	N trichloromethylthio 4 cyclohexane 1,2 dicarboximid	Phamaceutic Aid	Fungicides, Industrial	SR-01000929952	B1116982	4 of 43	12.0363	23.7	11.2017	12.8729
SR-01000883755-1		321947352	92974	SigmaAldrich	D2384	15	5	6	213.187	-2.71101	-2.73074		catechol_A(92)														UZH	23651-95-8 13147-26-7 492-46-6 3916-18-5 43160-12-9 6204-89-3	Droxidopa	Antiparkinsonian For treatment of neurogenic orthostatic hypotension (NOH) associated with various disorders including Multiple System Atrophy, Familial Amyloid Polyneuropathy, hemodialysis induced hypotension and Par kinson's Disease. Also investigated for use/treatment in neurologic disorders, nephropathy, blood (blood forming organ disorders, unspecified), and dizzy/fainting spells.	Antiparkinson Agents Droxidopa crosses the blood-brain barrier where it is converted to norepinephrine via decarboxylation by L-aromatic-amino-acid decarboxylase. Increased levels of norepinephrine in the central nervous system (CNS) may be beneficial to patients in a wide range of indications. Norephinephrine acts at alpha-adrenergic receptors as a vasoconstrictor and at beta-adrenergic receptor…	SR-01000883755	B1117004	17 of 133	12.6076	11.4706	11.1495	6.88882
SR-05000001973-3		321948933	9570076	Prestwick Chemical, Inc.	Prestw-999	17	5	2	253.731	2.3811	-0.77533																OPJ	637-32-1 500-92-5 156879-69-5 46920-30-3 63992-29-0	1-(4-Chlorophenyl)-5-isopropyl-biguanide hydrochloride	Antimalarial For the causal prevention and suppression of malaria caused by susceptible strains of <i>P. falciparum</i> and other species of Plasmodium found in some geographical areas of the world.	Antimalarials Antimetabolites Proguanil inhibits the dihydrofolate reductase of plasmodia and thereby blocks the biosynthesis of purines and pyrimidines, which are essential for DNA synthesis and cell multiplication. This leads to failure of nuclear division at the time of schizont formation in erythrocytes and liver.	SR-05000001973	B1117004	0 of 95	17.403	9.11705	11.1487	13.0777
SR-01000759356-3		46386721	71616	SeqChem	SRP01070v	25	1	5	349.31	1.82303	1.82303										DB00582	Voriconazole	For the treatment of esophageal candidiasis, invasive pulmonary aspergillosis, and serious fungal infections caused by <i>Scedosporium apiospermum</i> and <i>Fusarium</i> spp.	Voriconazole (Vfend®, Pfizer) is a triazole antifungal medication used to treat serious fungal infections. It is used to treat invasive fungal infections that are generally seen in patients who are immunocompromised. These include invasive candidiasis, invasive aspergillosis, and emerging fungal infections.	Voriconazole binds and inhibits ergosterol synthesis by inhibiting CYP450-dependent 14-alpha sterol demethylase. The inhibition of 14-alpha sterol demethylase results in a depletion of ergosterol in fungal cell membrane.	Voriconazole is a triazole antifungal agent indicated for use in the treatment of fungal infections including invasive aspergillosis, esophageal candidiasis, and serious fungal infections caused by <i>Scedosporium apiospermum</i> (asexual form of <i>Pseudallescheria boydii</i>) and <i>Fusarium</i> spp. including <i>Fusarium solani</i>. Fungal plasma membranes are similar to mammalian plasma membr…	NNL	137234-62-9	voriconazole	Antifungal For the treatment of esophageal candidiasis, invasive pulmonary aspergillosis, and serious fungal infections caused by <i>Scedosporium apiospermum</i> and <i>Fusarium</i> spp.	Antifungal Agents Voriconazole binds and inhibits ergosterol synthesis by inhibiting CYP450-dependent 14-alpha sterol demethylase. The inhibition of 14-alpha sterol demethylase results in a depletion of ergosterol in f ungal cell membrane.	SR-01000759356	B1117956	0 of 96	24.8229	4.56429	11.0233	15.7432
SR-01000944739-1		321948145	118259	SigmaAldrich	MFCD00005996	8	1	1	113.201	1.38743	-1.54962																LLA	35794-11-7	3,5-Dimethylpiperidine			SR-01000944739	B1116982	0 of 12	9.75177	7.24171	11.0188	40.8289
SR-01000841221-2		321946490	5311412	Prestwick Chemical, Inc.	Prestw-1020	27	1	3	370.525	4.38123	4.38123										DB00896	Rimexolone	For the treatment of postoperative inflammation following ocular surgery and in the treatment of anterior uveitis.	Rimexolone is a glucocorticoid steroid used to treat inflammation in the eye. It is marketed as a 1% eye drop solution under the trade name Vexol	Rimexolone is a glucocorticoid receptor agonist. The antiinflammatory actions of corticosteroids are thought to involve lipocortins, phospholipase A2 inhibitory proteins which, through inhibition of arachidonic acid, control the biosynthesis of prostaglandins and leukotrienes. By binding to the glucocorticoid receptor, this drug ultimately leads to changes in genetic transcription involving the l…	Rimexolone is a glucocorticoid corticosteroid for systemic use. Corticosteroids suppress the inflammatory response to a variety of inciting agents of a mechanical, chemical, or immunological nature. They inhibit edema, cellular infiltration, capillary dilatation, fibroblastic proliferation, deposition of collagen and scar formation associated with inflammation.	LDI	49697-38-3	Rimexolone	Antiinflammatory For the treatment of postoperative inflammation following ocular surgery and in the treatment of anterior uveitis.	Anti-Inflammatory Agents Glucocorticoids Rimexolone is a glucocorticoid receptor agonist. The antiinflammatory actions of corticosteroids are thought to involve lipocortins, phospholipase A2 inhibitory proteins which, through inhibition of a rachidonic acid, control the biosynthesis of prostaglandins and leukotrienes. By binding to the glucocorticoid receptor, this drug ultimately leads to change…	SR-01000841221	B1117956	0 of 132	25.903	9.45564	11.0079	19.8644
SR-01000872589-1		321946626	73303	Sequoia Research Products Ltd.	SRP0457346d	27	5	8	420.504	-5.56386	-5.56561																SBJ	148016-81-3	Doripenem	Antibiotic	Antibacterial Agents	SR-01000872589	B1117956	1 of 133	0.0524378	4.90877	11.003	10.3558
SR-05000001453-1		321949289	44112	BIOMOL	AR-100	28	2	4	380.48	4.66842	2.79158																UYM	62658-63-3 69010-88-4 82857-38-3	Bopindolol	Antihypertensive For the management of hypertension, edema, ventricular tachycardias, and atrial fibrillation.	Adrenergic beta-Antagonists Bopindolol (as pindolol) non-selectively blocks beta-1 adrenergic receptors mainly in the heart, inhibiting the effects of epinephrine and norepinephrine resulting in a decrease in heart rate and bloo d pressure. By binding beta-2 receptors in the juxtaglomerular apparatus, Pindolol inhibits the production of renin, thereby inhibiting angiotensin II and aldosterone pro…	SR-05000001453	B1117004	1 of 133	11.9432	11.6112	10.988	3.30229
SR-01000000064-3		321942293	478951	BIOMOL	A-275	65	3	13	914.172	7.45084	7.44966										DB00877	Sirolimus	For the prophylaxis of organ rejection in patients receiving renal transplants.	A macrolide compound obtained from Streptomyces hygroscopicus that acts by selectively blocking the transcriptional activation of cytokines thereby inhibiting cytokine production. It is bioactive only when bound to immunophilins. Sirolimus is a potent immunosuppressant and possesses both antifungal and antineoplastic properties. [PubChem]	Sirolimus inhibits T lymphocyte activation and proliferation that occurs in response to antigenic and cytokine (Interleukin IL-2, IL-4, and IL-15) stimulation by a mechanism that is distinct from that of other immunosuppressants. Sirolimus also inhibits antibody production. In cells, sirolimus binds to the immunophilin, FK Binding Protein-12 (FKBP-12), to generate an immunosuppressive complex. Th…	Sirolimus, a macrocyclic lactone produced by <i>Streptomyces hygroscopicus</i>, is an immunosuppressive agent indicated for the prophylaxis of organ rejection in patients receiving renal transplants. It is recommended that sirolimus be used in a regimen with cyclosporine and corticosteroids.	NDS	53123-88-9	sirolimus	Immunosuppressant For the prophylaxis of organ rejection in patients receiving renal transplants.	Anti-Bacterial Agents Antibiotics, Antineoplastic Antifungal Agents Immunosuppressive Agents Sirolimus inhibits T lymphocyte activation and proliferation that occurs in response to antigenic and cytokine (Interleukin IL-2, IL-4, and IL-15) stimulation by a mechanism that is distinct from that of other immunosuppressants. Sirolimus also inhibits antibody production. In cells, sirolimus binds to th…	SR-01000000064	B1117956	2 of 116	44.3988	15.0409	10.9711	18.1793
SR-05000001675-1		321948853	54724372	MicroSource	01500414	33	5	9	457.476	-2.54304	-2.60971																SLZ	13614-98-7 10118-90-8 24853-86-9 43168-51-0 11006-27-2	minocycline	Antibiotic For the treatment of infections caused by susceptible strains of microorganisms, such as Rocky Mountain spotted fever, typhus fever and the typhus group, Q fever, rickettsial pox and tick fevers cause d by Rickettsiae, upper respiratory tract infections caused by <i>Streptococcus pneumoniae</i> and for the treatment of asymptomatic carriers of <i>Neisseria meningitidis</i>.	Anti-Bacterial Agents Minocycline passes directly through the lipid bilayer or passively diffuses through porin channels in the bacterial membrane. Tetracyclines like minocycline bind to the 30S ribosomal subunit, preventi ng the binding of tRNA to the mRNA-ribosome complex and interfering with protein synthesis.	SR-05000001675	B1117004	10 of 131	5.71461	7.56712	10.9696	8.18663
SR-01000075433-1		321942695	23986637	SigmaAldrich	C-147	20	1	2	271.397	2.91505	0.80673				C-147	(+)-Cyclazocine	Sigma opioid receptor antagonist	Antagonist	Opioid								NKQ	3572-80-3 63903-61-7 7346-09-0	Cyclazocine	Antidote	Analgesics, Non-Narcotic Narcotic Antagonists	SR-01000075433	B1117956	1 of 151	8.3468	3.89446	10.965	9.75544
SR-05000001604-2		321948965	123132527	Enzo Life Sciences, Inc	BML-AC3094	30	2	6	470.326	2.90578	-0.379456																LZB	3116-76-5 13412-64-1 51004-51-4 52232-32-3 343-55-5 37368-26-6 23232-35-1	Dicloxacillin	Antibiotic Used to treat infections caused by penicillinase-producing staphylococci which have demonstrated susceptibility to the drug.	Anti-Bacterial Agents Dicloxacillin exerts a bactericidal action against penicillin-susceptible microorganisms during the state of active multiplication. All penicillins inhibit the biosynthesis of the bacterial cell wall. By binding to specific penicillin-binding proteins (PBPs) located inside the bacterial cell wall, dicloxacillin inhibits the third and last stage of bacterial cell wall synthes…	SR-05000001604	B1117004	0 of 12	6.07477	3.45327	10.9479	5.33854
SR-01000003168-2		321942549	2247	MicroSource	02300094	34	1	4	458.57	5.38965	3.97285										DB00637	Astemizole	Astemizole was indicated for use in the relieving allergy symptoms, particularly rhinitis and conjunctivitis. It has been withdrawn from the market however due to concerns of arrhythmias.	Astemizole is a long-acting, non-sedating second generation antihistamine used in the treatment of allergy symptoms. It was withdrawn from market by the manufacturer in 1999 due to the potential to cause arrhythmias at high doses, especially when when taken with CYP inhibitors or grapefruit juice.	Astemizole competes with histamine for binding at H<sub>1</sub>-receptor sites in the GI tract, uterus, large blood vessels, and bronchial muscle. This reversible binding of astemizole to H<sub>1</sub>-receptors suppresses the formation of edema, flare, and pruritus resulting from histaminic activity. As the drug does not readily cross the blood-brain barrier and preferentially binds at H1 recept…	Astemizole is a second generation H<sub>1</sub>-receptor antagonist. It does not significantly cross the blood brain barrier and therefore does not cause drowsiness or CNS depression at normal doses.	NOZ	68844-77-9	Astemizole	Antihistaminic Astemizole was indicated for use in the relieving allergy symptoms, particularly rhinitis and conjunctivitis. It has been withdrawn from the market however due to concerns of arrhythmias.	Anti-Allergic Agents Histamine H1 Antagonists Astemizole competes with histamine for binding at H<sub>1</sub>-receptor sites in the GI tract, uterus, large blood vessels, and bronchial muscle. This reversible binding of astemizole to H<sub>1</sub >-receptors suppresses the formation of edema, flare, and pruritus resulting from histaminic activity. As the drug does not readily cross the blood-brai…	SR-01000003168	B1117956	12 of 131	47.4944	23.9837	10.9378	12.0988
SR-01000763339-2		46386743	93858	SeqChem	SRP02535t	29	2	7	404.343	0.468345	0.472713																QRG	115964-29-9 100490-36-6 100490-94-6 110993-45-8 104051-69-6	Tosufloxacin	Antibiotic	Anti-Infective Agents Antibacterial Agents	SR-01000763339	B1117956	1 of 134	13.4984	10.5434	10.8737	8.40135
SR-01000945131-2		321949042	41214	Enamine	Z224216672	23	2	4	333.766	3.16465	0.045789																SQD	54870-28-9	Meglitinide	Antidiabetic	Hypoglycemic Agents	SR-01000945131	B1116982	0 of 11	0.797049	11.9867	10.855	12.8598
SR-01000883706-1		321947362	7315	SigmaAldrich	361046	17	2	3	571.917	5.52639	1.31112																NIK	96-84-4	Iophenoic acid	Diagnostic Aid		SR-01000883706	B1117004	2 of 133	21.1974	2.11205	10.8393	18.2756
SR-01000000235-3		46386974	23667301	SigmaChemicalCompany	E0251	24	1	5	350.429	3.83372	1.45732										DB04574	Estropipate	Estropipate is used for the treatment of moderate to severe vasomotor symptoms associated with the monopause, and moderate to severe symptoms of vulval and vaginal atrophy associated with the menopause. It is also used to treat hypoestrogenism due to hypogonadism, castration or primary ovarian failure, and prevent postmenopausal osteoporosis.	Estropipate is a form of estrogen. It has several uses such as: Alleviate symptoms of menopause as hormone replacement therapy, treatment some types of infertility, treatment of some conditions leading to underdevelopment of female sexual characteristics,treatment of vaginal atrophy,treatment of some types of breast cancer (particularly in men and postmenopausal women), treatment of prostate canc…	Estradiol enters target cells freely (e.g., female organs, breasts, hypothalamus, pituitary) and interacts with a target cell receptor. When the estrogen receptor has bound its ligand it can enter the nucleus of the target cell, and regulate gene transcription which leads to formation of messenger RNA. The mRNA interacts with ribosomes to produce specific proteins that express the effect of estra…	Estropipate is an estrogenic substance. It acts as naturally produced estrogen does. Estrogens act through binding to nuclear receptors in estrogen-responsive tissues. Circulating estrogens modulate the pituitary secretion of the gonadotropins, luteinizing hormone (LH) and follicle stimulating hormone (FSH), through a negative feedback mechanism. Estrogens act to reduce the elevated levels of the…	VJI	438-67-5 7280-37-7 1240-04-6 15043-11-5 3398-76-3 38104-09-5 481-97-0 29080-16-8	Estrone sulfate	Estrogen For the treatment of moderate to severe vasomotor symptoms associated with the menopause, atrophic vaginitis, osteoporosis, hypoestrogenism due to hypogonadism, castration, primary ovarian failure, br east cancer (for palliation only), and Advanced androgen-dependent carcinoma of the prostate (for palliation only) Estropipate is used for the treatment of moderate to severe vasomotor symp…	Estrogens Estrogens enter the cells of responsive tissues (e.g., female organs, breasts, hypothalamus, pituitary) where they interact with a protein receptor, subsequently increasing the rate of synthesis of DN A, RNA, and some proteins. Estrogens decrease the secretion of gonadotropin-releasing hormone by the hypothalamus, reducing the secretion of follicle-stimulating hormone (FSH) and luteiniz…	SR-01000000235	B1117956	0 of 134	0.917945	9.65099	10.8119	3.40712
SR-01000927653-1		121283269	24107	NCI - DCTD	339128	22	0	2	312.793	3.14592	3.14315																OOL	7492-29-7 10171-69-4 10243-45-5	Clazolam	Anxiolytic		SR-01000927653	B1116982	0 of 43	7.32518	11.3924	10.8071	9.75428
SR-01000000067-2		321942094	23615857	MicroSource	01500424	16	1	2	210.274	2.19312	-0.070376																PSV	550-99-2 835-31-4 5144-52-5 10061-11-7 35412-62-5 60996-10-3	Naphazoline	Decongestant Naphazoline is primarily indicated in conditions like Corneal vascularity, Hyperaemia, Itching, Nasal congestion, and can also be given in adjunctive therapy as an alternative drug of choice in Sinusi tis	Adrenergic alpha-Agonists Nasal Decongestants Naphazoline is a direct acting sympathomimetic drug, which acts on alpha-adrenergic receptors in the arterioles of the nasal mucosa. This activates the adrenal system to yield systemic vasoconstrction . In producing vasoconstriction, the result is a decrease in blood flow in the nasal passages and consequently decreased nasal congestion. The vasoconst…	SR-01000000067	B1117956	1 of 131	7.54342	11.9451	10.759	3.54879
SR-01000931703-1		136949642	119031	SigmaChemicalCompany	M2699	23	5	5	331.408	-0.0589125	-0.0847064																OMI	154039-60-8	marimastat	Antineoplastic For the treatment of various cancers	Enzyme Inhibitors Marimastat is a broad spectrum matrix metalloprotease inhibitor. It mimics the peptide structure of natural MMP substrates and binds to matrix metalloproteases, thereby preventing the degradation of t he basement membrane by these proteases. This antiprotease action prevents the migration of endothelial cells needed to form new blood vessels. Inhibition of MMPs also prevents the…	SR-01000931703	B1116982	2 of 35	14.7613	16.0449	10.7537	1.76003
SR-01000883997-1		321947396	3191	Vitas-M Lab	STK624411	35	0	3	469.658	6.96302	5.89161																PPL	90729-43-4	Ebastine	Antihistaminic	Histamine H1 Antagonists	SR-01000883997	B1117004	2 of 133	12.4223	14.1327	10.752	3.81311
SR-01000944371-1		321948394	14888	Johns Hopkins	JHU- 774	1	0	0	74.9216	0.75	0.75																BTT	1327-53-3	Diarsenic trioxide	Antineoplastic For induction of remission and consolidation in patients with acute promyelocytic leukemia (APL), and whose APL is characterized by the presence of the t(15;17) translocation or PML/RAR-alpha gene exp ression	Antineoplastic Agents The mechanism of action of Arsenic Trioxide is not completely understood. Arsenic trioxide causes morphological changes and DNA fragmentation characteristic of apoptosis in NB4 human promyelocytic leu kemia cells <i>in vitro</i>. Arsenic trioxide also causes damage or degradation of the fusion protein PML/RAR-alpha. It is suspected that arsenic trioxide induces cancer cells …	SR-01000944371	B1116982	0 of 12	23.1912	2.0482	10.7286	6.57099
SR-01000865070-1		85273820	44246722	RTI Int.	9400-001-005	23	2	4	311.375	1.67526	0.482966																VCQ	57-29-4 62-67-9 1041-90-3 121348-96-7 97889-94-6	Nalorphine	Antidote	Narcotic Antagonists	SR-01000865070	B1116982	0 of 107	0.169693	16.9119	10.7163	17.5966
SR-01000927603-1		121283389	5252	NCI - DCTD	355082	17	2	3	236.199	0.435632	0.413305																NIY	68367-52-2 69880-53-1 113387-56-7	Sorbinilum	Antidiabetic		SR-01000927603	B1116982	0 of 43	11.5505	13.3491	10.6901	17.4625
SR-01000945141-1		321949029	71304	Enamine	Z225106928	30	1	4	406.481	1.84295	0.402682																PMK	102144-78-5 104269-99-0	Tameridonum	Sedative		SR-01000945141	B1117004	0 of 12	1.55031	4.15383	10.6572	7.27403
SR-01000944811-1		321948098	21414	SigmaAldrich	MFCD01310428	21	1	1	298.547	7.83882	7.83882																LTZ	5333-42-6 123897-20-1 125200-13-7 179606-99-6 8039-11-0	Eutanol g	Phamaceutic Aid	Topical Agents Dermatological Agents Cosmetics	SR-01000944811	B1116982	0 of 12	19.3303	4.43717	10.6421	8.68235
SR-05000001719-2		321948898	5702119	MicroSource	01500541	40	14	15	581.574	-7.65142	-12.1613																OKY	8025-06-7 57-92-1 7551-29-3 8017-59-2 15105-93-8 298-39-5 3810-74-0 67479-32-7 8018-05-1 85027-84-5 8003-09-6 54497-53-9 39278-10-9 6160-32-3 6227-52-7 14855-30-2 15493-35-3 12672-24-1 47814-83-5 47816-81-9 82958-69-8 41325-73-9	Streptomycin	Antibiotic For the treatment of tuberculosis. May also be used in combination with other drugs to treat tularemia (Francisella tularensis), plague (Yersia pestis), severe M. avium complex, brucellosis, and enter ococcal endocarditis (e.g. E. faecalis, E. faecium).	Anti-Bacterial Agents Protein Synthesis Inhibitors Aminoglycosides like Streptomycin "irreversibly" bind to specific 30S-subunit proteins and 16S rRNA. Specifically Streptomycin binds to four nucleotides of 16S rRNA and a single amino acid of protein S12. This interferes with decoding site in the vicinity of nucleotide 1400 in 16S rRNA of 30S subunit. This region interacts with the wobble base in…	SR-05000001719	B1117004	0 of 79	10.2335	12.3801	10.6259	4.97377
SR-01000721903-2		46386858	5991	TOCRIS	101476	22	2	2	296.403	3.89735	3.89684										DB00977	Ethinyl Estradiol	For treatment of moderate to severe vasomotor symptoms associated with the menopause, female hypogonadism, prostatic carcinoma-palliative therapy of advanced disease, breast cancer, as an oral contraceptive, and as emergency contraceptive.	A semisynthetic alkylated estradiol with a 17-alpha-ethinyl substitution. It has high estrogenic potency when administered orally and is often used as the estrogenic component in oral contraceptives [PubChem]. Ethinyl estradiol is marketed mostly as a combination oral contraceptive under several brand names such as Alesse, Tri-Cyclen, Triphasil, and Yasmin. The FDA label includes a black box warn…	Estrogens diffuse into their target cells and interact with a protein receptor. Target cells include the female reproductive tract, the mammary gland, the hypothalamus, and the pituitary. Estrogens increase the hepatic synthesis of sex hormone binding globulin (SHBG), thyroid-binding globulin (TBG), and other serum proteins and suppress follicle-stimulating hormone (FSH) from the anterior pituita…	Ethinyl estradiol is a synthetic derivative of the natural estrogen estradiol. It is one of two estrogens currently used in oral contraceptive pills. The other, mestranol, is converted to ethinyl estradiol before it is biologically active. Ethinyl estradiol and norethindrone are used together as an oral contraceptive agent.	KPS	57-63-6 37270-71-6 53464-69-0 8064-75-3 8064-76-4 8075-78-3 109852-02-0 8015-12-1 79871-54-8 8064-66-2 53568-84-6 67783-17-9 78920-52-2 71138-35-7 131562-74-8 135988-10-2 8003-08-5 8015-19-8 60528-19-0 10453-39-1 15384-74-4 4717-38-8 61756-80-7 95463-71-1 99946-33-5 77538-56-8 164017-31-6	Ethinyl estradiol	Estrogen For treatment of moderate to severe vasomotor symptoms associated with the menopause, female hypogonadism, prostatic carcinoma-palliative therapy of advanced disease, breast cancer, as an oral contrac eptive, and as emergency contraceptive.	Contraceptives, Oral, Combined Contraceptives, Oral, Synthetic Androgen Antagonists Estrogens Contraceptives, Oral, Hormonal Contraceptives, Oral, Sequential Estrogens diffuse into their target cells and interact with a protein receptor. Target cells include the female reproductive tract, the mammary gland, the hypothalamus, and the pituitary. Estrogens in crease the hepatic synthesis of sex horm…	SR-01000721903	B1117956	2 of 96	-2.83975	15.9386	10.6158	8.64588
SR-01000075627-1		321941962	65341	SigmaAldrich	P 1061	26	0	3	353.498	5.61109	4.04227				P 1061	SKF-525A hydrochloride	Inhibitor of microsomal drug metabolism	Inhibitor	Multi-Drug Resistance	Microsomal oxidation							QEZ	62-68-0 302-33-0	Sk525	Antidiabetic	Enzyme Inhibitors	SR-01000075627	B1117956	0 of 151	-0.961564	4.59899	10.6092	6.15097
SR-01000730366-1		24804237	6292	Asinex	BAS 01076304	19	0	2	250.295	3.1685	3.1685																OXP	72-44-6 340-56-7 36900-77-3 8072-83-1 8076-99-1 56335-22-9 93240-42-7 2915-01-7	Quaalude	Sedative	Hypnotics and Sedatives	SR-01000730366	B1116982	0 of 150	3.16612	7.50993	10.6055	9.93298
SR-01000075771-5		46386926	2812	TOCRIS	101397	25	0	1	344.837	5.83945	5.7905				C 6019	Clotrimazole	Specific inhibitor of Ca2+-activated K+ channels	Inhibitor	K+ Channel	Ca2+-activated K+ channel	DB00257	Clotrimazole	For the local treatment of oropharyngeal candidiasis and vaginal yeast infections, also used in fungal infections of the skin such as ringworm, athlete's foot, and jock itch.	An imidazole derivative with a broad spectrum of antimycotic activity. It inhibits biosynthesis of the sterol ergostol, an important component of fungal cell membranes. Its action leads to increased membrane permeability and apparent disruption of enzyme systems bound to the membrane. [PubChem]	Clotrimazole interacts with yeast 14-&alpha; demethylase, a cytochrome P-450 enzyme that converts lanosterol to ergosterol, an essential component of the membrane. In this way, clotrimazole inhibits ergosterol synthesis, resulting in increased cellular permeability. Clotrimazole may also inhibit endogenous respiration, interact with membrane phospholipids, inhibit the transformation of yeasts to …	Clotrimazole, an imidazole derivative with a broad spectrum of antimycotic activity, inhibits biosynthesis of the sterol ergostol, an important component of fungal cell membranes. Its action leads to increased membrane permeability and apparent disruption of enzyme systems bound to the membrane. Betamethasone and clotrimazole are used together to treat cutaneous tinea infections. In studies in fu…	UXG	23593-75-1 82571-54-8 90155-19-4 117829-71-7 92522-91-3	B 5097, ba	Antifungal For the local treatment of oropharyngeal candidiasis and vaginal yeast infections, also used in fungal infections of the skin such as ringworm, athlete's foot, and jock itch.	Anti-Infective Agents, Local Antifungal Agents Growth Inhibitors Clotrimazole interacts with yeast 14-&alpha; demethylase, a cytochrome P-450 enzyme that converts lanosterol to ergosterol, an essential component of the membrane. In this way, clotrimazole inhibits e rgosterol synthesis, resulting in increased cellular permeability. Clotrimazole may also inhibit endogenous respiration, interact wit…	SR-01000075771	B1117956	3 of 96	4.68939	4.83624	10.5352	3.90229
SR-01000762966-1		49640648	9354	SigmaChemicalCompany	D7881	10	4	6	182.218	0.258827	-5.10272										DB00566	Succimer	For the treatment of lead poisoning in pediatric patients with blood lead levels above 45 &micro;g/dL. May also be used to treat mercury or arsenic poisoning.	A mercaptodicarboxylic acid used as an antidote to heavy metal poisoning because it forms strong chelates with them. [PubChem]	Succimer is a heavy metal chelator. It binds with high specificity to ions of lead in the blood to form a water-soluble complex that is subsequently excreted by the kidneys. Succimer can also chelate mercury, cadmium, and arsenic in this manner.	Succimer is an orally active, heavy metal chelating agent. It forms water soluble chelates and, consequently, increases the urinary excretion of lead. Succimer is not to be used for prophylaxis of lead poisoning in a lead-containing environment. In addition, the use of succimer should always be accompanied by identification and removal of the source of the lead exposure.						SR-01000762966	B1116982	3 of 44	11.819	8.54805	10.4814	16.4544
SR-01000945151-1		321949202	21640	Enamine	Z56788744	12	1	4	161.164	0.865994	0.865994																TAX	5467-78-7	Fenamole	Antiinflammatory		SR-01000945151	B1117004	0 of 12	-3.98242	3.72746	10.4649	7.10144
SR-01000942255-1		321947870	123132496	Enzo Life Sciences, Inc	BML-AC3223	62	6	10	842.922	2.92404	0.887975																UOR	147511-69-1 147526-32-7	pitavastatin	Antihyperlipidemic	Enzyme Inhibitors	SR-01000942255	B1116982	3 of 11	8.52514	5.24934	10.4552	5.13243
SR-01000781741-1		50085960	7456	InterBioScreen	BB_SC-0491	11	1	3	152.147	1.67316	1.64042																KLA	99-76-3 75919-68-5 29468-36-8 5026-62-0 26112-07-2 8014-03-7	Methylparaben, sodium salt	Phamaceutic Aid	Antifungal Agents Cosmetics Preservatives	SR-01000781741	B1116982	0 of 99	-1.8352	12.9186	10.4181	37.4819
SR-01000000218-2		321942620	4495	SigmaAldrich	N 1016	21	1	5	308.31	1.78666	1.20277				N 1016	Nimesulide	Highly selective COX-2 inhibitor	Inhibitor	Prostaglandin	COX-2	DB04743	Nimesulide	For the treatment of acute pain, the symptomatic treatment of osteoarthritis and primary dysmenorrhoea in adolescents and adults above 12 years old.	Nimesulide is a relatively COX-2 selective, non-steroidal anti-inflammatory drug (NSAID) with analgesic and antipyretic properties. Its approved indications are the treatment of acute pain, the symptomatic treatment of osteoarthritis and primary dysmenorrhoea in adolescents and adults above 12 years old. Due to concerns about the risk of hepatotoxicity, nimesulide has been withdrawn from market i…	The therapeutic effects of Nimesulide are the result of its complete mode of action which targets a number of key mediators of the inflammatory process such as: COX-2 mediated prostaglandins, free radicals, proteolytic enzymes and histamine.	Food, gender and advanced age have negligible effects on nimesulide pharmacokinetics.	TAO	51803-78-2	Nimesulide	Antiinflammatory	Anti-Inflammatory Agents, Non-Steroidal Calcium Channel Blockers Platelet Aggregation Inhibitors Cyclooxygenase Inhibitors	SR-01000000218	B1117956	0 of 151	2.83657	3.2373	10.4014	19.5209
SR-05000001950-1		321948877	123132516	MicroSource	01505712	30	4	8	440.424	1.14942	-2.41993																NRN	125-02-0 302-25-0 6693-90-9 13926-42-6 2681-16-5	Prednisolone phosphate	Antiinflammatory Glucocorticoid	Anti-Inflammatory Agents Glucocorticoids	SR-05000001950	B1117004	1 of 131	23.5595	10.0244	10.4003	12.5145
SR-01000944748-1		321948531	61007	SigmaAldrich	MFCD00008791	13	0	2	178.228	2.22752	2.22752																THW	104-20-1	4-(4-Methoxyphenyl)butan-2-one			SR-01000944748	B1117004	0 of 12	15.45	15.5428	10.3972	14.0106
SR-01000884982-1		99358109	13122	NCI - DCTD	170980	29	1	3	396.498	3.0932	1.9108																LBI	807-31-8	Aceperone	Adrenergic		SR-01000884982	B1116982	1 of 79	14.2411	22.922	10.3875	1.20623
SR-01000945253-1		321949443	35685	Tim Tec, Inc.	50998251	19	1	5	267.284	-0.443454	-0.443454																QJY	30924-31-3	Cafaminol	Decongestant		SR-01000945253	B1116982	0 of 11	8.48233	0.0289574	10.3861	17.8594
SR-01000879156-1		89856157	5356652	NCI - DCTD	64540	21	0	2	301.81	4.20415	2.9908																QZE	5560-75-8 7009-68-9	Pyroxaminum	Antihistaminic		SR-01000879156	B1116982	4 of 91	28.1185	10.6094	10.3689	10.2705
SR-01000721886-2		321946617	33613	Prestwick Chemical, Inc.	Prestw-357	25	4	7	365.404	-2.31018	-2.56977										DB01060	Amoxicillin	For the treatment of infections of the ear, nose, and throat, the genitourinary tract, the skin and skin structure, and the lower respiratory tract due to susceptible (only b-lactamase-negative) strains of <i>Streptococcus</i> spp. (a- and b-hemolytic strains only), <i>S. pneumoniae</i>, <i>Staphylococcus</i> spp., <i>H. influenzae</i>, <i>E. coli</i>, <i>P. mirabilis</i>, or <i>E. faecalis</i>. …	A broad-spectrum semisynthetic antibiotic similar to ampicillin except that its resistance to gastric acid permits higher serum levels with oral administration. Amoxicillin is commonly prescribed with clauvanic acid (a beta lactamase inhibitor) as it is susceptible to beta-lacatamase degradation. [PubChem]	Amoxicillin binds to penicillin-binding protein 1A (PBP-1A) located inside the bacterial cell well. Penicillins acylate the penicillin-sensitive transpeptidase C-terminal domain by opening the lactam ring. This inactivation of the enzyme prevents the formation of a cross-link of two linear peptidoglycan strands, inhibiting the third and last stage of bacterial cell wall synthesis. Cell lysis is t…	Amoxicillin is a moderate-spectrum antibiotic active against a wide range of Gram-positive, and a limited range of Gram-negative organisms. It is usually the drug of choice within the class because it is better absorbed, following oral administration, than other beta-lactam antibiotics. Amoxicillin is susceptible to degradation by &beta;-lactamase-producing bacteria, and so may be given with clav…	NSW	61336-70-7 34642-77-8 59261-05-1 74428-36-7 74469-00-4 79198-29-1 142901-08-4 26787-78-0 26889-93-0 34642-78-9 87373-98-6 81030-75-3 33911-69-2 71447-36-4 24356-58-9 119290-50-5	Amoxicillin	Antibiotic For the treatment of infections of the ear, nose, and throat, the genitourinary tract, the skin and skin structure, and the lower respiratory tract due to susceptible (only b-lactamase-negative) strai ns of <i>Streptococcus</i> spp. (a- and b-hemolytic strains only), <i>S. pneumoniae</i>, <i>Staphylococcus</i> spp., <i>H. influenzae</i>, <i>E. coli</i>, <i>P. mirabilis</i>, or <i>E. fa…	Anti-Bacterial Agents Enzyme Inhibitors Amoxicillin binds to penicillin-binding protein 1A (PBP-1A) located inside the bacterial cell well. Penicillins acylate the penicillin-sensitive transpeptidase C-terminal domain by opening the lactam ring. This inactivation of the enzyme prevents the formation of a cross-link of two linear peptidoglycan strands, inhibiting the third and last stage of bacter…	SR-01000721886	B1117956	1 of 132	-0.337946	9.02273	10.3659	8.10685
SR-01000944768-1		321948599	9509	SigmaAldrich	MFCD00024602	22	2	5	302.242	2.99862	2.99845																SJU	330-95-0 587-90-6 8027-87-0	Nicarbazin	Antibacterial	Coccidiostats	SR-01000944768	B1117004	0 of 12	1.49201	14.0431	10.3457	9.70724
SR-01000759212-1		11532985	6852393	SigmaChemicalCompany	285145	20	0	1	272.425	4.28015	4.28015																PRJ	52225-35-1 18339-16-7	5A-androsta-16-ene-3-one	Steroid	Steroids Hormones	SR-01000759212	B1116982	0 of 148	12.1205	6.5404	10.2762	15.5398
SR-01000763215-2		46386816	60758	SeqChem	SRP04894a	22	1	2	294.351	1.2119	1.12235																RGT	122852-69-1 122852-42-0	Alosetron	Antidiarrheal Only for the treatment of symptoms of severe diarrhea-predominant irritable bowel syndrome (IBS) in women with chronic symptoms (generally lasting greater than 6 months) who does not present with anat omic or biochemical GI abnormalities and have not responded to conventional therapy.	Gastrointestinal Agents Serotonin Antagonists Alosetron is a potent and selective 5-HT<sub>3</sub> receptor antagonist. 5-HT<sub>3</sub> receptors are nonselective cation channels that are extensively distributed on enteric neurons in the human g astrointestinal tract, as well as other peripheral and central locations. Activation of these channels and the resulting neuronal depolarization affect …	SR-01000763215	B1117956	3 of 134	5.23872	12.9896	10.2391	9.05151
SR-01000879195-1		89852917	11104	NCI - DCTD	3798	20	0	5	274.269	3.54241	3.54241																VQH	553-17-3	Guaiacol carbonate	Expectorant	Expectorants	SR-01000879195	B1116982	0 of 89	4.25988	9.22735	10.2346	1.94373
SR-01000944495-1		321948503	876	Johns Hopkins	JHU- 6309	9	2	4	149.211	-2.18933	-2.19231																RHS	7005-18-7 348-67-4 59-51-8 24425-78-3 63-68-3 41863-30-3 59690-63-0 3654-96-4 99126-15-5 58576-49-1 89807-04-5 26062-47-5 68937-32-6 4207-40-3 35436-68-1	Methionine	Hepatoprotectant Hepatic Protectant Used for protein synthesis including the formation of SAMe, L-homocysteine, L-cysteine, taurine, and sulfate.	Radiopharmaceuticals The mechanism of the possible anti-hepatotoxic activity of L-methionine is not entirely clear. It is thought that metabolism of high doses of acetaminophen in the liver lead to decreased levels of hep atic glutathione and increased oxidative stress. L-methionine is a precursor to L-cysteine. L-cysteine itself may have antioxidant activity. L-cysteine is also a precursor to th…	SR-01000944495	B1116982	0 of 12	16.2327	10.5433	10.2282	24.3437
SR-01000841222-2		321945935	47471	Prestwick Chemical, Inc.	Prestw-408	25	0	2	411.776	6.55248	6.48492										DB00639	Butoconazole	For the local treatment of vulvovaginal candidiasis (infections caused by Candida)	Butoconazole is an imidazole antifungal used in gynecology.	The exact mechanism of the antifungal action of butoconazole is unknown, however, it is presumed to function as other imidazole derivatives via inhibition of steroid synthesis. Imidazoles generally inhibit the conversion of lanosterol to ergosterol via the inhibition of the enzyme cytochrome P450 14&alpha;-demethylase, resulting in a change in fungal cell membrane lipid composition. This structur…	Butoconazole is an imidazole derivative that has fungicidal activity <i>in vitro</i> against <i>Candida</i> spp. and has been demonstrated to be clinically effective against vaginal infections due to <i>Candida albicans</i>. <i>Candida albicans</i> has been identified as the predominant species responsible for vulvovaginal candidasis.	KOH	64872-77-1 64872-76-0 67085-14-7 82382-24-9 67085-13-6 85496-23-7	Butoconazole	Antifungal For the local treatment of vulvovaginal candidiasis (infections caused by Candida)	Antifungal Agents The exact mechanism of the antifungal action of butoconazole is unknown, however, it is presumed to function as other imidazole derivatives via inhibition of steroid synthesis. Imidazoles generally in hibit the conversion of lanosterol to ergosterol via the inhibition of the enzyme cytochrome P450 14&alpha;-demethylase, resulting in a change in fungal cell membrane lipid composi…	SR-01000841222	B1117956	3 of 132	7.22925	4.12376	10.211	1.62869
SR-01000945218-1		321949076	71105	Enamine	Z221446992	16	0	4	259.756	1.34337	1.34337																NXS	1830-32-6	Oragallin	Choleretic		SR-01000945218	B1117004	0 of 12	11.0044	11.2359	10.1768	6.00064
SR-05000001866-2		321949288	637563	MicroSource	01503705	11	0	1	148.202	2.93891	2.93891																VCN	104-46-1 4180-23-8 55963-78-5 52993-95-0 25679-28-1 109957-71-3 57131-42-7 12002-40-3 8022-08-0 66836-95-1 75278-78-3 50770-19-9	Anethole	Antitussive	Flavoring Agents	SR-05000001866	B1117004	0 of 79	13.7049	15.1812	10.1726	8.17301
SR-01000075814-1		321941982	10649	SigmaAldrich	D 3768	34	2	2	456.665	-3.59143	-3.59143				D 3768	Dequalinium dichloride	Selective blocker of apamin-sensitive K+ channels	Blocker	K+ Channel								SQP	522-51-0 4028-98-2 6707-58-0 2019-42-3 20246-15-5 2871-78-5 93940-47-7 16022-70-1 8060-93-3	Dequalinium chloride	Antiseptic	Anti-Infective Agents, Local	SR-01000075814	B1117956	5 of 151	29.5011	5.35555	10.1667	4.94031
SR-01000945269-1		321949275	71813	Tim Tec, Inc.	ST45273271	9	2	2	173.038	-0.0294028	-0.0294028																SQG	2209-86-1 12712-28-6	2,2-Bis(chloromethyl)-1,3-propanediol	Muscle Relaxant (Skeletal)		SR-01000945269	B1116982	0 of 11	14.3864	12.2865	10.1487	5.90328
SR-01000841830-1		57260469	5282412	SigmaChemicalCompany	I2633	53	2	7	753.989	6.05355	4.90592																RSW	3599-32-4 58984-23-9 63450-67-9	Ic-green	Diagnostic Aid	Coloring Agents	SR-01000841830	B1116982	11 of 44	-1.46155	8.00081	10.1386	9.22788
SR-01000884017-1		321947756	8225	Sequoia Research Products Ltd.	17-BETA-ESTRADIOL 3,17-DIPROPIONATE	28	0	4	384.508	5.49852	5.49852																UPL	113-38-2 5267-00-5	Estradiol dipropionate	Estrogen	Estrogens	SR-01000884017	B1117004	5 of 133	8.16649	8.58249	10.0815	17.3175
SR-05000001892-1		321949283	12478	MicroSource	01504214	20	0	5	281.304	0.579724	0.579724																PQN	635-41-6	4-(3,4,5-Trimethoxybenzoyl)morpholine	Anxiolytic		SR-05000001892	B1117004	0 of 131	4.24725	10.3684	10.0757	13.4846
SR-01000759343-3		46386668	4585	SeqChem	SRP01035o	22	1	4	312.432	3.3885	2.94978										DB00334	Olanzapine	For the acute and maintenance treatment of schizophrenia and related psychotic disorders, as well as acute treatment of manic or mixed episodes of bipolar 1 disorder. Intramuscular olanzapine is indicated for the rapid control of agitated patients.	Olanzapine is an atypical antipsychotic, approved by the FDA in 1996. Olanzapine is manufactured and marketed by the pharmaceutical company Eli Lilly and Company, whose patent for olanzapine proper ends in 2011.	Olanzapine's antipsychotic activity is likely due to a combination of antagonism at D2 receptors in the mesolimbic pathway and 5HT2A receptors in the frontal cortex. Antagonism at D2 receptors relieves positive symptoms while antagonism at 5HT2A receptors relieves negative symptoms of schizophrenia.	Olanzapine, an atypical antipsychotic agent, is used to treat both negative and positive symptoms of schizophrenia, acute mania with bipolar disorder, agitation, and psychotic symptoms in dementia. Future uses may include the treatment of obsessive-compulsive disorder and severe behavioral disorders in autism. Structurally and pharmacologically similar to clozapine, olanzapine binds to alpha(1), …	OJA	132539-06-1 250603-12-4	olanzapine	Antipsychotic For the acute and maintenance treatment of schizophrenia and related psychotic disorders, as well as acute treatment of manic or mixed episodes of bipolar 1 disorder. Intramuscular olanzapine is indic ated for the rapid control of agitated patients.	Antiemetics Antipsychotic Agents Serotonin Uptake Inhibitors Olanzapine's antipsychotic activity is likely due to a combination of antagonism at D2 receptors in the mesolimbic pathway and 5HT2A receptors in the frontal cortex. Antagonism at D2 receptors relieve s positive symptoms while antagonism at 5HT2A receptors relieves negative symptoms of schizophrenia.	SR-01000759343	B1117956	2 of 96	2.39813	4.27841	10.0675	8.75319
SR-01000763029-2		46386831	2712	SeqChem	SRP02170c	21	1	3	299.755	-0.0513299	1.45575										DB00475	Chlordiazepoxide	For the management of anxiety disorders or for the short-term relief of symptoms of anxiety, withdrawal symptoms of acute alcoholism, and preoperative apprehension and anxiety.	An anxiolytic benzodiazepine derivative with anticonvulsant, sedative, and amnesic properties. It has also been used in the symptomatic treatment of alcohol withdrawal. [PubChem]	Chlordiazepoxide binds to stereospecific benzodiazepine (BZD) binding sites on GABA (A) receptor complexes at several sites within the central nervous system, including the limbic system and reticular formation. This results in an increased binding of the inhibitory neurotransmitter GABA to the GABA(A) receptor.BZDs, therefore, enhance GABA-mediated chloride influx through GABA receptor channels,…	Chlordiazepoxide has antianxiety, sedative, appetite-stimulating and weak analgesic actions. The drug seems to block EEG arousal from stimulation in the brain stem reticular formation. The drug has been studied extensively in many species of animals and these studies are suggestive of action on the limbic system of the brain, which recent evidence indicates is involved in emotional responses. Hos…	OBZ	58-25-3 121531-47-3 14844-23-6 438-41-5 56617-98-2 51248-68-1 51602-26-7 68967-28-2 8056-60-8 7166-86-1 8015-20-1 104639-49-8 76404-05-2 63917-56-6 63918-77-4	Chlordiazepoxide	Anxiolytic For the management of anxiety disorders or for the short-term relief of symptoms of anxiety, withdrawal symptoms of acute alcoholism, and preoperative apprehension and anxiety.	Adjuvants, Anesthesia Anti-Anxiety Agents GABA Modulators Hypnotics and Sedatives Chlordiazepoxide binds to stereospecific benzodiazepine (BZD) binding sites on GABA (A) receptor complexes at several sites within the central nervous system, including the limbic system and reticular formation. This results in an increased binding of the inhibitory neurotransmitter GABA to the GABA(A) receptor.BZDs…	SR-01000763029	B1117956	0 of 134	7.85008	7.02101	10.0627	17.8199
SR-01000883944-1		321947400	208897	Vitas-M Lab	STK383930	17	2	4	234.211	-1.7241	-1.72457																QJW	27314-77-8	Drazidox	Antibacterial		SR-01000883944	B1117004	0 of 133	3.95191	3.08655	9.99414	6.9924
SR-01000759351-2		46386778	3032303	SeqChem	SRP01300o	24	2	3	332.477	2.95881	2.95817																UJG	434-07-1 138231-84-2 18045-52-8	Oxymetholone	Androgen	Anabolic Agents Androgens	SR-01000759351	B1117956	1 of 134	5.05555	10.1316	9.93661	3.63686
SR-01000945087-1		321949260	21120330	Cayman Chemical	15867	18	3	5	372.089	-0.538465	-0.571185																OMB	69123-98-4 120332-44-7 55612-21-0	Fialuridine	Antiviral	Antiviral Agents	SR-01000945087	B1117004	0 of 12	22.0095	16.4426	9.93001	17.7778
SR-01000776304-1		26664627	5359646	NCI - DCTD	106570	18	2	3	238.288	2.93665	2.89691																QGC	1866-43-9	Rolodina	Muscle Relaxant (Skeletal)		SR-01000776304	B1116982	0 of 153	10.3562	10.1042	9.92085	10.096
SR-01000945272-1		321949407	3038485	Enamine	EN300-123342	15	1	2	198.264	1.98407	-0.0854874																TXF	153322-05-5	Laniceminum	Nootropic		SR-01000945272	B1116982	0 of 11	4.09448	10.6179	9.88618	9.15681
SR-01000075340-1		321942199	4826	SigmaAldrich	P-154	18	2	5	245.323	2.25025	2.24402				P-154	Pinacidil	K+ channel activator; antihypertensive	Activator	K+ Channel								MXP	85371-64-8 60560-33-0 113563-69-2	Pinacidil	Antihypertensive	Antihypertensive Agents Vasodilator Agents	SR-01000075340	B1117956	0 of 151	-4.42434	7.5168	9.86786	7.10313
SR-01000944711-1		321948047	77547	SigmaAldrich	MFCD00002199	13	2	4	182.173	1.7264	1.69765		catechol_A(92)														SOX	3943-89-3	Ethyl protocatechuate			SR-01000944711	B1117004	0 of 12	36.7253	7.68947	9.86677	12.9325
SR-01000002983-5		46386970	7172	SigmaChemicalCompany	s0752	12	3	3	167.205	-0.0709516	-1.39173				S 0752		alpha-Adrenoceptor agonist; vasoconstrictor	Agonist	Adrenoceptor	alpha	DB09203	Synephrine		Synephrine, or, more specifically, p-synephrine, is an alkaloid, occurring naturally in some plants and animals, and also in approved drugs products as its m-substituted analog known as neo-synephrine. p-synephrine (or formerly Sympatol and oxedrine [BAN]) and m-synephrine are known for their longer acting adrenergic effects compared to norepinephrine. There has been some confusion about the biol…			QTA	67-04-9 94-07-5 16589-24-5 5985-28-4 532-80-9 614-35-7 136-38-9 40892-31-7	Synephrine hydrochloride	Antihypotensive	Adrenergic alpha-Agonists Nasal Decongestants Sympathomimetics Vasoconstrictor Agents	SR-01000002983	B1117956	0 of 96	11.0672	5.13519	9.83254	2.56872
SR-01000945144-2		321949149	5708341	Vitas-M Lab	STK803174	31	1	3	456.45	7.11143	4.17655																KMH	10023-54-8 3653-53-0	Aminoquinol	Antiseptic		SR-01000945144	B1116982	0 of 11	26.7341	2.97358	9.78921	14.1387
SR-01000883697-1		321947188	54424	Specs	AE-641/00603053	33	1	7	472.604	1.0759	0.0518709																SBZ	79712-53-1 79712-55-3	Tazifylline	Antihistaminic		SR-01000883697	B1117004	1 of 133	13.7624	11.2609	9.78229	10.0671
SR-05000002009-3		321949047	4499	Enzo Life Sciences, Inc	BML-DL255	28	1	7	388.414	3.0598	3.0598																OGP	63675-72-9	Nisoldipine	Antihypertensive For the treatment of hypertension. It may be used alone or in combination with other antihypertensive agents.	Antihypertensive Agents Calcium Channel Blockers Vasodilator Agents By deforming the channel, inhibiting ion-control gating mechanisms, and/or interfering with the release of calcium from the sarcoplasmic reticulum, Nisoldipine inhibits the influx of extracellular cal cium across the myocardial and vascular smooth muscle cell membranes The decrease in intracellular calcium inhibits the contractil…	SR-05000002009	B1117004	0 of 12	12.2363	13.6571	9.75929	6.85446
SR-01000000112-2		321942312	4764	MicroSource	01500480	24	2	4	318.323	4.3533	4.34579										DB04824	Phenolphthalein	Used for over a century as a laxative.	Phenolphthalein was withdrawn in Canada due to concerns with carcinogenicity in 1997.			QMM	77-09-8 67874-86-6 467-29-8 57214-20-7 518-51-4 52404-53-2 89066-78-4	Fenolftaleina	Laxative	Cathartics Indicators and Reagents	SR-01000000112	B1117956	4 of 131	9.52715	14.0869	9.7562	3.09505
SR-01000781259-1		46386713	16759173	SeqChem	SRP02590p	30	4	7	424.528	1.64709	-1.37796																OQD	81131-70-6 81093-37-0 124917-23-3 81131-74-0 81176-41-2 115873-26-2 81131-73-9 85956-24-7 87098-76-8	Pravastatin	Antihyperlipidemic For the treatment of hypercholesterolemia to reduce the risk of myocardial infarction.	Anticholesteremic Agents Hydroxymethylglutaryl-CoA Reductase Inhibitors Like lovastatin and simvastatin, pravastatin inhibits hydroxymethylglutaryl-CoA (HMG-CoA) reductase. As HMG-CoA is necessary for the intracellular synthesis of cholesterol, its inhibition results in i ncreased clearance of circulating LDL. Pravastatin also inhibits hepatic synthesis of VLDL, the precursor for LDL, reducing ci…	SR-01000781259	B1117956	0 of 96	12.3263	3.53745	9.73611	6.52594
SR-01000868878-1		85273841	44246750	RTI Int.	9709-003-006	21	1	2	285.424	3.89362	1.98961																SNA	359-83-1 17146-95-1 64024-15-3 92522-87-7 68964-90-9 21820-34-8 55643-30-6 22205-05-6 2276-52-0 23559-80-0 41690-02-2 41819-21-0 126663-39-6	Pentazocine	Analgesic For the relief of moderate to severe pain.	Adjuvants, Anesthesia Analgesics, Opioid Narcotic Antagonists Narcotics The preponderance of evidence suggests that pentazocine antagonizes the opioid effects by competing for the same receptor sites, especially the opioid mu receptor.	SR-01000868878	B1116982	1 of 107	-3.5156	7.65518	9.73192	15.7327
SR-01000883975-1		321947365	54704052	SigmaAldrich	PH000294	21	2	3	320.751	3.47028	1.94838																UQF	120210-48-2 119784-94-0	5-Chloro-2,3-dihydro-3-(hydroxy-2-thienylmethylene)-2-oxo-1h-indole-1-carboxamide	Antiinflammatory	Anti-Inflammatory Agents, Non-Steroidal Cyclooxygenase Inhibitors	SR-01000883975	B1117004	5 of 133	7.51849	2.13582	9.72796	6.46608
SR-01000945130-1		321949166	13037657	InterBioScreen	STOCK1N-04044	28	1	5	386.481	2.61948	2.61947																PLT	7753-60-8	anecortave acetate	Opthalmic	Antiangiogenic Agents	SR-01000945130	B1116982	0 of 12	7.28419	12.4936	9.70807	16.0121
SR-01000076145-4		46386898	3117	TOCRIS	100320	16	0	4	296.539	4.15976	4.15976				T 1132	Tetraethylthiuram disulfide	Alcohol dehydrogenase inhibitor	Inhibitor	Biochemistry	Alcohol Dehydrogenase	DB00822	Disulfiram	For the treatment and management of chronic alcoholism	A carbamate derivative used as an alcohol deterrent. It is a relatively nontoxic substance when administered alone, but markedly alters the intermediary metabolism of alcohol. When alcohol is ingested after administration of disulfiram, blood acetaldehyde concentrations are increased, followed by flushing, systemic vasodilation, respiratory difficulties, nausea, hypotension, and other symptoms (a…	Disulfiram blocks the oxidation of alcohol at the acetaldehyde stage during alcohol metabolism following disulfiram intake causing an accumulation of acetaldehyde in the blood producing highly unpleasant symptoms. Disulfiram blocks the oxidation of alcohol through its irreversible inactivation of aldehyde dehydrogenase, which acts in the second step of ethanol utilization. In addition, disulfiram…	Disulfiram produces a sensitivity to alcohol which results in a highly unpleasant reaction when the patient under treatment ingests even small amounts of alcohol. Disulfiram blocks the oxidation of alcohol at the acetaldehyde stage during alcohol metabolism following disulfiram intake, the concentration of acetaldehyde occurring in the blood may be 5 to 10 times higher than that found during meta…	LCC	97-77-8 11078-22-1 155-01-1	Disulfiram	Alcohol Deterrant For the treatment and management of chronic alcoholism	Alcohol Deterrents Enzyme Inhibitors Disulfiram blocks the oxidation of alcohol at the acetaldehyde stage during alcohol metabolism following disulfiram intake causing an accumulation of acetaldehyde in the blood producing highly unpleas ant symptoms. Disulfiram blocks the oxidation of alcohol through its irreversible inactivation of aldehyde dehydrogenase, which acts in the second step of ethano…	SR-01000076145	B1117956	7 of 96	5.26247	1.70296	9.684	8.59338
SR-01000003156-3		321942507	26248	MicroSource	01502010	27	1	8	368.294	1.79081	-1.61876	quinone_A(370)															LSZ	13739-02-1	2-Anthracenecarboxylic acid, 4,5-bis(acetyloxy)-9,10-dihydro-9,10-dioxo-	Antirheumatic		SR-01000003156	B1117956	0 of 131	12.7442	13.1182	9.65894	15.3243
SR-01000003044-2		321941911	26964	SigmaAldrich	B 7283	18	7	7	257.243	-1.99285	-2.26013	mannich_A(296)	catechol_A(92)		B 7283	Benserazide hydrochloride	Peripheral decarboxylase inhibitor	Inhibitor	Biochemistry	Decarboxylase							OPZ	322-35-0 14919-77-8 37270-69-2 14046-64-1 31796-68-6	Ro 8-0576-12	Antiparkinsonian	Antiparkinson Agents Dopamine Agents Enzyme Inhibitors	SR-01000003044	B1117956	12 of 151	-3.90574	8.78329	9.62397	9.2636
SR-01000631243-2		49671666	33625	Maybridge	RH01633	26	2	2	347.453	3.18626	1.5825																RUY	38821-52-2 26844-12-2 33124-53-7 85482-40-2	Wy 2190	Antihypertensive	Adrenergic alpha-Antagonists Antihypertensive Agents	SR-01000631243	B1116982	0 of 131	11.3026	11.7411	9.60511	5.81925
SR-01000759391-2		46386644	5741	SeqChem	SRP04573d	28	0	4	379.492	4.20793	2.96035										DB00843	Donepezil	For the palliative treatment of mild to moderate dementia of the Alzheimer's type.	Donepezil (Aricept), is a centrally acting reversible acetyl cholinesterase inhibitor. Its main therapeutic use is in the treatment of Alzheimer's disease where it is used to increase cortical acetylcholine. Donepezil is postulated to exert its therapeutic effect by enhancing cholinergic function. This is accomplished by increasing the concentration of acetylcholine through reversible inhibition …	Donepezil is a piperidine derivative that is a centerally active, reversible inhibitor of acetylcholinesterase. This drug is structurally unrelated to other anticholinesterase agents. Donepezil's proposed mechanism of action involves the reversible inhibition of cholinesterases (eg. acetylcholinesterase), which prevents the hydrolysis of acetycholine, and leads to an increased concentration of ac…	Donepezil is a centrally acting reversible acetyl cholinesterase inhibitor. Its main therapeutic use is in the treatment of Alzheimer's disease where it is used to increase cortical acetylcholine. An early pathophysiological feature of Alzheimer's disease that is associated with memory loss and cognitive deficits is a deficiency of acetylcholine as a result of selective loss of cholinergic neuron…	LAC	142057-77-0 120014-06-4 120011-70-3 142057-79-2 110119-84-1	2-((1-Benzylpiperidin-4-yl)methyl)-5,6-dimethoxyindan-1-one	Nootropic For the palliative treatment of mild to moderate dementia of the Alzheimer's type.	Cholinesterase Inhibitors Nootropic Agents Donepezil is a piperidine derivative that is a centerally active, reversible inhibitor of acetylcholinesterase. This drug is structurally unrelated to other anticholinesterase agents. Donepezil's prop osed mechanism of action involves the reversible inhibition of cholinesterases (eg. acetylcholinesterase), which prevents the hydrolysis of acetycholine, a…	SR-01000759391	B1117956	1 of 96	17.0543	16.9095	9.59995	23.2106
SR-01000838833-2		321945959	20298	Prestwick Chemical, Inc.	Prestw-1042	23	1	1	318.517	0.290407	0.290411																KOR	125-99-5 4310-35-4 67635-58-9 67603-59-2 15039-40-4 60-49-1 67603-58-1 67603-57-0 67603-56-9	Tridihexethyl	Antispasmodic Mydriatic Used as an adjunct in the treatment of peptic ulcer disease and in Acquired nystagmus	Anticholinergic Agents Tridihexethyl binds the muscarinic acetylcholine receptor. It may block all three types of muscarinic receptors including M-1 receptors in the CNS and ganglia, M-2 receptors in the heart (vagus) and M -3 receptors at the parasympathetic NEJ system. The muscarinic acetylcholine receptors mediate various cellular responses, including inhibition of adenylate cyclase, breakdown…	SR-01000838833	B1117956	0 of 132	14.3902	8.46892	9.58646	14.4454
SR-01000763250-2		46386648	68647	SeqChem	SRP01235o	22	0	2	293.363	2.34997	2.10695																TIS	103639-04-9 116002-70-1 110707-92-1 99614-01-4 99614-58-1 99614-60-5 99614-02-5 110204-46-1 108303-49-7	Ondansetron	Antiemetic For the prevention of nausea and vomiting associated with emetogenic cancer chemotherapy, postoperation, and radiation. Also used for the treatment of postoperative nausea and vomiting.	Anti-Anxiety Agents Antiemetics Antipruritics Antipsychotic Agents Serotonin Antagonists Ondansetron is a selective serotonin 5-HT<sub>3</sub> receptor antagonist. The antiemetic activity of the drug is brought about through the inhibition of 5-HT<sub>3</sub> receptors present both centra lly (medullary chemoreceptor zone) and peripherally (GI tract). This inhibition of 5-HT<sub>3</sub> receptors…	SR-01000763250	B1117956	0 of 96	6.50556	7.86168	9.58117	1.142
SR-01000945226-1		321949122	2472	Enamine	Z1172912933	27	1	7	373.449	1.94116	1.71064																TPA	80755-51-7 52712-76-2	Bunazosin	Antihypertensive	Adrenergic alpha-Antagonists	SR-01000945226	B1117004	0 of 12	6.26229	4.9805	9.57192	3.16732
SR-01000939678-1		164175180	2827471	ChemBridge	5107174	16	0	1	211.302	3.63912	2.76447																VEF	102-05-6 5441-24-7	Dibemetina	Antineoplastic		SR-01000939678	B1116982	0 of 12	2.69425	11.2515	9.51022	31.0251
SR-01000872432-1		85273824	44246728	RTI Int.	9059-001-003	30	2	5	411.534	2.47245	1.10655																RIQ	14521-96-1 39456-60-5 4562-22-5 13764-49-3	Etorphine	Analgesic	Analgesics, Opioid Hypnotics and Sedatives Narcotics	SR-01000872432	B1116982	1 of 107	9.40287	8.78267	9.45095	8.63538
SR-01000838351-1		49816673	3102	RTI Int.	529	14	0	1	182.218	3.4326	3.4326										DB01878	Benzophenone		Benzophenone is the organic compound. Substituted benzophenones such as oxybenzone and dioxybenzone are used in sunscreen.			SRI	119-61-9 22583-75-1	Benzophenone	Pharmaceutic Aid	Photosensitizing Agents	SR-01000838351	B1116982	0 of 122	13.4862	9.78558	9.42802	6.35502
SR-01000075641-6		46386861	4740	TOCRIS	101755	20	0	4	278.307	0.232206	0.232206				P 1784	Pentoxifylline	Inhibits synthesis of tumor necrosis factor alpha (TNF-alpha); phosphodiesterase inhibitor	Inhibitor	Cyclic Nucleotides	PDE	DB00806	Pentoxifylline	For the treatment of patients with intermittent lameness or immobility arising from chronic occlusive arterial disease of the limbs.	A methylxanthine derivative that inhibits phosphodiesterase and affects blood rheology. It improves blood flow by increasing erythrocyte and leukocyte flexibility. It also inhibits platelet aggregation. Pentoxifylline modulates immunologic activity by stimulating cytokine production. [PubChem]	Pentoxifylline inhibits erythrocyte phosphodiesterase, resulting in an increase in erythrocyte cAMP activity. Subsequently, the erythrocyte membrane becomes more resistant to deformity. Along with erythrocyte activity, pentoxifylline also decreases blood viscosity by reducing plasma fibrinogen concentrations and increasing fibrinolytic activity. It is also a non selective adenosine receptor antag…	Pentoxifylline, a synthetic dimethylxanthine derivative structurally related to theophylline and caffeine, is used in the treatment of peripheral vascular diseases and in the management of cerebrovascular insufficiency, sickle cell disease, and diabetic neuropathy.	OUQ	1677687	pentoxifylline	Anticoagulant For the treatment of patients with intermittent lameness or immobility arising from chronic occlusive arterial disease of the limbs.	Enzyme Inhibitors Free Radical Scavengers Hematologic Agents Phosphodiesterase Inhibitors Platelet Aggregation Inhibitors Radiation-Protective Agents Vasodilator Agents Pentoxifylline inhibits erythrocyte phosphodiesterase, resulting in an increase in erythrocyte cAMP activity. Subsequently, the erythrocyte membrane becomes more resistant to deformity. Along with ery throcyte activity, pentoxifyl…	SR-01000075641	B1117956	1 of 96	1.45095	9.75444	9.4017	17.2266
SR-01000944709-1		321948635	25887	SigmaAldrich	MFCD00001912	15	0	4	207.226	1.19593	1.19593																OXL	13338-63-1	3,4,5-Trimethoxyphenylacetonitrile			SR-01000944709	B1117004	0 of 12	25.7006	0.747361	9.38572	8.47288
SR-01000883998-1		321947338	5160	Vitas-M Lab	STK631325	31	1	7	429.506	1.12281	1.06841																SLW	125926-17-2 135159-51-2	Sarpogrelate	Antithrombotic	Platelet Aggregation Inhibitors	SR-01000883998	B1117004	1 of 133	13.6814	16.9692	9.36835	13.4697
SR-01000759348-3		46386755	65957	SeqChem	SRP010775p	23	2	6	318.3	-1.0584	-1.07495																QGJ	127045-41-4 127045-37-8	Pazufloxacin	Antibiotic	Antitubercular Agents	SR-01000759348	B1117956	2 of 134	6.72549	21.6047	9.21482	6.45109
SR-01000597714-1		321946314	68841	TOCRIS	0238	11	4	7	185.072	-3.18028	-7.3222																VCH	407-41-0 17885-08-4 79695-31-1 79695-30-0	Dexfosfoserine	Antifungal		SR-01000597714	B1117956	0 of 141	14.6237	7.98209	9.18234	13.7145
SR-01000003062-2		321942487	2471	SigmaAldrich	B 3023	25	3	6	364.416	2.42346	-0.126259				B 3023	Bumetanide	Potent inhibitor of the Na+-K+-2Cl- cotransporter; inhibits anthracene-9-carboxylic acid, a blocker of chloride channels	Inhibitor	Ion Pump	Na+-K+-2Cl- cotransporter	DB00887	Bumetanide	For the treatment of edema associated with congestive heart failure, hepatic and renal disease including the nephrotic syndrome.	A sulfamyl diuretic. [PubChem]	Bumetanide interferes with renal cAMP and/or inhibits the sodium-potassium ATPase pump. Bumetanide appears to block the active reabsorption of chloride and possibly sodium in the ascending loop of Henle, altering electrolyte transfer in the proximal tubule. This results in excretion of sodium, chloride, and water and, hence, diuresis.	Bumetanide is a loop diuretic of the sulfamyl category to treat heart failure. It is often used in patients in whom high doses of furosemide are ineffective. There is however no reason not to use bumetanide as a first choice drug. The main difference between the two substances is in bioavailability. It is said to be a more predictable diuretic, meaning that the predictable absorption is reflected…	RAN	28395-03-1 28434-74-4	Bumetanide	Diuretic For the treatment of edema associated with congestive heart failure, hepatic and renal disease including the nephrotic syndrome.	Diuretics Sodium Potassium Chloride Symporter Inhibitors Bumetanide interferes with renal cAMP and/or inhibits the sodium-potassium ATPase pump. Bumetanide appears to block the active reabsorption of chloride and possibly sodium in the ascending loop of Hen le, altering electrolyte transfer in the proximal tubule. This results in excretion of sodium, chloride, and water and, hence, diuresis.	SR-01000003062	B1117956	1 of 151	10.506	8.93314	9.1393	11.4555
SR-01000075507-1		321941935	71420	SigmaAldrich	L 4762	34	1	3	477.038	4.77119	2.7714				L 4762	Loperamide hydrochloride	Meperidine congener which binds to opioid receptors; Ca2+ channel antagonist	Ligand	Opioid								LWP	34552-83-5 53179-11-6 137524-29-9	R-18553	Antidiarrheal For the control and symptomatic relief of acute nonspecific diarrhea and of chronic diarrhea associated with inflammatory bowel disease or gastroenteritis. Also used for reducing the volume of dischar ge from ileostomies.	Antidiarrheals <i>In vitro</i> and animal studies show that Loperamide acts by slowing intestinal motility and by affecting water and electrolyte movement through the bowel. Loperamide inhibits peristaltic activity by a direct effect on the circular and longitudinal muscles of the intestinal wall. It is a non-selective calcium channel blocker and binds to opioid mu-receptors. Evidence also sugges…	SR-01000075507	B1117956	2 of 151	7.71025	8.41462	9.11841	5.5156
SR-01000944895-1		321948395	193962	Bionet	HE-0088	28	2	7	435.277	5.53651	5.53637																UZV	269055-15-4 394729-17-0	Etravirine	Antiviral	Non-nucleoside Reverse Transcriptase Inhibitors	SR-01000944895	B1117004	0 of 12	24.049	13.3222	9.06517	20.7884
SR-05000001691-1		321949555	4684	MicroSource	01500460	8	1	1	128.556	2.27373	2.26209																SPD	106-48-9 1121-74-0 1193-00-6 13438-75-0 41709-55-1 60925-44-2 73073-74-2 23473-36-1 8003-18-7 100016-73-7 67148-11-2	4-Chlorophenol	Antiseptic	Anti-Infective Agents, Local	SR-05000001691	B1117004	0 of 131	11.3943	8.5723	9.02958	12.4943
SR-01000000145-3		56423684	66377	SigmaChemicalCompany	E9386	18	3	5	256.255	-0.674485	-0.675684																MCO	15176-29-1 46895-01-6 21466-06-8 69263-88-3 69264-00-2 69264-36-4 69264-59-1	Edoxudine	Antiviral	Antiviral Agents	SR-01000000145	B1116982	1 of 90	2.261	13.7523	9.01862	16.757
SR-01000941584-1		321948548	132971	NCI DTP Drug Discovery	NSC749226	26	1	2	349.509	3.96529	3.96429										DB05812	Abiraterone	Used in combination with prednisone for the treatment of metastatic, castration-resistant prostate cancer.	Abiraterone is a derivative of steroidal progesterone and is an innovative drug that offers clinical benefit to patients with hormone refractory prostate cancer. Abiraterone is administered as an acetate salt prodrug because it has a higher bioavailability and less susceptible to hydrolysis than abiraterone itself. FDA approved on April 28, 2011.	Abiraterone is an orally active inhibitor of the steroidal enzyme CYP17A1 (17 alpha-hydroxylase/C17,20 lyase). It inhibits CYP17A1 in a selective and irreversible manner via covalent binding mechanism. CYP17A1 is an enzyme that catalyzes the biosynthesis of androgen and is highly expressed in testicular, adrenal, and prostatic tumor tissue. More specifically, abiraterone inhibits the conversion o…	Abiraterone is associated with decreases in PSA levels, tumor shrinkage (as evaluated by RECIST criteria), radiographic regression of bone metastases and improvement in pain. Levels of adrenocorticotropic hormones increased up to 6-fold but this can be suppressed by dexamethasone.						SR-01000941584	B1116982	0 of 11	13.2906	5.15696	8.96345	8.95386
SR-01000076044-2		321942572	5329098	SigmaAldrich	S 8442	18	2	1	238.284	2.9781	2.97804				S 8442	SU 5416	Potent and selective VEGFR PTK inhibitor; inhibits VEGF-induced angiogenesis	Inhibitor	Phosphorylation	VEGFR PTK							LCL	194413-58-6 204005-46-9	Semaxanib	Antineoplastic	Angiogenesis Inhibitors Protein Kinase Inhibitors	SR-01000076044	B1117956	3 of 151	-0.100261	9.06932	8.91123	12.5388
SR-05000001467-1		321949494	16351	BIOMOL	D-108	23	0	4	343.874	4.14906	3.9242																VMK	2058-52-8 4956-31-4	Clotiapine	Antipsychotic	Antipsychotic Agents	SR-05000001467	B1117004	1 of 133	16.6494	13.1923	8.85167	10.3594
SR-01000076232-1		321942041	5282483	SigmaAldrich	F-114	30	1	4	434.518	4.49679	3.43093			styrene_B(8)	F-114	cis-(Z)-Flupenthixol dihydrochloride	Dopamine receptor antagonist; antipsychotic	Antagonist	Dopamine								ONK	2413-38-9 2709-56-0 76391-77-0 53772-85-3 53772-82-0	flupenthixol	Antipsychotic For use in the treatment of schizophrenia and depression	Antipsychotic Agents Dopamine Antagonists Flupenthixol is a thioxanthene antipsychotic. The mechanism of action of Flupenthixol is not completely understood. Flupenthixol is a powerful antagonist of both D1 and D2 dopamine receptors, and an a lpha-adrenergic receptor antagonist. It's antipsychotic activity is thought to be related to blocks postsynaptic dopamine receptors in the CNS.	SR-01000076232	B1117956	1 of 151	11.0888	8.73433	8.84285	11.5727
SR-01000945281-1		321949057	56032	J&W Pharmlab	40R0117	14	1	1	186.253	2.84733	2.78737																TFL	90038-01-0 76631-46-4 90038-00-9	Detomidine	Analgesic	Adrenergic alpha-Agonists Analgesics Hypnotics and Sedatives	SR-01000945281	B1116982	0 of 11	0.817353	3.32506	8.8412	16.2024
SR-01000765736-3		321946349	6713948	BIOMOL	AC-126	46	3	12	645.737	-0.54322	-2.85378																MIZ	302-27-2 6055-69-2 6034-57-7 8006-38-0	Aconitinum	Analgesic	Adjuvants, Immunologic	SR-01000765736	B1117956	0 of 116	4.46803	6.18611	8.82935	6.72537
SR-01000944838-1		321948511	11579	SigmaAldrich	MFCD00002796	8	1	3	116.115	-0.0688574	-3.01598																NJA	123-76-2 591-64-0 19856-23-6 87498-69-9 5743-49-7 58505-81-0 65840-40-6	Levulinic acid	Nutrient	Enzyme Inhibitors	SR-01000944838	B1117004	0 of 12	-0.645712	9.54643	8.82845	24.535
SR-01000721923-2		321946127	5147	MicroSource	01500532	10	2	2	137.136	1.17032	1.10841										DB08797	Salicylamide		Salicylamide is the common name for the substance o-hydroxybenzamide, or amide of salicyl. Salicylamide is a non-prescription drug with analgesic and antipyretic properties. Its medicinal uses are similar to those of aspirin. Salicylamide is used in combination with both aspirin and caffeine in the over-the-counter pain remedies			PXE	65-45-2 53664-50-9 79173-13-0 36205-82-0 4310-55-8 59962-17-3 71104-90-0 2593-10-4 87-17-2 53908-21-7	Salicylamide	Analgesic	Analgesics Antipyretics	SR-01000721923	B1117956	0 of 131	14.0188	18.4688	8.80306	13.0307
SR-01000945026-1		321948978	146255	Innovapharm Ltd.	STT-00125785	18	2	3	251.364	2.90164	0.593263																LPX	81584-06-7 15263-30-6 59708-57-5 85275-63-4 30187-90-7	Xibenolol	Antiarrhythmic		SR-01000945026	B1116982	0 of 12	-2.77852	2.72119	8.77044	21.252
SR-01000838867-1		56322574	16211385	InterBioScreen	STOCK2S-09787	25	0	2	365.535	1.99008	1.99008		dyes5A(27)														NZA	5779-59-9 17389-14-9 905-97-5	Alazanine triclofenate	Antiinflammatory Antiparasitic		SR-01000838867	B1116982	7 of 90	2.19107	17.8891	8.76043	7.403
SR-01000944357-1		321947913	702	Johns Hopkins	JHU- 244	3	1	1	46.0684	-0.161769	-0.161769																LIJ	64-17-5	Alcohol	Antineoplastic For therapeutic neurolysis of nerves or ganglia for the relief of intractable chronic pain in such conditions as inoperable cancer and trigeminal neuralgia (tic douloureux), in patients for whom neuro surgical procedures are contraindicated.	The sedative effects of ethanol are mediated through binding to GABA receptors and glycine receptors (alpha 1 and alpha 2 subunits). In its role as an anti-infective, ethanol acts as an osmolyte or dehydrating agent that disrupts the osmotic balance across cell membranes.	SR-01000944357	B1117004	0 of 12	13.6655	6.11856	8.75781	4.82899
SR-01000075909-4		321942252	12304023	SigmaAldrich	H4001	26	3	5	362.46	1.27517	1.27516				H 4001	Hydrocortisone	Primary glucocorticoid secreted by the adrenal cortex		Hormone	Cortisol							NSG	50-23-7 65272-39-1 78515-97-6 76391-78-1 4068-92-2 566-35-8 60103-17-5 80042-39-3 8056-08-4 80562-38-5 8063-42-1 90155-19-4 62213-88-1 8017-33-2 70094-60-9	Hydrocortisone	Glucocorticoid For the relief of the inflammatory and pruritic manifestations of corticosteroid-responsive dermatoses. Also used to treat endocrine (hormonal) disorders (adrenal insufficiency, Addisons disease). It is also used to treat many immune and allergic disorders, such as arthritis, lupus, severe psoriasis, severe asthma, ulcerative colitis, and Crohn's disease.	Anti-Inflammatory Agents Hydrocortisone binds to the cytosolic glucocorticoid receptor. After binding the receptor the newly formed receptor-ligand complex translocates itself into the cell nucleus, where it binds to many glu cocorticoid response elements (GRE) in the promoter region of the target genes. The DNA bound receptor then interacts with basic transcription factors, causing the increase …	SR-01000075909	B1117956	0 of 97	11.4252	10.653	8.7508	20.5455
SR-01000872430-1		85273817	83932	RTI Int.	9801-001-005	25	0	2	336.471	3.8155	2.43282																SRN	437-38-7 990-73-8 63697-78-9 1443-54-5 80832-90-2 52869-98-4 37317-13-8 51022-89-0 8067-59-2	fentanyl	Analgesic For the treatment of cancer patients with severe pain that breaks through their regular narcotic therapy.	Adjuvants, Anesthesia Analgesics, Opioid Anesthetics, Intravenous Narcotics Opiate receptors are coupled with G-protein receptors and function as both positive and negative regulators of synaptic transmission via G-proteins that activate effector proteins. Binding of the opia te stimulates the exchange of GTP for GDP on the G-protein complex. As the effector system is adenylate cyclase and cAMP l…	SR-01000872430	B1116982	3 of 107	0.00512616	10.0155	8.73477	19.6226
SR-05000001904-3		321949153	16667717	Prestwick Chemical, Inc.	Prestw-771	36	1	7	521.042	3.96711	3.96711																NLN	66734-13-2	Alclometasone dipropionate	Antiinflammatory For the relief of the inflammatory and pruritic manifestations of corticosteroid-responsive dermatoses.	Anti-Inflammatory Agents Glucocorticoids The mechanism of the anti-inflammatory activity of the topical steroids, in general, is unclear. However, corticosteroids are thought to act by the induction of phospholipase A<sub>2</sub> inhibitory proteins, collectively called lipocortins. It is postulated that these proteins control the biosynthesis of potent mediators of inflammation such as prostagla…	SR-05000001904	B1117004	0 of 95	35.0279	18.5714	8.72421	7.59503
SR-01000000280-4		321942349	32798	Prestwick Chemical, Inc.	Prestw-781	32	1	5	466.97	4.17782	4.17782										DB01013	Clobetasol propionate	For short-term topical treatment of the inflammatory and pruritic manifestations of moderate to severe corticosteroid-responsive dermatoses of the scalp.	A derivative of prednisolone with high glucocorticoid activity and low mineralocorticoid activity. Absorbed through the skin faster than fluocinonide, it is used topically in treatment of psoriasis but may cause marked adrenocortical suppression. [PubChem]	The precise mechanism of the antiinflammatory activity of topical steroids in the treatment of steroid-responsive dermatoses, in general, is uncertain. However, corticosteroids are thought to act by the induction of phospholipase A<sub>2</sub> inhibitory proteins, collectively called lipocortins. It is postulated that these proteins control the biosynthesis of potent mediators of inflammation suc…	Like other topical corticosteroids, clobetasol has anti-inflammatory, antipruritic, and vasoconstrictive properties. It is a very high potency topical corticosteroid that should not be used with occlusive dressings. It is recommended that treatment should be limited to 2 consecutive weeks and therapy should be discontinued when adequate results have been achieved.	TQQ	25122-46-7 25122-41-2	Clobetasol propionate	Glucocorticoid For short-term topical treatment of the inflammatory and pruritic manifestations of moderate to severe corticosteroid-responsive dermatoses of the scalp.	Anti-Inflammatory Agents Glucocorticoids The precise mechanism of the antiinflammatory activity of topical steroids in the treatment of steroid-responsive dermatoses, in general, is uncertain. However, corticosteroids are thought to act by t he induction of phospholipase A<sub>2</sub> inhibitory proteins, collectively called lipocortins. It is postulated that these proteins control the biosynthes…	SR-01000000280	B1117956	0 of 132	13.8028	4.17712	8.69959	11.2649
SR-05000002375-1		321949302	790	MicroSource	00310023	10	2	3	136.111	-0.87927	-0.907424										DB04076	Hypoxanthine		A purine and a reaction intermediate in the metabolism of adenosine and in the formation of nucleic acids by the salvage pathway. [PubChem]			SAW	68-94-0 184856-40-4 25991-07-5 25991-08-6 25991-09-7 39464-15-8 39464-17-0 480-99-9 6535-89-3	Purin-6(1h)-one			SR-05000002375	B1117004	0 of 116	10.4553	11.9457	8.68473	12.5033
SR-01000883735-1		321947199	6909	SigmaAldrich	91220	12	0	3	232.409	1.25183	1.25183																NRP	87-90-1 34651-95-1 29680-41-9 30622-37-8 39403-33-3 64474-06-2 131074-66-3	Symclosene sodium	Antibacterial	Antibacterial Agents	SR-01000883735	B1117004	0 of 133	16.4428	9.67898	8.65265	1.99215
SR-01000602417-3		321946567	2000	MicroSource	01506105	15	2	3	207.226	0.896462	-2.24847																RXH	2901-75-9 10172-89-1 2018-61-3 57359-84-9 85654-30-4 79380-99-7	Afalaninum			SR-01000602417	B1117004	0 of 12	-6.14947	12.4864	8.65002	19.4892
SR-01000313151-1		321942509	4763	Asinex	BAS 01448871	17	2	3	232.235	1.40633	1.33412																OJS	50-06-6 57-30-7 7645-06-9 8056-03-9 8057-98-5 8058-86-4 4388-82-3 78515-92-1 56343-96-5 7645-05-8 63907-40-4 54840-95-8 125-36-0 8050-96-2 11097-06-6 46755-67-3 8028-68-0 143-76-0 6700-48-7 13900-05-5	Barbexaclone	Decongestant Sedative Anticonvulsant For the treatment of all types of seizures except absence seizures.	Anticonvulsants Excitatory Amino Acid Antagonists GABA Modulators Hypnotics and Sedatives Phenobarbital acts on GABAA receptors, increasing synaptic inhibition. This has the effect of elevating seizure threshold and reducing the spread of seizure activity from a seizure focus. Phenobarbita l may also inhibit calcium channels, resulting in a decrease in excitatory transmitter release. The sedative…	SR-01000313151	B1117956	3 of 138	12.5621	7.37693	8.63714	7.75086
SR-01000701925-1		17514189	76258	InterBioScreen	STOCK4S-86345	10	1	3	157.554	1.23738	-2.1017																QUQ	2942-59-8	2-Chloronicotinic acid			SR-01000701925	B1116982	0 of 151	16.0762	2.85172	8.60866	48.9854
SR-01000075398-1		321941925	68728	SigmaAldrich	Q-110	18	1	4	246.351	1.76313	-0.41391				Q-110	Quinelorane dihydrochloride	D2 Dopamine receptor agonist; 2-aminopyridine analog of Quinpirole	Agonist	Dopamine	D2							LXH	97548-97-5 97466-90-5	Ly 163502	Antihypertensive	Dopamine Agonists	SR-01000075398	B1117956	3 of 151	3.89781	16.5591	8.59088	9.77815
SR-01000759398-3		46386754	65599	SeqChem	SRP01571l	20	0	4	278.307	0.232206	0.232206																PJN	10226-54-7	Lomifylline	Bronchodilator		SR-01000759398	B1117956	2 of 134	7.6204	3.89431	8.58031	16.6281
SR-01000944705-1		321948125	12103	SigmaAldrich	MFCD00000905	9	0	0	161.029	3.16453	3.16453																PVF	620-20-2	A,3-dichlorotoluene			SR-01000944705	B1117004	0 of 12	24.3914	17.0854	8.57985	11.5328
SR-01000944451-1		321948059	493972	Johns Hopkins	JHU- 4268	30	1	5	418.498	2.86199	2.86199																MYQ	694485	Fluorometholone acetate	Glucocorticoid	Anti-Inflammatory Agents	SR-01000944451	B1116982	0 of 12	12.2635	12.4008	8.56148	19.4415
SR-01000941580-1		321948559	15951529	NCI DTP Drug Discovery	NSC755605	32	1	4	464.436	4.15541	4.15541										DB08899	Enzalutamide	Enzalutamide is indicated for the treatment of patients with metastatic castration-resistant prostate cancer who have previously received docetaxel.	Enzalutamide is an androgen receptor inhibitor for the treatment of castration-resistant prostate cancer. FDA approved on August 31, 2012.	Enzalutamide is a competitive androgen receptor inhibitor that effects multiple stages of the signalling pathway. It is able to inhibit androgen binding to its receptor, androgen receptor nuclear translocation, and subsequent interaction with DNA. As a result, proliferation of prostate cancer cells decreases which ultimately leads to apoptosis and decreased tumour volume.	Resitance to enzalutamide therapy has been observed. This may occurred due to an upregulation of NF-?B2/p52.						SR-01000941580	B1116982	0 of 11	-0.023071	4.09472	8.55478	18.9413
SR-01000944829-1		321948172	68942	Maybridge	RJC01749	18	0	2	240.229	3.02361	0.118382		keto_keto_beta_A(68)														QBJ	957-56-2	Fluindionum	Anticonvulsant	Anticoagulants	SR-01000944829	B1117004	0 of 12	14.9562	13.0728	8.54673	5.5947
SR-01000000248-1		855996	5282494	SigmaChemicalCompany	H5395	32	2	6	446.576	3.30597	3.30596																NYN	57524-89-7	Hydrocortisone valerate	Glucocorticoid	Anti-Inflammatory Agents Glucocorticoids	SR-01000000248	B1116982	0 of 107	18.8566	7.5021	8.52917	6.35035
SR-01000945207-2		321949136	76619	Vitas-M Lab	STK693656	17	1	2	245.661	3.19622	3.19618																VCR	3158-91-6	2-Chlorodibenz[b,f][1,4]oxazepin-11(10h)-one			SR-01000945207	B1116982	0 of 11	19.4095	14.92	8.51297	8.62028
SR-01000868887-1		85271859	44246529	RTI Int.	9300-020-001	21	2	4	285.338	0.895211	-0.600617																OQI	52-26-6 57-27-2 596-15-6 6211-15-0 64-31-3 6055-06-7 302-31-8 66591-53-5 92004-19-8	Morphine	Analgesic For the relief and treatment of severe pain.	Analgesics, Opioid Narcotics The precise mechanism of the analgesic action of morphine is unknown. However, specific CNS opiate receptors have been identified and likely play a role in the expression of analgesic effects. Morphin e first acts on the mu-opioid receptors. The mechanism of respiratory depression involves a reduction in the responsiveness of the brain stem respiratory centers to incr…	SR-01000868887	B1116982	1 of 107	8.37081	14.8976	8.49091	20.5429
SR-05000001952-1		321948999	45006164	MicroSource	01505726	30	2	6	416.507	1.90051	1.90051										DB01260	Desonide	For the relief of the inflammatory and pruritic manifestations of corticosteroid responsive dermatose.	A nonfluorinated corticosteroid anti-inflammatory agent used topically for dermatoses. [PubChem]	Like other topical corticosteroids, desonide has anti-inflammatory, antipruritic and vasoconstrictive properties. The drug binds to cytosolic glucocorticoid receptors. This complex migrates to the nucleus and binds to genetic elements on the DNA. This activates and represses various genes. However corticosteroids are thought to act by the induction of phospholipase A2 inhibitory proteins, collect…	Desonide is a synthetic nonfluorinated corticosteroid for topical dermatologic use. The corticosteroids constitute a class of primarily synthetic steroids used topically as anti-inflammatory and antipruritic agents.	NXI	638-94-8	Desonide	Antiinflammatory For the relief of the inflammatory and pruritic manifestations of corticosteroid responsive dermatose.	Anti-Inflammatory Agents Like other topical corticosteroids, desonide has anti-inflammatory, antipruritic and vasoconstrictive properties. The drug binds to cytosolic glucocorticoid receptors. This complex migrates to the nuc leus and binds to genetic elements on the DNA. This activates and represses various genes. However corticosteroids are thought to act by the induction of phospholipase A2 in…	SR-05000001952	B1117004	1 of 131	19.7109	2.33093	8.48104	2.12516
SR-01000944501-1		321948110	6308454	Johns Hopkins	JHU- 6555	74	0	14	1029.26	-0.759993	-0.759993																PMF	106861-44-3 106791-40-6 133814-19-4	Mivacurium	Muscle Relaxant For inpatients and outpatients, as an adjunct to general anesthesia, to facilitate tracheal intubation and to provide skeletal muscle relaxation during surgery or mechanical ventilation.	Neuromuscular Nondepolarizing Agents Mivacurium binds competitively to cholinergic receptors on the motor end-plate to antagonize the action of acetylcholine, resulting in a block of neuromuscular transmission. This action is antagonized by acetylcholinesterase inhibitors, such as neostigmine.	SR-01000944501	B1116982	0 of 12	3.78357	15.111	8.45927	20.7678
SR-01000760624-1		47193758	3679006	InterBioScreen	STOCK1N-39046	13	4	5	190.154	-1.44656	-7.91734										DB06775	Carglumic Acid	For the treatment of acute and chronic hyperammonaemia in patients with N-acetylglutamate synthase (NAGS) deficiency. This enzyme is an important component of the urea cycle to prevent build up of neurotoxic ammonium in the blood.	Carglumic acid is an orphan drug used for the treatment of hyperammonaemia in patients with N-acetylglutamate synthase deficiency. This rare genetic disorder results in elevated blood levels of ammonia, which can eventually cross the blood-brain barrier and cause neurologic problems, cerebral edema, coma, and death. Carglumic acid was approved by the U.S. Food and Drug Administration (FDA) on 18 …	Carglumic acid is a synthetic structural analogue of N-acetylglutamate (NAG), which is an essential allosteric activator of the liver enzyme carbamoyl phosphate synthetase 1 (CPS1). CPS1 is found in the mitochondria and is the first enzyme of the urea cycle, which converts ammonia into urea. Carglumic acid acts as a replacement for NAG in NAGS deficiency patients by activating CPS1 but it does no…	The median Tmax of Carbaglu was 3 hours (range: 2-4). The initial daily dose ranges from 100 to 250 mg/kg, adjusted thereafter to maintain normal plasma levels of ammonia.	QXX	1188-38-1	N-carbamylglutamate	For the treatment of hyperammonaemia in patients with N-acetylglutamate synthase (NAGS) deficiency.	Carglumic acid is a synthetic structural analogue of N-acetylglutamate (NAG), which is an essential allosteric activator of the liver enzyme carbamoyl phosphate synthetase 1 (CPS1). CPS1 is the first enzyme of the urea cycle, which converts ammonia into urea. Carglumic acid acts as a replacement for NAG in NAGS deficiency patients by activating CPS1.	SR-01000760624	B1116982	0 of 121	4.90376	4.26388	8.45559	17.4105
SR-05000001671-1		321948852	45114140	MicroSource	01505384	17	3	5	239.268	1.40595	1.17761		catechol_A(92)														OGR	2508-79-4 6014-30-8 2544-09-4	Methyldopate	Antihypertensive	Antihypertensive Agents	SR-05000001671	B1117004	2 of 131	3.07611	3.93221	8.44156	7.69772
SR-01000883748-1		321946865	10761	SigmaAldrich	T8637	22	3	7	345.334	-5.69632	-5.14195																PIX	17176-44-2 532-40-1 20936-20-3 635-97-2 16028-14-1	Monophosphothiamine	Vitamin	Vitamin B Complex	SR-01000883748	B1117004	0 of 133	13.7881	6.43138	8.39861	6.96655
SR-01000759407-3		46386746	41774	SeqChem	SRP00375a	44	14	19	645.605	-7.61456	-7.7693										DB00284	Acarbose	For treatment and management of diabetes type II (used in combination therapy as a second or third line agent)	An inhibitor of alpha glucosidase that retards the digestion and absorption of carbohydrates in the small intestine and hence reduces the increase in blood-glucose concentrations after a carbohydrate load. It is given orally to non-insulin dependent diabetes mellitus patients where diet modification or oral hypoglycemic agents do not control their condition. (From Martindale The Extra Pharmacopoe…	Acarbose reversibly bind to pancreatic alpha-amylase and membrane-bound intestinal alpha-glucoside hydrolases. These enzymes inhibit hydrolysis of complex starches to oligosaccharides in the lumen of the small intestine and hydrolysis of oligosaccharides, trisaccharides, and disaccharides to glucose and other monosaccharides in the brush border of the small intestine.	Used to reduce blood gluose in patients with type 2 diabetes. Acarbose is a complex oligosaccharide that delays the digestion of ingested carbohydrates, thereby resulting in a smaller rise in blood glucose concentration following meals. Acarbose binds to and inhibits alpha amylase and alpha-gluocside hydrolases. In diabetic patients, this enzyme inhibition results in a delayed glucose absorption …	VKA	56180-94-0	Acarbose	Antidiabetic For treatment and management of diabetes type II (used in combination therapy as a second or third line agent)	Enzyme Inhibitors Hypoglycemic Agents Acarbose reversibly bind to pancreatic alpha-amylase and membrane-bound intestinal alpha-glucoside hydrolases. These enzymes inhibit hydrolysis of complex starches to oligosaccharides in the lumen of the small intestine and hydrolysis of oligosaccharides, trisaccharides, and disaccharides to glucose and other monosaccharides in the brush border of the small i…	SR-01000759407	B1117956	0 of 96	0.952063	6.10338	8.39126	11.6858
SR-01000944410-1		321948335	2684	Johns Hopkins	JHU- 2003	13	0	3	199.313	0.996406	-0.222765																LFZ	153504-70-2 107233-08-9 107220-27-9 112425-76-0 107220-29-1 124620-89-9 107220-28-0	Cevimeline	Gastroprokinetic For the treatment of symptoms of dry mouth in patients with Sj&ouml;gren's Syndrome.	Parasympathomimetics Muscarinic Agonists Muscarinic agonists such as cevimeline bind and activate the muscarinic M1 and M3 receptors. The M1 receptors are common in secretory glands (exocrine glands such as salivary and sweat glands), and th eir activation results in an increase in secretion from the secretory glands. The M3 receptors are found on smooth muscles and in many glands which help to s…	SR-01000944410	B1116982	0 of 12	3.74627	14.1441	8.37907	26.2591
SR-01000075724-2		321942077	11957481	SigmaAldrich	B 8385	22	4	5	308.373	-1.09958	-1.13961				B 8385	Bestatin hydrochloride	Aminopeptidase inhibitor	Inhibitor	Biochemistry	Aminopeptidase	DB03424	Bestatin	An adjuvant therapy used for acute and chronic myelonous leukemia, lung cancer and nasopharyngeal cancer. It is also used to treat hypercholesterolaemia.	Bestatin is a competitive protease inhibitor. It is an inhibitor of aminopeptidase B, leukotriene A4 hydrolase, aminopeptidase N. It is being studied for use in the treatment of acute myelocytic leukemia.			QSA	58970-76-6 61046-20-6 61046-21-7 61046-23-9 61046-24-0 61046-25-1 61046-26-2 65391-42-6	Ubenimex	Immunomodulator	Adjuvants, Immunologic Anti-Bacterial Agents Antibiotics, Antineoplastic Protease Inhibitors Biological Response Modifiers Anti-HIV Agents	SR-01000075724	B1117956	1 of 130	11.4203	6.20587	8.36535	16.0313
SR-01000838334-1		57260207	5280933	SigmaChemicalCompany	62174	20	1	2	278.43	6.05996	3.61792																QBT	506-26-3 106868-38-6 109575-25-9 122051-95-0 123301-19-9 123301-20-1 123301-21-3 1686-12-0 79178-13-5 86761-55-9	gamolenic acid	Dermatologic	Anti-Inflammatory Agents Dermatologic Agents	SR-01000838334	B1116982	2 of 121	-3.6272	2.57371	8.33474	18.496
SR-01000883750-1		321947699	128798	Vitas-M Lab	STK299161	19	0	4	294.757	2.51485	2.51434																QWG	75963-52-9 86017-21-2	Nuclomedonum	Antihistamine		SR-01000883750	B1117004	1 of 133	17.5582	12.9744	8.32702	18.4469
SR-01000868881-1		85273843	44246752	RTI Int.	9715-003-002	24	1	2	321.456	4.0765	1.97165																PQS	127-35-5 1239-04-9 63903-75-3 63903-74-2 58918-34-6	Phenazocine	Analgesic	Analgesics, Opioid Narcotics	SR-01000868881	B1116982	1 of 107	0.244039	11.6471	8.30925	34.5455
SR-01000945183-1		321949303	153994	Enamine	Z1521553844	30	1	7	456.316	4.08983	4.08983																SLN	166432-28-6 167221-71-8	Clevidipine	Antihypertensive		SR-01000945183	B1116982	0 of 12	-4.10805	2.17576	8.2945	20.3806
SR-01000944698-1		321948339	2756959	SigmaAldrich	473626	19	1	2	319.193	4.39178	1.09774																PES	37742-98-6	4-Bromo-2,2-diphenylbutanenitrile 391-86-58-8 4-bromo-2,2-diphenylbutyric acid			SR-01000944698	B1117004	0 of 12	16.2596	14.2645	8.23789	12.2135
SR-01000877024-1		56422069	6446	RTI Int.	812	24	2	3	336.441	2.38084	2.38084																TIK	76-43-7	Fluoxymesterone	Androgen In males, used as replacement therapy in conditions associated with symptoms of deficiency or absence of endogenous testosterone. In females, for palliation of androgenresponsive recurrent mammary can cer in women who are more than one year but less than five years postmenopausal.	Anabolic Agents Antineoplastic Agents, Hormonal Fluoxymesterone is a synthetic androgenic anabolic steroid and is approximately 5 times as potent as natural methyltestosterone. Like testosterone and other androgenic hormones, fluoxymesterone binds to the androgen receptor. It produces retention of nitrogen, sodium, potassium, and phosphorus; increases protein anabolism; decreases amino acid catab…	SR-01000877024	B1116982	0 of 90	10.4914	12.4931	8.23641	24.1056
SR-01000944981-1		321949218	65773	SigmaAldrich	PH010792	11	1	3	171.217	1.69023	-1.63215																UIY	30709-69-4	Acido tizoprolico	Antihyperlipidemic		SR-01000944981	B1117004	0 of 12	5.09672	12.9583	8.23164	7.30252
SR-01000736753-8		144108840	6420009	Sequoia Research Products Ltd.	CLOMIFENE CITRATE	29	0	2	405.96	6.47494	4.57379																UEF	50-41-9 14158-65-7 15690-55-8 15690-57-0 39729-47-0 43054-45-1 53775-02-3 55491-35-5 7599-79-3 7619-53-6 911-45-5 207563-42-6	Clomiphene	Estrogen Pituitary Steroid Used mainly in female infertility due to anovulation (e.g. due to polycystic ovary syndrome) to induce ovulation.	Estrogen Antagonists Fertility Agents, Female Selective Estrogen Receptor Modulators Clomifene has both estrogenic and anti-estrogenic properties, but its precise mechanism of action has not been determined. Clomifene appears to stumulate the release of gonadotropins, follicle-stimula ting hormone (FSH), and leuteinizing hormone (LH), which leads to the development and maturation of ovarian folli…	SR-01000736753	B1117004	3 of 49	45.5007	12.6742	8.207	9.62865
SR-05000002382-1		321949281	644160	MicroSource	01300048	10	4	5	150.13	-2.93803	-2.93803																STH	147-81-9 24259-59-4 1114-34-7 1949-78-6 65-42-9 28697-53-2 20235-19-2 10323-20-3 80952-57-4 141492-12-8 609-06-3	L arabinos			SR-05000002382	B1117004	0 of 116	-5.8264	18.4497	8.18857	5.29056
SR-01000000101-2		321942564	5281004	SigmaAldrich	B 7777	31	2	6	430.534	2.73389	2.73389				B 7777	Budesonide	Anti-inflammatory glucocorticoid		Hormone	Cortisol	DB01222	Budesonide	The oral capsule is used for the treatment of mild to moderate active Crohn's disease. The oral tablet is used for induction of remission in patients with active, mild to moderate ulcerative colitis. The oral inhalation formulation is used for the treatment of asthma, non-infectious rhinitis (including hay fever and other allergies), and for treatment and prevention of nasal polyposis.	Budesonide is a glucocorticoid used in the management of asthma, the treatment of various skin disorders, and allergic rhinitis. [PubChem] The extended release oral tablet, marketed as Uceris, was FDA approved on January 14, 2013 for the management of ulcerative colitis. Budesonide is provided as a mixture of two epimers (22R and 22S). Interestingly, the 22R form is two times more active than the…	Budesonide is an anti-inflammatory corticosteroid that exhibits potent glucocorticoid activity and weak mineralocorticoid activity. The precise mechanism of corticosteroid actions on inflammation in asthma, Crohn's disease, or ulcerative colitis is not known. Inflammation is an important component in the pathogenesis of asthma. Corticosteroids have been shown to have a wide range of inhibitory ac…	Budesonide has a high glucocorticoid effect and a weak mineralocorticoid effect. It binds to the glucocorticoid receptor with a higher binding affinity than cortisol and prednisolone. When budesonide is systemically administered, suppression of endogenous cortisol concentrations and an impairment of the hypothalamus-pituitary-adrenal (HPA) axis function has been observed. Furthermore, a decrease …	URF	51372-29-3 51333-22-3 51372-28-2	budesonide	Glucocorticoid For the treatment of mild to moderate active Crohn's disease. Also for the treatment of asthma, non-infectious rhinitis (including hay fever and other allergies), and for treatment and prevention of n asal polyposis.	Anti-Inflammatory Agents Bronchodilator Agents Glucocorticoids The exact mechanism of action of budesonide in the treatment of Crohn's disease is not fully understood. However, being a glucocorticosteroid, budesonide has a high local anti-inflammatory effect.	SR-01000000101	B1117956	0 of 151	21.459	3.51353	8.16496	9.07394
SR-01000763225-1		26664498	68089	NCI - DCTD	34910	22	0	3	291.344	5.03768	5.03768																SJL	485-34-7	Neocincofeno	Analgesic		SR-01000763225	B1116982	0 of 144	7.40886	18.991	8.14203	20.4647
SR-05000001489-3		321948948	16052012	Enzo Life Sciences, Inc	ALX-270-466	30	3	4	411.466	3.82595	1.06362																UOV	93957-55-2 93957-54-1 94061-80-0	Fluvastatin	Antihyperlipidemic To be used as an adjunct to dietary therapy to prevent cardiovascular events. May be used as secondary prevention in patients with coronary heart disease (CHD) to reduce the risk of requiring coronary revascularization procedures, for reducing progression of coronary atherosclerosis in hypercholesterolemic patients with CHD, and for the treatment of primary hypercholesterolemia…	Anticholesteremic Agents Hydroxymethylglutaryl-CoA Reductase Inhibitors Fluvastatin selectively and competitively inhibits the hepatic enzyme hydroxymethylglutaryl-coenzyme A (HMG-CoA) reductase. HMG-CoA reductase is responsible for converting HMG-CoA to mevalonate, the r ate-limiting step in cholesterol biosynthesis. Inhibition results in a decrease in hepatic cholesterol levels which stimulates…	SR-05000001489	B1117004	0 of 12	5.11161	3.66044	8.06563	6.43039
SR-01000075780-1		321941977	123132356	SigmaAldrich	C 7912	30	3	11	455.465	-1.90523	-4.16779				C 7912	Cefotaxime sodium	Broad spectrum third generation cephalosporin antibiotic; interferes with cell wall synthesis		Antibiotic	Cell wall synthesis	DB00493	Cefotaxime	Used to treat gonorrhoea, meningitis, and severe infections including infections of the kidney (pyelonephritis) and urinary system. Also used before an operation to prevent infection after surgery.	Cefotaxime is a third-generation cephalosporin antibiotic. Like other third-generation cephalosporins, it has broad spectrum activity against Gram positive and Gram negative bacteria. In most cases, it is considered to be equivalent to ceftriaxone in terms of safety and efficacy. Cefotaxime sodium is marketed under various trade names including Claforan (Sanofi-Aventis).	The bactericidal activity of cefotaxime results from the inhibition of cell wall synthesis via affinity for penicillin-binding proteins (PBPs). Cefotaxime shows high affinity for penicillin-binding proteins in the cell wall including PBP Ib and PBP III.	Cefotaxime is a third generation intravenous cephalosporin antibiotic. It has broad spectrum activity against Gram positive and Gram negative bacteria. It does not have activity against <i>Pseudomonas aeruginosa</i>. Cefotaxime works by inhibiting bacterial cell wall biosynthesis. A positive feature of cefotaxime is that it display a resistance to penicillinases and is useful to treat infections …	ULX	64485-93-4 63527-52-6 127627-69-4 63527-53-7 60846-21-1	Cefotaxime	Antibiotic Used to treat gonorrhoea, meningitis, and severe infections including infections of the kidney (pyelonephritis) and urinary system. Also used before an operation to prevent infection after surgery.	Anti-Bacterial Agents The bactericidal activity of cefotaxime results from the inhibition of cell wall synthesis via affinity for penicillin-binding proteins (PBPs). Cefotaxime shows high affinity for penicillin-binding pr oteins in the cell wall including PBP Ib and PBP III.	SR-01000075780	B1117956	2 of 151	-3.23944	3.98784	8.0641	4.00189
SR-01000763509-2		46386734	23581796	SeqChem	SRP00750t	57	3	12	804.018	5.59412	5.59291										DB00864	Tacrolimus	For use after allogenic organ transplant to reduce the activity of the patient's immune system and so the risk of organ rejection. It was first approved by the FDA in 1994 for use in liver transplantation, this has been extended to include kidney, heart, small bowel, pancreas, lung, trachea, skin, cornea, and limb transplants. It has also been used in a topical preparation in the treatment of sev…	Tacrolimus (also FK-506 or Fujimycin) is an immunosuppressive drug whose main use is after organ transplant to reduce the activity of the patient's immune system and so the risk of organ rejection. It is also used in a topical preparation in the treatment of severe atopic dermatitis, severe refractory uveitis after bone marrow transplants, and the skin condition vitiligo. It was discovered in 198…	The mechanism of action of tacrolimus in atopic dermatitis is not known. While the following have been observed, the clinical significance of these observations in atopic dermatitis is not known. It has been demonstrated that tacrolimus inhibits T-lymphocyte activation by first binding to an intracellular protein, FKBP-12. A complex of tacrolimus-FKBP-12, calcium, calmodulin, and calcineurin is t…	Tacrolimus is a macrolide antibiotic. It acts by reducing peptidyl-prolyl isomerase activity by binding to the immunophilin FKBP-12 (FK506 binding protein) creating a new complex. This inhibits both T-lymphocyte signal transduction and IL-2 transcription. Although this activity is similar to cyclosporine studies have shown that the incidence of acute rejection is reduced by tacrolimus use over cy…	OCZ	109581-93-3 104987-11-3	tacrolimus	Immunosuppressant For use after allogenic organ transplant to reduce the activity of the patient's immune system and so the risk of organ rejection. It was first approved by the FDA in 1994 for use in liver transplanta tion, this has been extended to include kidney, heart, small bowel, pancreas, lung, trachea, skin, cornea, and limb transplants. It has also been used in a topical preparation in t…	Immunosuppressive Agents The mechanism of action of tacrolimus in atopic dermatitis is not known. While the following have been observed, the clinical significance of these observations in atopic dermatitis is not known. It h as been demonstrated that tacrolimus inhibits T-lymphocyte activation by first binding to an intracellular protein, FKBP-12. A complex of tacrolimus-FKBP-12, calcium, calmod…	SR-01000763509	B1117956	1 of 134	-1.02708	3.78768	8.01718	13.761
SR-01000076229-1		321942040	57004	SigmaAldrich	D-193	12	3	4	182.168	-2.90844	-3.13191				D-193	DL-alpha-Difluoromethylornithine hydrochloride	Selective irreversible ornithine decarboxylase (ODC) inhibitor.	Inhibitor	Angiogenesis	ODC							OUK	96020-91-6 67037-37-0 70052-12-9 68278-23-9 70050-56-5	2,5-Diamino-2-(difluoromethyl)pentanoic acid, monohydrochloride, monohydrate	Antineoplastic	Antineoplastic Agents Enzyme Inhibitors Trypanocidal Agents	SR-01000076229	B1117956	0 of 151	4.99408	9.18517	7.98434	4.88186
SR-01000941566-1		321948035	6450551	NCI DTP Drug Discovery	NSC757441	28	2	4	386.47	4.14886	4.14821										DB06626	Axitinib	Used in kidney cell cancer and investigated for use/treatment in pancreatic and thyroid cancer.	Axitinib is an oral, potent, and selective inhibitor of vascular endothelial growth factor receptors (VEGFR) 1, 2, and 3. Axitinib is marketed under the name Inlyta®, and if one previous systemic therapy for kidney cell cancer has failed, axitinib is indicated.	Axitinib selectively blocks the tyrosine kinase receptors VEGFR-1 (vascular endothelial growth factor receptor), VEGFR-2, and VEGFR-3.	Axitinib prevents the progression of cancer by inhibiting angiogenesis and blocking tumor growth.						SR-01000941566	B1116982	3 of 11	12.4332	9.59867	7.97762	13.5672
SR-01000003100-3		321942843	4891	SigmaAldrich	P 4668	23	0	2	312.406	2.30156	2.30156				P 4668	Praziquantel	Ca2+ Ionophore; anthelmintic		Antibiotic	Ca2+ Ionophore	DB01058	Praziquantel	For the treatment of infections due to all species of schistosoma.	An anthelmintic used in most schistosome and many cestode infestations. [PubChem]	Praziquantel works by causing severe spasms and paralysis of the worms' muscles. This paralysis is accompanied - and probably caused - by a rapid Ca 2+ influx inside the schistosome. Morphological alterations are another early effect of praziquantel. These morphological alterations are accompanied by an increased exposure of schistosome antigens at the parasite surface. The worms are then either …	Praziquantel is an anthelmintic used in most schistosome and many cestode infestations. Praziquantel effects the permeability of the cell membrane resulting in the contraction of schistosomes. The drug further causes vacuolization and disintegration of the schistosome tegument. The effect is more marked on adult worms compared to young worms. An increased calcium influx may play an important role…	LKZ	55268-74-1 135526-78-2 57452-31-0 57452-97-8 57452-98-9	Praziquantel	Anthelminithic For the treatment of infections due to all species of schistosoma.	Anthelmintics Praziquantel works by causing severe spasms and paralysis of the worms' muscles. This paralysis is accompanied - and probably caused - by a rapid Ca 2+ influx inside the schistosome. Morphological alt erations are another early effect of praziquantel. These morphological alterations are accompanied by an increased exposure of schistosome antigens at the parasite surface. The worms a…	SR-01000003100	B1117956	3 of 151	5.13635	3.85118	7.96627	3.48781
SR-01000944755-1		321947942	103992	SigmaAldrich	MFCD00009752	11	0	2	153.178	0.980449	0.980449																VCS	51856-79-2	Methyl 1-methylpyrrol-2-ylacetate			SR-01000944755	B1117004	0 of 12	6.86356	7.00865	7.95864	7.99103
SR-01000878180-1		81066277	69594	Enamine	T0513-0365	15	2	4	270.714	-0.210648	-0.23492																VIW	671-95-4	Clofenamide	Diuretic	Diuretics	SR-01000878180	B1116982	0 of 90	4.75976	3.77045	7.94739	36.1963
SR-01000633502-3		321946841	94154	MicroSource	00310002	10	5	5	152.146	-3.09968	-3.09969										DB01904	D-Xylitol		A five-carbon sugar alcohol derived from xylose by reduction of the carbonyl group. It is as sweet as sucrose and used as a noncariogenic sweetener. [PubChem]			SZC	87-99-0 488-81-3 488-82-4 7643-75-6 2152-56-9 28296-13-1 84709-28-4 12426-00-5 37191-59-6 7313-55-5 75398-81-1 84709-42-2 37370-40-4 488-83-5 7431-50-7	Xylitol	Phamaceutic Aid	Sweetening Agents	SR-01000633502	B1117956	0 of 79	2.98758	6.94168	7.93995	7.20751
SR-01000597567-1		321946789	54676478	TOCRIS	1461	23	1	3	308.331	1.59327	0.22085		dyes5A(27)														NMY	84088-42-6	Roquinimex	Immunomodulator	Adjuvants, Immunologic Angiogenesis Inhibitors	SR-01000597567	B1117956	0 of 141	7.53367	2.7138	7.93546	9.81653
SR-01000769143-8		321946668	5668	MicroSource	01500647	26	1	4	354.443	3.39075	3.2494																PKZ	1617-90-9 64034-84-0 51179-28-3 54341-01-4 6835-99-0 10592-03-7 68263-14-9 58703-79-0 60683-94-5 65572-55-6 66053-00-7	Vincamine	Antineoplastic	Antihypertensive Agents Vasodilator Agents	SR-01000769143	B1117004	0 of 132	13.1054	1.07031	7.89912	5.9194
SR-01000945141-2		321949027	71304	Enamine	Z225106928	30	1	4	406.481	1.84295	0.402682																PMK	102144-78-5 104269-99-0	Tameridonum	Sedative		SR-01000945141	B1116982	0 of 11	3.13735	25.5186	7.88582	18.2486
SR-01000945167-2		321949043	18047	Enamine	EN300-147616	16	2	3	223.311	2.10764	-0.117598																MOY	2933-94-0 5711-18-2 306-11-6	Toliprolol	Antianginal		SR-01000945167	B1116982	0 of 11	10.4335	31.1139	7.88553	5.18663
SR-01000945259-1		321949579	65050	Combi-Blocks Inc.	SS-0573	17	3	6	353.114	-0.911194	-0.911194																SSM	611-53-0 64792-95-6	Ibacitabine	Antiviral	Antiviral Agents	SR-01000945259	B1116982	0 of 11	1.23843	5.20651	7.87056	9.50717
SR-01000075463-1		321942712	107995	SigmaAldrich	I-139	21	2	4	404.243	1.84939	1.80442				I-139	S(-)-IBZM	D2 dopamine receptor ligand	Ligand	Dopamine	D2							UUM	113716-48-6 113452-78-1 113452-80-5 113452-81-6 84226-06-2	Iolopride(123i)		Contrast Media Dopamine Antagonists	SR-01000075463	B1117956	0 of 151	8.06372	5.34865	7.86292	17.6371
SR-01000883979-1		321947311	50981	Cayman Chemical	89130	18	1	5	254.286	0.941362	-0.436895																OMN	70132-50-2 70132-51-3	Pimonidazole	Antiprotozoal	Radiation-Sensitizing Agents	SR-01000883979	B1117004	0 of 133	16.3867	0.964403	7.85549	8.07665
SR-01000872580-1		321946612	6321415	Sequoia Research Products Ltd.	SRP018876c	37	4	11	547.584	-4.54633	-6.92361																MXB	72558-82-8 78439-06-2 73547-61-2	Ceftazidime	Antibiotic For the treatment of patients with infections caused by susceptible strains of organisms in the following diseases: lower respiratory tract infections,skin and skin structure infections, urinary tract infections, bacterial septicemia, bone and joint infections, gynecologic infections, intra abdominal infections (including peritonitis), and central nervous system infections (including m…	Anti-Bacterial Agents The bactericidal activity of ceftazidime results from the inhibition of cell wall synthesis via affinity for penicillin-binding proteins (PBPs).	SR-01000872580	B1117956	4 of 129	13.4417	2.88994	7.83501	2.90697
SR-01000944993-1		321949089	88042	AMS Private Supplier 1	A001465620	12	2	2	193.189	2.07635	0.780327																MKB	4274-38-8 19406-49-6	2-Mercapto-5-(trifluoromethyl)anilinium chloride			SR-01000944993	B1117004	0 of 12	33.5135	12.4377	7.83072	18.9911
SR-01000944556-2		321948775	1110	SigmaAldrich	MFCD00002789	8	2	4	118.088	-0.398483	-5.47388																NJY	110-15-6 72156-36-6 53989-20-1 57639-34-6 66611-25-4 72156-42-4 71138-97-1 129505-32-4 16090-09-8 150-90-3 69856-13-9 68239-15-6 68239-16-7 68876-94-8 84540-64-7 556-32-1 6106-21-4 27695-01-8 19914-51-3 4492-74-4 79531-59-2 62683-37-8 79645-10-6 79549-92-1 21716-89-2 25569-53-3 331745-56-3 25777-14-4 2922-54-5 146181-38-6 51609-64-4 50877-92-4 4492-75-5 5908-80-5 623158-99-6 107948-46-9 60836-39-…	Hydroxypropylmethylcellulose acetate succinate	Nutrient For nutritional supplementation, also for treating dietary shortage or imbalance	Anti-Ulcer Agents Radiation-Protective Agents Succinate is an essential component of the Krebs or citric acid cycle and serves an electron donor in the production of fumaric acid and FADH2. It also has been shown to be a good "natural" antibiotic because of its relative acidic or caustic nature (high concentrations can even cause burns). Succinate supplements have been shown to help reduce the ef…	SR-01000944556	B1117004	0 of 12	11.553	8.11592	7.82506	39.9556
SR-01000944603-1		321947899	22178533	Johns Hopkins	JHU- 12659	1	1	1	18.0153	-0.652	-0.652										DB09321	Zinc oxide		Zinc oxide is an inorganic compound with the formula ZnO. ZnO is a white powder that is insoluble in water, and it is widely used as an additive in numerous materials and products including rubbers, plastics, ceramics, glass, cement, lubricants, paints, ointments, adhesives, sealants, pigments, foods, batteries, ferrites, fire retardants, and first-aid tapes. It occurs naturally as the mineral zi…								SR-01000944603	B1116982	0 of 12	7.45493	13.4186	7.82472	27.6055
SR-01000883691-1		321947828	8361	Vitas-M Lab	STK052177	16	1	3	214.217	3.98112	3.9788																SYW	118-55-8	Phenyl salicylate	Analgesic	Antiseptics Analgesics Antibacterial Agents Dermatological Agents	SR-01000883691	B1117004	0 of 133	1.24029	7.72318	7.7699	20.6596
SR-01000763880-2		46386707	13579832	SeqChem	SRP01568l	34	0	5	468.536	5.08287	4.89666																PEB	101477-55-8 101477-54-7	Lomerizine	Antimigraine	Calcium Channel Blockers	SR-01000763880	B1117956	4 of 96	2.53574	10.8107	7.74886	17.1647
SR-01000841255-2		321945941	51371450	Prestwick Chemical, Inc.	Prestw-1036	50	2	4	666.893	-4.26963	-4.26963																QDA	13006-63-8 15180-03-7 23214-96-2	Alcuronium	Neuromuscular Blocking Agent	Adjuvants, Anesthesia Neuromuscular Nondepolarizing Agents Nicotinic Antagonists	SR-01000841255	B1117956	1 of 132	14.2616	9.39112	7.74776	7.57943
SR-05000001758-2		321948977	60148456	MicroSource	01505584	43	3	6	581.661	2.5977	2.16672																RCI	24381-56-4 8048-75-7 113-15-5 379-79-3 98260-31-2 61498-90-6 74137-68-1 639-81-6 7620-10-2 86498-65-9 76847-51-3 68684-42-4 6045-59-6	Ergotamine	Analgesic For use as therapy to abort or prevent vascular headache, e.g., migraine, migraine variants, or so called "histaminic cephalalgia".	Adrenergic alpha-Agonists Analgesics, Non-Narcotic Vasoconstrictor Agents Ergotamine acts on migraine by one of two proposed mechanisms: 1) activation of 5-HT<sub>1D</sub> receptors located on intracranial blood vessels, including those on arterio-venous anastomoses, leads to vasoconstriction, which correlates with the relief of migraine headache, and 2) activation of 5-HT<sub>1D</sub> receptors …	SR-05000001758	B1116982	1 of 12	8.03048	2.87626	7.73873	8.00165
SR-01000000265-4		321942441	443936	Enzo Life Sciences, Inc	BML-AC3098	36	1	7	508.551	3.00423	3.00423										DB06781	Difluprednate	For the treatment of inflammation and pain associated with ocular surgery.	Difluprednate is a topical corticosteroid indicated for the treatment of infammation and pain associated with ocular surgery. It is a butyrate ester of 6(?), 9(?)-difluoro prednisolone acetate. Difluprednate is abbreviated DFBA, or difluoroprednisolone butyrate acetate. It is indicated for treatment of endogenous anterior uveiti.	Corticosteroids are thought to act by the induction of phospholipase A2 inhibitory proteins (lipocortins). It is postulated that these proteins control the biosynthesis of potent mediators of infammation such as prostaglandins and leukotrienes by inhibiting the release of their common precursor arachidonic acid. Arachidonic acid is released from membrane phospholipids by phospholipase A2.	Difluprednate is a corticosteroid used as an anti-inflammatory steroidal drug used primarily in ocular surgery.	KOJ	23674-86-4	Difluprednate	Antiinflammatory For the treatment of inflammation and pain associated with ocular surgery.	Anti-Inflammatory Agents Corticosteroids are thought to act by the induction of phospholipase A2 inhibitory proteins (lipocortins). It is postulated that these proteins control the biosynthesis of potent mediators of infammat ion such as prostaglandins and leukotrienes by inhibiting the release of their common precursor arachidonic acid. Arachidonic acid is released from membrane phospholipids by…	SR-01000000265	B1117004	0 of 12	9.63219	9.21945	7.73209	8.27586
SR-01000838874-3		321946200	4165	MicroSource	01506077	17	1	4	275.345	0.569653	0.568601																QQZ	1084-65-7	Meticranum	Diuretic	Diuretics	SR-01000838874	B1117004	1 of 132	6.11273	16.6954	7.72937	5.96298
SR-01000763588-2		46386632	77997	SeqChem	SRP013035r	20	1	3	269.345	1.76788	-0.373202										DB00953	Rizatriptan	For treatment of acute migraine attacks with or without aura.	Rizatriptan is a triptan drug used for the treatment of migraine headaches. It is a selective 5-hydroxytryptamine1 receptor subtype agonist.	Three distinct pharmacological actions have been implicated in the antimigraine effect of the triptans: (1) stimulation of presynaptic 5-HT1D receptors, which serves to inhibit both dural vasodilation and inflammation; (2) direct inhibition of trigeminal nuclei cell excitability via 5-HT1B/1D receptor agonism in the brainstem and (3) vasoconstriction of meningeal, dural, cerebral or pial vessels …	Rizatriptan is a selective agonist of serotonin (5-hydroxytryptamine; 5-HT) type 1B and 1D receptors. It is structurally and pharmacologically related to other selective 5-HT1B/1D receptor agonists and has only a weak affinity for 5-HT<sub>1A</sub>, 5-HT<sub>5A</sub>, and 5-HT<sub>7</sub> receptors and no significant affinity or pharmacological activity at 5-HT<sub>2</sub>, 5-HT<sub>3</sub> or 5-…	KUP	145202-66-0 159776-67-7 144034-80-0	Rizatriptan	Antimigraine For treatment of acute migraine attacks with or without aura.	Serotonin Agonists Three distinct pharmacological actions have been implicated in the antimigraine effect of the triptans: (1) stimulation of presynaptic 5-HT1D receptors, which serves to inhibit both dural vasodilation and inflammation; (2) direct inhibition of trigeminal nuclei cell excitability via 5-HT1B/1D receptor agonism in the brainstem and (3) vasoconstriction of meningeal, dural, cerebr…	SR-01000763588	B1117956	1 of 96	24.4622	12.1008	7.72866	2.89307
SR-01000075815-1		321942437	5881	SigmaAldrich	D 4000	21	1	2	288.424	3.36171	3.36171				D 4000	trans-Dehydroandrosterone	Negative modulator of GABA-A receptors; steroid secreted by the adrenal gland with both estrogenic and androgenic properties		Hormone	Aldosterone	DB01708	Dehydroepiandrosterone	DHEA is taken as a supplement for a variety of unsubstantiated indications. The following indications have shown promise and are backed up by some scientific evidence: schizophrenia (DHEA may be more effective in women than men); improving the appearance of older people’s skin (taking DHEA by mouth seems to increase skin thickness and moisture, and decrease facial “age spots” in elderly men and w…	Dehydroepiandrosterone (DHEA) is a major C19 steroid produced by the adrenal cortex. It is also produced in small quantities in the testis and the ovary. Dehydroepiandrosterone (DHEA) can be converted to testosterone; androstenedione; estradiol; and estrone. Most of DHEA is sulfated (dehydroepiandrosterone sulfate) before secretion. In the United States, DHEA or DHEAS have been advertised with cl…	DHEA can be understood as a prohormone for the sex steroids. DHEAS may be viewed as buffer and reservoir. As most DHEA is produced by the zona reticularis of the adrenal cortex, it is argued that there is a role in the immune and stress response. As almost all DHEA is derived from the adrenal glands, blood measurements of DHEAS/DHEA are useful to detect excess adrenal activity as seen in adrenal …	DHEA is naturally produced from cholesterol through two cytochrome P450 enzymes. Cholesterol is converted to pregnenolone by the enzyme P450 scc (side chain cleavage); then another enzyme, CYP17A1, converts pregnenolone to 17?-Hydroxypregnenolone and then to DHEA. Regular exercise is known to increase DHEA production in the body. Calorie restriction has also been shown to increase DHEA in primate…	PVG	53-43-0 2283-82-1 25375-38-6 10390-45-1	Prasterone	Steroid	Adjuvants, Immunologic	SR-01000075815	B1117956	0 of 151	8.92603	8.21273	7.68924	14.1841
SR-01000003020-5		46386916	2913535	TOCRIS	100741	28	0	4	407.496	4.65592	3.6257				T 8516	Trifluoperazine dihydrochloride	Calmodulin antagonist; dopamine receptor antagonist; antipsychotic; sedative	Antagonist	Dopamine	D1/D2							MMG	117-89-5 26887-03-6 60108-71-6 605-75-4 60108-70-5 440-17-5	Trifluoperazinum	Antipsychotic For the treatment of anxiety disorders, depressive symptoms secondary to anxiety and agitation.	Antiemetics Antipsychotic Agents Dopamine Antagonists Trifluoperazine blocks postsynaptic mesolimbic dopaminergic D1 and D2 receptors in the brain; depresses the release of hypothalamic and hypophyseal hormones and is believed to depress the reticular ac tivating system thus affecting basal metabolism, body temperature, wakefulness, vasomotor tone, and emesis.	SR-01000003020	B1117956	1 of 96	9.0529	0.978534	7.68006	20.2193
SR-01000944275-1		321948317	68843	MicroSource	01301019	8	1	1	113.201	1.49064	-1.40867																QSF	504-03-0 5072-45-7 149300-91-4 766-17-6	Nanophyn	Antirheumatic		SR-01000944275	B1116982	0 of 12	4.14153	8.94007	7.67424	11.3325
SR-01000945260-1		321949383	65774	Enamine	EN300-98201	16	1	2	231.214	2.25071	1.50663																QXW	30914-89-7 31599-68-5	Flumexadol	Sedative		SR-01000945260	B1116982	0 of 11	4.63305	11.5924	7.66068	4.49586
SR-05000001732-1		321948858	5702128	MicroSource	01500593	21	0	3	298.446	4.41028	2.39894																NUX	84-96-8 4330-99-8 41375-66-0 1936-51-2 1175-88-8	Temaril	Dermatologic Used to prevent and relieve allergic conditions which cause pruritus (itching) and urticaria (some allergic skin reactions).	Antipruritics Trimeprazine competes with free histamine for binding at HA-receptor sites. This antagonizes the effects of histamine on HA-receptors, leading to a reduction of the negative symptoms brought on by his tamine HA-receptor binding.	SR-05000001732	B1117004	2 of 131	2.99312	4.00494	7.64391	9.10404
SR-01000944974-1		321949362	12551	SigmaAldrich	PH006926	14	1	3	195.218	0.17892	0.17892																QGV	642-44-4	Aminometradina	Diuretic		SR-01000944974	B1117004	0 of 12	22.9674	10.4462	7.60887	4.17527
SR-01000945187-1		321949189	71945	Enamine	Z1198155417	8	2	3	136.173	-1.58521	-1.59426																SGG	38668-01-8	Taurultamum	Antineoplastic		SR-01000945187	B1117004	0 of 12	14.1386	5.3823	7.60868	3.63236
SR-01000945248-1		321949333	16682987	SigmaAldrich	MFCD00019932	23	2	4	344.466	5.6936	5.6936																VAI	12261-84-6 13419-15-3 3343-54-2 7047-84-9	Aluminum monostearate	Phamaceutic Aid	Additives Flavoring Agents	SR-01000945248	B1116982	0 of 11	3.31491	7.52621	7.55148	7.17413
SR-01000075651-1		321941966	5702253	SigmaAldrich	T-101	10	2	3	140.14	-0.840376	-0.964951				T-101	THIP hydrochloride	GABA-A receptor agonist, with some GABA-C receptor agonist activity	Agonist	GABA	GABA-A	DB06554	Gaboxadol	Investigated for use/treatment in sleep disorders and insomnia.	Gaboxadol also known as 4,5,6,7-tetrahydroisoxazolo(5,4-c)pyridin-3-ol (THIP) is an experimental sleep aid drug developed by Lundbeck and Merck. In March, 2007, Merck and H. Lundbeck cancelled work on the drug, citing safety concerns and the failure of an efficacy trial. It acts on the GABA system, but possibly in a different way from benzodiazepines, nonbenzodiazepines and barbiturates - (Valium…			SHS	64603-91-4 65202-63-3	Gaboxadol	Anticonvulsant	Analgesics Anticonvulsants GABA Agonists	SR-01000075651	B1117956	1 of 151	8.0384	9.37146	7.54392	25.415
SR-01000945266-1		321949336	68933	Tim Tec, Inc.	ST45028062	18	2	5	264.304	0.900682	0.481418																UCA	599-88-2	Sulfaperin	Antibiotic		SR-01000945266	B1116982	0 of 11	-1.27675	6.62158	7.54233	18.0846
SR-01000945213-1		321949574	3489	Enamine	Z57070444	19	1	4	297.396	2.84281	2.20276																OBV	1492-02-0	Glybuzole	Antidiabetic	Antidiabetic Agents Hypoglycemic Agents	SR-01000945213	B1117004	0 of 12	1.92125	9.46894	7.53724	9.53084
SR-01000879369-1		87336250	17298	NCI - DCTD	43799	16	0	2	219.28	2.5832	2.5832																LSN	226826	A-19757	Antidepressant		SR-01000879369	B1116982	0 of 89	15.4096	10.912	7.53268	7.39547
SR-01000944548-1		321947892	123132505	Johns Hopkins	JHU- 9226	13	5	7	194.139	-3.24809	-6.68663																VUH	157182-23-5	Metesind Glucuronate			SR-01000944548	B1116982	0 of 12	43.0735	11.9736	7.47733	19.2323
SR-05000001726-2		321949591	36294	MicroSource	01500579	32	10	14	467.514	-6.4775	-13.6276																UQI	32986-56-4 79645-27-5 49842-07-1	Nebramycin	Antibiotic For the treatment of pseudomonas aeruginosa lung infections. Also being investigated for use in the treatment of sinus infections.	Anti-Bacterial Agents Tobramycin binds irreversibly to one of two aminoglycoside binding sites on the 30 S ribosomal subunit, inhibiting bacterial protein synthesis. Tobramycin may also destabilize bacterial memebrane by b inding to 16 S 16 S r-RNA. An active transport mechanism for aminoglycoside uptake is necessary in the bacteria in order to attain a significant intracellular concentration of …	SR-05000001726	B1117004	0 of 79	12.7866	7.9132	7.45869	2.45133
SR-01000944205-1		321948364	45006124	MicroSource	01505451	33	2	6	458.587	3.44629	3.44628																PLP	7114-05-8 7681-14-3	prednisolone tebutate	Glucocorticoid	Glucocorticoids Anti-Inflammatory Agents Immunosuppressives Antineoplastic Agents	SR-01000944205	B1116982	1 of 12	20.5932	6.16946	7.44203	4.71109
SR-01000944868-1		321948735	5352624	SigmaAldrich	MFCD00869764	24	1	3	340.411	4.82096	1.75938																LKJ	49627-27-2 32004-67-4 56563-61-2 61812-45-1	Sulindac sulfide, (e)-isomer		Anti-Inflammatory Agents, Non-Steroidal Antineoplastic Agents Tocolytic Agents	SR-01000944868	B1117004	0 of 12	7.02448	4.22672	7.44031	9.10164
SR-01000944901-1		321948336	92143	SigmaAldrich	PH000116	12	3	4	167.162	-1.77651	-1.80336																NPP	32462-30-9 22818-40-2 938-97-6 40125-75-5 52067-90-0 55361-61-0 57084-62-5 57084-63-6 57084-65-8 57099-00-0 59850-64-5 60336-81-4 6324-01-2	4-Hydroxyphenylglycine	Vasodilator	Enzyme Inhibitors	SR-01000944901	B1116982	0 of 12	2.52317	12.7657	7.43031	6.49018
SR-01000841208-2		321945949	101925	Prestwick Chemical, Inc.	Prestw-1064	17	1	3	235.322	3.1888	0.924648																PQZ	956-03-6 495-70-5	Meprylcaine	Anesthetic	Anesthetics, Local	SR-01000841208	B1117004	0 of 132	11.5398	20.4868	7.40742	19.0462
SR-01000075670-1		321942159	3408	SigmaAldrich	A 5791	22	1	3	302.408	3.41029	3.40362				A 5791	4-Androsten-4-ol-3,17-dione	Aromatase inhibitor	Inhibitor	Hormone	Aromatase							UFG	566-48-3	Formestane	Antineoplastic	Antineoplastic Agents Aromatase Inhibitors	SR-01000075670	B1117956	0 of 151	3.1523	3.80556	7.38554	27.2229
SR-05000001993-3		321949009	6857773	MicroSource	01500156	11	0	1	152.233	2.55299	2.55299																MOG	8013-55-6 8022-77-3 21368-68-3 464-49-3 8002-06-0 67148-11-2 8003-18-7 464-48-2 76-22-2 100016-73-7 23473-36-1 68546-28-1 48113-22-0 87186-58-1	Camphor (&gt	Analgesic Antiseptic	Anti-Infective Agents, Local Disinfectants	SR-05000001993	B1117004	0 of 116	-1.43719	16.8076	7.37011	22.8524
SR-01000763668-2		46386594	656664	SeqChem	SRP02985t	21	1	3	284.353	2.62762	0.696467																NMB	156-45-6 89565-68-4	Tropisetron	Antiemetic	Antiemetics Serotonin Antagonists	SR-01000763668	B1117956	2 of 134	14.6033	5.85891	7.33636	14.7467
SR-01000712392-1		8139903	3033877	SigmaChemicalCompany	M2265	15	2	4	218.29	1.52549	1.52549																KZC	26402-26-6 502-54-5 68132-29-6 119938-58-8 1330-55-8 26894-47-3	Glyceryl-1-monooctanoate	Anticholelithogenic	Solubilizing Agents	SR-01000712392	B1116982	0 of 150	21.807	2.118	7.3239	6.66155
SR-01000944746-1		321948597	8926	SigmaAldrich	MFCD00008158	17	1	1	241.456	6.03326	3.42905																UJU	3151-59-5 1602-97-7 2016-52-6 68810-16-2 143-27-1 146997-92-4 28319-20-2 52683-68-8 37357-55-4 68037-95-6 86546-46-5	Hetaflurum	Antiseptic		SR-01000944746	B1117004	0 of 12	8.90025	16.4722	7.31014	9.43144
SR-01000883678-1		321946860	10866	SigmaAldrich	R416436	24	0	1	334.559	2.55233	2.55233																OWN	538-71-6 78837-99-7 10561-60-1 501-70-2 12040-53-8 138846-42-1 2702-99-0	Domiphen bromide	Antibacterial	Antiseptics Antibacterial Agents	SR-01000883678	B1117004	13 of 133	31.3519	19.5464	7.30125	25.2196
SR-01000000143-2		321942116	123132373	Prestwick Chemical, Inc.	Prestw-116	25	2	5	341.401	1.36268	0.134932																RQQ	16590-41-3 16676-29-2	naltrexone	Antidote Used as an adjunct to a medically supervised behaviour modification program in the maintenance of opiate cessation in individuals who were formerly physically dependent on opiates and who have success fully undergone detoxification. Also used for the management of alcohol dependence in conjunction with a behavioural modification program.	Narcotic Antagonists Naltrexone is a pure opiate antagonist and has little or no agonist activity. The mechanism of action of naltrexone in alcoholism is not understood; however, involvement of the endogenous opioid syste m is suggested by preclinical data. Naltrexone is thought to act as a competitive antagonist at mc, ?, and ? receptors in the CNS, with the highest affintiy for the ? receptor. …	SR-01000000143	B1117956	0 of 132	8.47264	4.4263	7.26209	8.68895
SR-01000838868-3		321945966	6419918	MicroSource	01503383	11	0	1	155.28	2.43484	-0.77343																UKU	546-48-5 79-55-0 6152-95-0 6152-93-8 63451-00-3	Pempidine tartrate	Antihypertensive	Antihypertensive Agents Ganglionic Blockers Nicotinic Antagonists	SR-01000838868	B1117956	0 of 132	4.67369	6.61028	7.19307	8.27061
SR-05000002465-1		321949050	6097621	MicroSource	00307057	16	1	1	222.366	3.91197	3.91197																TPG	515-69-5 23089-26-1 23178-88-3 21090-60-8 25428-43-7 63601-23-0 67375-41-1	Levomenol	Antiarrhythmic		SR-05000002465	B1117004	0 of 116	15.3698	4.95689	7.19082	8.91727
SR-01000802670-2		81065997	26695	ChemDiv	0121-0148	22	1	3	541.507	5.13433	5.13431																OMT	14437-41-3	Clioxanide	Anthelminithic		SR-01000802670	B1116982	0 of 43	14.5074	1.16761	7.18888	16.0059
SR-01000940353-2		321947861	123132492	Enzo Life Sciences, Inc	BML-AC3065	26	1	1	357.412	6.2732	3.75101																KZX	226256-56-0 364782-34-3	Cinacalcet	Pituitary For the treatment of secondary hyperparathyroidism in patients with Chronic Kidney Disease who are on hemodialysis or peritoneal dialysis. Also for the treatment of hypercalcemia in patients with para thyroid carcinoma.	Calcium Sensing receptor agonist The calcium-sensing receptors on the surface of the chief cell of the parathyroid gland is the principal regulator of parathyroid hormone secretion (PTH). Cinacalcet directly lowers parathyroid hormon e levels by increasing the sensitivity of the calcium sensing receptors to activation by extracellular calcium, resulting in the inhibition of PTH secretion. The red…	SR-01000940353	B1117004	0 of 12	3.17365	3.15893	7.11928	5.42785
SR-01000838330-1		57260102	40326	SigmaChemicalCompany	45614	26	0	3	391.288	5.6961	5.6961										DB04930	Permethrin	For the treatment of infestation with <i>Sarcoptes scabiei</i> (scabies).	A pyrethroid insecticide commonly used in the treatment of lice infestations and scabies. It is a yellow to light orange-brown, low melt-ing solid or viscous liquid.	Permethrin acts on the nerve cell membrane to disrupt the sodium channel current by which the polarization of the membrane is regulated. Delayed repolarization and paralysis of the pests are the consequences of this disturbance.	Permethrin, a pyrethroid, is active against a broad range of pests including lice, ticks, fleas, mites, and other arthropods.	SXQ	52645-53-1 65272-43-7 51877-74-8 52341-32-9 52341-33-0 54774-45-7 54774-46-8 54774-47-9 61949-76-6 61949-77-7 88652-01-1 57608-04-5 60018-94-2 63364-00-1 75497-64-2 93388-66-0 60018-95-3 55830-67-6 75217-24-2 98119-34-7	Permethrin	Dermatologic For the treatment of infestation with <i>Sarcoptes scabiei</i> (scabies).	Enzyme Inhibitors Insecticides Permethrin acts on the nerve cell membrane to disrupt the sodium channel current by which the polarization of the membrane is regulated. Delayed repolarization and paralysis of the pests are the conse quences of this disturbance.	SR-01000838330	B1116982	0 of 120	-0.55655	10.2651	7.10779	9.84826
SR-01000075984-1		321942714	59971083	SigmaAldrich	M 2537	28	1	5	390.513	3.61517	3.61517				M 2537	Mevastatin	Antibiotic; inhibits post-translational prenylation of proteins such as Ras and geranylgeranylation of Rho	Inhibitor	Antibiotic	Ras, Rho	DB06693	Mevastatin	Not used therapeutically due to its many side effects.	Mevastatin or compactin is a cholesterol-lowering agent isolated from <i>Penicillium citinium</i>. It was the first discovered agent belonging to the class of cholesterol-lowering medications known as statins. During a search for antibiotic compounds produced by fungi in 1971, Akira Endo at Sankyo Co. (Japan) discovered a class of compounds that appeared to lower plasma cholesterol levels. Two ye…	Mevastatin is structurally similar to the HMG, a substituent of the endogenous substrate of HMG-CoA reductase. Mevastatin is a prodrug that is activated <i>in vivo</i> via hydrolysis of the lactone ring. The hydrolyzed lactone ring mimics the tetrahedral intermediate produced by the reductase allowing the agent to bind with 10,000 times greater affinity than its natural substrate. The bicyclic po…	The primary cause of cardiovascular disease is atherosclerotic plaque formation. Sustained elevations of cholesterol in the blood increase the risk of cardiovascular disease. Mevastatin lowers hepatic production of cholesterol by competitively inhibiting HMG-CoA reductase, the enzyme that catalyzes the rate-limiting step in the cholesterol biosynthesis pathway via the mevalonic acid pathway. Decr…	SLI	58948-09-7 60478-65-1 73573-88-3	Mevastatin	Antihyperlipidemic	Anti-Bacterial Agents Antibiotics, Antifungal Anticholesteremic Agents Hydroxymethylglutaryl-CoA Reductase Inhibitors	SR-01000075984	B1117956	1 of 151	2.22497	11.7658	7.10718	17.3105
SR-01000945255-1		321949045	71872	Enamine	EN300-71854	13	0	2	177.243	1.99116	1.87556																UMW	15351-09-4 10105-90-5	Dimethylpropion	Anorexic		SR-01000945255	B1116982	0 of 11	0.426665	8.103	7.09298	12.6832
SR-01000945215-1		321949422	6434391	Enamine	Z203043368	18	1	3	245.32	2.27718	2.27704																NHT	50528-97-7 67531-76-4	Xilobam	Muscle Relaxant (Skeletal)		SR-01000945215	B1117004	0 of 12	7.91813	5.27248	7.0827	8.4739
SR-01000075195-1		321941853	2153	SigmaAldrich	A 1755	13	1	3	180.164	-0.769322	-0.893924				A 1755	Aminophylline ethylenediamine	A1/A2 adenosine receptor antagonist; diuretic; cardiac stimulant; smooth muscle relaxant	Antagonist	Adenosine	A1/A2	DB01223	Aminophylline	For the treatment of bronchospasm due to asthma, emphysema and chronic bronchitis.	Aminophylline is a drug combination that contains theophylline and ethylenediamine in a 2:1 ratio. Once in the body, theophylline is released and acts as a phosphodiesterase inhibitor, adenosine receptor blocker, and histone deacetylase activator. Similar to other theophyllines, aminophylline is indicated for the treatment of lung diseases such as asthma, chronic bronchitis, and COPD. The majorit…	Aminophylline is the ethylenediamine salt of theophylline. After ingestion, theophylline is released from aminophylline, and theophylline relaxes the smooth muscle of the bronchial airways and pulmonary blood vessels and reduces airway responsiveness to histamine, methacholine, adenosine, and allergen. Theophylline competitively inhibits type III and type IV phosphodiesterase (PDE), the enzyme re…	Aminophylline is the ethylenediamine salt of theophylline. Theophylline stimulates the CNS, skeletal muscles, and cardiac muscle. It relaxes certain smooth muscles in the bronchi, produces diuresis, and causes an increase in gastric secretion.						SR-01000075195	B1117956	1 of 151	2.03925	11.1837	7.07286	8.474
SR-01000597810-1		321945866	444028	TOCRIS	1603	36	2	9	509.632	1.92575	1.04134																PHM	138605-00-2	Colforsin daropate hydrochloride	Vasodilator	Adjuvants, Immunologic Bronchodilator Agents Cardiotonic Agents Vasodilator Agents	SR-01000597810	B1117956	17 of 141	24.2224	8.31984	7.0649	14.4963
SR-01000945012-1		321948996	4901	SigmaAldrich	MFCD00066871	23	2	2	320.509	3.77944	3.77944																TKZ	80-92-2 28818-70-4 516-53-0 566-56-3 566-57-4 566-58-5 6251-84-9 80-89-7 80-90-0 80-91-1 4479-11-2	(3 Alpha,5 alpha,20s)-pregnane-3,20-diol	Progestogen	Progestins Hormones	SR-01000945012	B1116982	0 of 12	42.776	8.85304	7.02608	15.8048
SR-01000075850-1		321942206	53708	SigmaAldrich	E 1279	17	2	3	248.301	1.84428	1.84218				E 1279	Enoximone	Selective phosphodiesterase III (PDE III) inhibitor	Inhibitor	Cyclic Nucleotides	PDE III	DB04880	Enoximone	For the treatment of congestive heart failure.	Enoximone is a selective phosphodiesterase inhibitor with vasodilating and positive inotropic activity that does not cause changes in myocardial oxygen consumption. It is used in patients with congestive heart failure. Trials were halted in the U.S., but the drug is used in various countries.	Further research is required to determine accurately the mechanism of action of drugs with phosphodiesterase inhibitory activity, however, inhibition of PDE3 inhibits degredation of cGMP. This allows for increased NO release and vascular relaxation.	Enoximone is a phosphodiesterase inhibitor (type III) that increases the force of contraction of the heart and dilates blood vessels. In June 2005, Myogen announced that they were discontinuing development of enoximone due to negative results. The drug is approved for use in the UK.	UXX	77671-31-9	Enoximonum	Cardiotonic For the treatment of congestive heart failure.	Cardiotonic Agents Phosphodiesterase Inhibitors Vasodilator Agents Further research is required to determine accurately the mechanism of action of drugs with phosphodiesterase inhibitory activity, however, inhibition of PDE3 inhibits degredation of cGMP. This allows for increased NO release and vascular relaxation.	SR-01000075850	B1117956	6 of 151	4.0021	5.28044	7.0212	8.14886
SR-01000317524-1		321942929	45074788	Asinex	BAS 05307735	18	2	7	272.278	-3.81489	-4.08898																POH	957-68-6 191470-05-0 191470-04-9 191470-03-8 40994-22-7 5203-31-6	7-Amino-cephalosporanic acid			SR-01000317524	B1117956	5 of 74	20.3943	14.6691	7.01885	7.9087
SR-01000781268-1		46387011	9926325	TOCRIS	100740	19	0	2	263.35	3.22815	1.7207																QDW	3575-80-2 1622-79-3	Melperone	Antipsychotic	Anti-Arrhythmia Agents Antipsychotic Agents	SR-01000781268	B1117956	4 of 134	7.62791	7.46194	7.01831	11.1196
SR-01000003207-2		321942052	53000	ChemBridge	5210366	17	1	4	232.235	0.509948	-0.144756																VGO	78218-09-4 103735-00-8 74226-22-5	Ah-p 719	Antithrombotic	Enzyme Inhibitors	SR-01000003207	B1117956	0 of 141	14.8682	13.3613	6.94649	9.52922
SR-01000944741-1		321948150	81349	SigmaAldrich	MFCD00006154	8	1	3	115.177	-1.0209	-1.72328																LCV	6928-85-4 40675-60-3	4-Methylpiperazin-1-ylamine			SR-01000944741	B1117004	0 of 12	9.9871	11.5156	6.88883	9.36089
SR-01000945084-1		321949461	65889	SigmaAldrich	MFCD00865271	31	0	5	455.96	2.60626	2.60561																RPU	105219-56-5	Apafant	Antithrombotic	Fibrinolytic Agents Platelet Aggregation Inhibitors	SR-01000945084	B1117004	0 of 12	7.93378	20.7425	6.87223	21.146
SR-01000778631-1		26732644	16746591	SigmaChemicalCompany	M5441	36	1	5	495.629	5.15699	2.75346																MYZ	116666-63-8 116644-53-2	Mibefradil	Antihypertensive	Antihypertensive Agents Calcium Channel Blockers Vasodilator Agents	SR-01000778631	B1116982	2 of 120	21.8631	10.0156	6.86996	17.105
SR-01000942221-2		321948615	518740	NCI DTP Drug Discovery	NSC92859	5	0	3	197.841	2.3136	2.3136										DB01169	Arsenic trioxide	For induction of remission and consolidation in patients with acute promyelocytic leukemia (APL), and whose APL is characterized by the presence of the t(15;17) translocation or PML/RAR-alpha gene expression	Arsenic trioxide is a chemotheraputic agent of idiopathic function used to treat leukemia that is unresponsive to first line agents. It is suspected that arsenic trisulfide induces cancer cells to undergo apoptosis. Due to the toxic nature of arsenic, this drug carries significant health risks. The enzyme thioredoxin reductase has recently been identified as a target for arsenic trioxide.	The mechanism of action of Arsenic Trioxide is not completely understood. Arsenic trioxide causes morphological changes and DNA fragmentation characteristic of apoptosis in NB4 human promyelocytic leukemia cells <i>in vitro</i>. Arsenic trioxide also causes damage or degradation of the fusion protein PML/RAR-alpha. It is suspected that arsenic trioxide induces cancer cells to undergo apoptosis.	Arsenic Trioxide is indicated for induction of remission and consolidation in patients with acute promyelocytic leukemia (APL) who are refractory to, or have relapsed from, retinoid and anthracycline chemotherapy.						SR-01000942221	B1116982	0 of 11	-6.72566	2.89325	6.83378	9.51881
SR-01000945074-1		321949492	65696	AMS Private Supplier 1	A000410383	18	3	3	308.127	3.22675	3.07085																NCV	20788-07-2	Resorantel	Anthelminithic		SR-01000945074	B1117004	1 of 12	14.5934	2.91168	6.82458	10.3074
SR-01000000106-3		321942225	39042	SigmaAldrich	B7273	25	2	4	361.819	3.98658	0.737674										DB01393	Bezafibrate	For the treatment of primary hyperlipidaemia types IIa, IIb, III, IV and V (Fredrickson classification) corresponding to groups I, II and III of the European Atherosclerosis Society guidelines - when diet alone or improvements in lifestyle such as increased exercise or weight reduction do not lead to an adequate response. Also for the treatment of secondary hyperlipidaemias, e.g. severe hypertrig…	Antilipemic agent that lowers cholesterol and triglycerides. It decreases low density lipoproteins and increases high density lipoproteins. [PubChem]	Like the other fibrates, bezafibrate is an agonist of PPAR&alpha;; some studies suggest it may have some activity on PPAR&gamma; and PPAR&delta; as well.	Bezafibrate is an antilipemic agent that lowers cholesterol and triglycerides. It decreases low density lipoproteins and increases high density lipoproteins. Bezafibrate lowers elevated blood lipids (triglycerides and cholesterol). Elevated VLDL and LDL are reduced by treatment with bezafibrate, whilst HDL-levels are increased. The activity of triglyceride lipases (lipoprotein lipase and hepatic …	SWU	41859-67-0	Bezafibrate	Antihyperlipidemic For the treatment of primary hyperlipidaemia types IIa, IIb, III, IV and V (Fredrickson classification) corresponding to groups I, II and III of the European Atherosclerosis Society guidelines - when diet alone or improvements in lifestyle such as increased exercise or weight reduction do not lead to an adequate response. Also for the treatment of secondary hyperlipidaemias, e.…	Antilipemic Agents Like the other fibrates, bezafibrate is an agonist of PPAR&alpha;; some studies suggest it may have some activity on PPAR&gamma; and PPAR&delta; as well.	SR-01000000106	B1117956	1 of 134	13.8479	5.57538	6.80379	26.2716
SR-05000001624-2		321948967	45114066	Enzo Life Sciences, Inc	BML-AC3114	14	4	4	204.31	-0.0592911	-2.25254																UBL	74-55-5 1070-11-7	Ethambutol	Antibacterial For use, as an adjunct, in the treatment of pulmonary tuberculosis.	Antitubercular Agents Ethambutol inhibits arabinosyl transferases which is involved in cell wall biosynthesis. By inhibiting this enzyme, the bacterial cell wall complex production is inhibited. This leads to an increase i n cell wall permeability.	SR-05000001624	B1117004	0 of 12	10.4688	8.03069	6.79313	14.6573
SR-01000937604-2		321948767	5556	Enzo Life Sciences, Inc	BML-AC3278	23	0	3	343.21	3.6272	3.62683										DB00897	Triazolam	For the short-term treatment of insomnia.	Withdrawn in the United Kingdom due to risk of psychiatric adverse drug reactions. This drug continues to be available in the U.S. Internationally, triazolam is a Schedule IV drug under the Convention on Psychotropic Substances.	Benzodiazepines bind nonspecifically to bezodiazepine receptors BNZ1, which mediates sleep, and BNZ2, which affects affects muscle relaxation, anticonvulsant activity, motor coordination, and memory. As benzodiazepine receptors are thought to be coupled to gamma-aminobutyric acid-A (GABA<sub>A</sub>) receptors, this enhances the effects of GABA by increasing GABA affinity for the GABA receptor. B…	A short-acting benzodiazepine used as a hypnotic agent in the treatment of insomnia. Some countries temporarily withdrew triazolam from the market because of concerns about adverse reactions, mostly psychological, associated with higher dose ranges. Its use at lower doses with appropriate care and labeling has been reaffirmed by the FDA and most other countries. Triazolam has a shorter half-life …	VJE	28911-01-5	Triazolam	Sedative For the short-term treatment of insomnia.	Adjuvants, Anesthesia Anti-Anxiety Agents GABA Modulators Benzodiazepines bind nonspecifically to bezodiazepine receptors BNZ1, which mediates sleep, and BNZ2, which affects affects muscle relaxation, anticonvulsant activity, motor coordination, and memory. As benzodiazepine receptors are thought to be coupled to gamma-aminobutyric acid-A (GABA<sub>A</sub>) receptors, this enhances the effects of…	SR-01000937604	B1117004	0 of 12	2.56987	5.84169	6.77354	14.49
SR-01000841818-2		321946155	3742	Prestwick Chemical, Inc.	Prestw-1062	43	6	8	1268.88	3.7514	0.229738																MEG	59017-64-0 67992-58-9 59018-13-2 77131-63-6 76820-74-1	Ioxaglic acid	Diagnostic Aid	Contrast Media	SR-01000841818	B1117956	0 of 132	1.59064	12.5907	6.73693	15.4056
SR-01000874483-1		93576735	185	SigmaChemicalCompany	A8875	13	3	5	189.166	-1.11302	-7.51223																TQC	3342-61-8 17239-08-6 19146-55-5 20640-61-3 31641-88-0 5817-08-3 58456-85-2 59272-82-1 67347-76-6 67347-77-7 67347-78-8 1188-37-0 7728-87-2 24577-75-1	Deanol aceglutamate	Nootropic		SR-01000874483	B1116982	0 of 89	1.68186	12.8258	6.72236	21.0657
SR-01000945128-2		321949306	41287	Vitas-M Lab	STL371205	23	1	3	314.399	-1.44025	-1.4384																NNH	2424-71-7 1553-33-9 55019-64-2	Metocinium iodide	Antiseptic		SR-01000945128	B1116982	0 of 11	-5.33576	3.19794	6.69111	6.47185
SR-01000003072-2		321941905	7550	SigmaAldrich	P 9797	13	0	2	181.212	-3.46673	-3.46673				P 9797	Pyridostigmine bromide	Cholinesterase inhibitor	Inhibitor	Cholinergic	Cholinesterase							ONT	101-26-8 155-97-5 7681-22-3 4685-03-4	Pyridostigmine bromide	Cholinergic For the treatment of myasthenia gravis.	Cholinesterase Inhibitors Pyridostigmine inhibits acetylcholinesterase in the synaptic cleft by competing with acetylcholine for attachment to acetylcholinesterase, thus slowing down the hydrolysis of acetylcholine, and thereb y increases efficiency of cholinergic transmission in the neuromuscular junction and prolonges the effects of acetylcholine.	SR-01000003072	B1117956	0 of 151	2.62939	2.72884	6.6446	12.979
SR-01000872675-2		321946856	5702159	MicroSource	01501000	29	0	5	395.491	4.50731	4.49069																PDB	486-47-5 17159-58-9 985-13-7 77193-78-3 17332-39-7	Ethaverine	Antispasmodic	Vasodilator Agents Antispasmodic Agents	SR-01000872675	B1117004	2 of 131	5.83705	4.43989	6.63994	12.7142
SR-01000075761-1		321941973	22576	SigmaAldrich	C 4542	21	0	1	275.387	4.61301	2.28072				C 4542	Cyclobenzaprine hydrochloride	5-HT2 serotonin receptor antagonist	Antagonist	Serotonin	5-HT2							OXV	303-53-7 6202-23-9	Lisseril	Muscle Relaxant (Skeletal) For use as an adjunct to rest and physical therapy for relief of muscle spasm associated with acute, painful musculoskeletal conditions.	Antidepressive Agents, Tricyclic Muscle Relaxants, Central Tranquilizing Agents Like other tricyclic antidepressants, cyclobenzaprine exhibits anticholinergic activity, potentiation of norepinephrine, and antagonism of reserpine. Cyclobenzaprine does not directly act on the neuro muscular junction or the muscle but relieves muscle spasms through a central action, possibly at the brain stem level.…	SR-01000075761	B1117956	1 of 151	-1.65302	17.7434	6.63005	3.88294
SR-01000759402-3		46386726	2161	SeqChem	SRP05620a	22	2	6	298.293	3.65455	0.693715										DB01025	Amlexanox	Used as a paste in the mouth to treat aphthous ulcers (canker sores).	Amlexanox is an antiallergic drug, clinically effective for atopic diseases, especially allergic asthma and rhinitis. Amlexanox as a topical paste is a well tolerated treatment of recurrent aphthous ulcers. Recurrent aphthous ulcer (RAU) is the most prevalent oral mucosal disease in humans, estimated to affect between 5% and 50% of the general population.	As a benzopyrano-bipyridine carboxylic acid derivative, amlexanox has anti-inflammatory and antiallergic properties. It inhibits chemical mediatory release of the slow-reacting substance of anaphylaxis (SRS-A) and may have antagonistic effects on interleukin-3. When cells are under stress, they release an inactive form of human fibroblast growth factor 1 (FGF-1), a potent mitogen (entity that cau…	Amlexanox is a mucoadhesive oral paste which has been clinically proven to abort the onset, accelerate healing and resolve the pain of aphthous ulcers (canker sores). It decreases the time ulcers take to heal. Because amlexanox decreases the healing time, it also decreases the pain you feel. Recent studies have also shown that the majority of ulcers can be prevented by application of the paste du…	OPE	68302-57-8	amlexanox	Antihistaminic Used as a paste in the mouth to treat aphthous ulcers (canker sores).	Anti-Allergic Agents As a benzopyrano-bipyridine carboxylic acid derivative, amlexanox has anti-inflammatory and antiallergic properties. It inhibits chemical mediatory release of the slow-reacting substance of anaphylaxi s (SRS-A) and may have antagonistic effects on interleukin-3. When cells are under stress, they release an inactive form of human fibroblast growth factor 1 (FGF-1), a potent mi…	SR-01000759402	B1117956	1 of 134	-1.86879	9.40009	6.62737	4.8892
SR-01000898404-1		99355575	46902095	SigmaChemicalCompany	50531	58	8	16	822.932	3.13021	-6.56922																SGL	68797-35-3 79165-05-2 68039-19-0 88863-96-1 42294-03-1 103000-77-7 68083-53-4 79165-13-2 88306-39-2 83896-44-0 11052-19-0 1407-03-0 139014-59-8 1405-86-3 18933-02-3 31261-47-9 47897-45-0 47897-48-3 70055-50-4 79165-07-4 202522-36-9 42618-06-4 52248-53-0 53956-04-0 97635-37-5 56271-77-3	Glycyrrhizin	Antiinflammatory	Anti-Infective Agents Anti-Inflammatory Agents, Non-Steroidal Antifungal Agents	SR-01000898404	B1116982	2 of 72	-4.60068	5.71937	6.62685	19.5808
[truncated: 2,736 more rows]
