# Supplementary material for: A new vulnerability to BET inhibition due to enhanced autophagy in BRCA2 deficient pancreatic cancer
Source: Cell Death Dis. 2023 Sep 21;14(9):620. doi: 10.1038/s41419-023-06145-9 (PMC10514057; doi:10.1038/s41419-023-06145-9)
Supplement: Supplementary file 5 — Supplementary file 2 [file 41419_2023_6145_MOESM5_ESM.xlsx]

## Sheet: Sheet1
Compound Information	Compound Information	Compound Information	Compound Information	Compound Information	Compound Information	Compound Descriptors	Compound Descriptors	Compound Descriptors	Compound Descriptors	Compound Descriptors	Compound Descriptors	Compound Descriptors	Compound Descriptors	Compound Descriptors	Metadata	Metadata	Metadata	Metadata	Metadata	Metadata	Metadata	Metadata	Metadata	Metadata	Metadata	Metadata	Metadata	Metadata	Metadata	Metadata	Metadata	Metadata	Plate Information	Promiscuity Analysis	KPC-FPC_INH_DOSE-109_ROSA26	KPC-FPC_INH_DOSE-109_ROSA26	KPC-FPC_INH_DOSE-109_ROSA26	KPC-FPC_INH_DOSE-109_ROSA26	KPC-FPC_INH_DOSE-109_ROSA26	KPC-FPC_INH_DOSE-109_ROSA26	KPC-FPC_INH_DOSE-109_ROSA26	KPC-FPC_INH_DOSE-109_ROSA26	KPC-FPC_INH_DOSE-109_ROSA26	KPC-FPC_INH_DOSE-109_BRCA2	KPC-FPC_INH_DOSE-109_BRCA2	KPC-FPC_INH_DOSE-109_BRCA2	KPC-FPC_INH_DOSE-109_BRCA2	KPC-FPC_INH_DOSE-109_BRCA2	KPC-FPC_INH_DOSE-109_BRCA2
Sample ID	Structure	PubChem SID	PubChem CID	Vendor Name	Vendor Catalog	Heavy Atom Count	H bond donors	H bond acceptors	Molecular Weight	logP	logD	PAINS_A	PAINS_B	PAINS_C	LOPAC_ID	LOPAC_NAME	LOPAC_DESCRIPTION	LOPAC_MOA	LOPAC_CLASS	LOPAC_SELECTIVITY	DRUGBANK_ID	DRUGBANK_NAME	DRUGBANK_INDICATION	DRUGBANK_DESCRIPTION	DRUGBANK_MOA	DRUGBANK_PHARMACOLOGY	NPC_ID	NPC_CAS_NUMBER	NPC_NAME	NPC_INDICATION	NPC_MOA	CORP_REG_NUMBER	Parent Barcode	Scripps FL Assays	Dose Response Curve		Final EC50	Averaged Max % Response	StdDev Max % Response	Hill Slope	Ligand Efficiency	Lipophilic Efficiency (logP)	Lipophilic Efficiency (logD)		Final EC50	Averaged Max % Response	StdDev Max % Response	Hill Slope	Ligand Efficiency
SR-01000940512-2				Selleck Chemicals	S1019	34	2	7	485.938	3.90263	3.7905																SIV	289499-45-2 267243-28-7	Canertinib	Antineoplastic		SR-01000940512	B0057172			>	4.99002e-06	26.023	7.33397		0.218313	1.39927	1.5114	>	4.99002e-06	39.0849	18.3347		0.218313
SR-01000944711-1		321948047	77547	SigmaAldrich	MFCD00002199	13	2	4	182.173	1.7264	1.69765		catechol_A(92)														SOX	3943-89-3	Ethyl protocatechuate			SR-01000944711	B0057172	0 of 12		>	4.99002e-06	5.95897	12.2636		0.570974	3.5755	3.60425	>	4.99002e-06	5.60167	5.22835		0.570974
SR-01000883678-1		321946860	10866	SigmaAldrich	R416436	24	0	1	334.559	2.55233	2.55233																OWN	538-71-6 78837-99-7 10561-60-1 501-70-2 12040-53-8 138846-42-1 2702-99-0	Domiphen bromide	Antibacterial	Antiseptics Antibacterial Agents	SR-01000883678	B0057172	13 of 134		>	4.99002e-06	46.6383	10.0567		0.309277	2.74957	2.74957	=	4.80838e-06	50.1092	5.84955	6.94962	0.310217
SR-01000945275-1		321949322	3052762	Carbosynth Limited	FP27248	25	2	5	367.87	0.744688	-0.841219																NBI	179474-81-8	Prucalopride	Gastroprokinetic		SR-01000945275	B0057172	2 of 11		>	4.99002e-06	15.9512	14.5962		0.296906	4.55721	6.14312	>	4.99002e-06	14.8877	7.77028		0.296906
SR-05000001491-4		321948949	44459858	Enzo Life Sciences, Inc	ALX-480-101	18	3	6	263.198	-1.46654	-1.46657										DB00441	Gemcitabine	Gemcitabine is indicated for the treatment of advanced ovarian cancer that has relapsed at least 6 months after completion of platinum-based therapy; metastatic ovarian cancer; inoperable, locally advanced (Stage IIIA or IIIB), or metastatic (Stage IV) non-small cell lung cancer; and locally advanced (nonresectable Stage II or Stage III) or metastatic (Stage IV) adenocarcinoma of the pancreas.	Gemcitabine is a nucleoside analog used as chemotherapy. It is marketed as Gemzar® by Eli Lilly and Company. As with fluorouracil and other analogues of pyrimidines, the drug replaces one of the building blocks of nucleic acids, in this case cytidine, during DNA replication. The process arrests tumor growth, as new nucleosides cannot be attached to the ""faulty"" nucleoside, resulting in apoptosi…	Gemcitabine inhibits thymidylate synthetase, leading to inhibition of DNA synthesis and cell death. Gemcitabine is a prodrug so activity occurs as a result of intracellular conversion to two active metabolites, gemcitabine diphosphate and gemcitabine triphosphate by deoxycitidine kinase. Gemcitabine diphosphate also inhibits ribonucleotide reductase, the enzyme responsible for catalyzing synthesi…	Gemcitabine is an antineoplastic anti-metabolite. Anti-metabolites masquerade as purine or pyrimidine - which become the building blocks of DNA. They prevent these substances becoming incorporated in to DNA during the ""S"" phase (or DNA synthesis phase of the cell cycle), stopping normal development and division. Gemcitabine blocks an enzyme which converts the cytosine nucleotide into the deoxy …	RKE	122111-03-9 95058-81-4 103882-84-4 103828-86-0 103828-87-1 103882-85-5	Gemcitabine	Antineoplastic For the first-line treatment of patients with metastatic breast cancer, locally advanced (Stage IIIA or IIIB), or metastatic (Stage IV) non-small cell lung cancer and as first-line treatment for patie nts with adenocarcinoma of the pancreas.	Antimetabolites, Antineoplastic Antiviral Agents Enzyme Inhibitors Immunosuppressive Agents Radiation-Sensitizing Agents Gemcitabine inhibits thymidylate synthetase, leading to inhibition of DNA synthesis and cell death. Gemcitabine is a prodrug so activity occurs as a result of intracellular conversion to two active me tabolites, gemcitabine diphosphate and gemcitabine triphosphate by deoxycitid…	SR-05000001491	B0057172	3 of 12		>	4.99002e-06	8.20158	7.99269		0.41237	6.76844	6.76847	>	4.99002e-06	6.08137	2.76312		0.41237
SR-01000000064-3		321942293	478951	BIOMOL	A-275	65	3	13	914.172	7.45084	7.44966										DB00877	Sirolimus	For the prophylaxis of organ rejection in patients receiving renal transplants.	A macrolide compound obtained from Streptomyces hygroscopicus that acts by selectively blocking the transcriptional activation of cytokines thereby inhibiting cytokine production. It is bioactive only when bound to immunophilins. Sirolimus is a potent immunosuppressant and possesses both antifungal and antineoplastic properties. [PubChem]	Sirolimus inhibits T lymphocyte activation and proliferation that occurs in response to antigenic and cytokine (Interleukin IL-2, IL-4, and IL-15) stimulation by a mechanism that is distinct from that of other immunosuppressants. Sirolimus also inhibits antibody production. In cells, sirolimus binds to the immunophilin, FK Binding Protein-12 (FKBP-12), to generate an immunosuppressive complex. Th…	Sirolimus, a macrocyclic lactone produced by <i>Streptomyces hygroscopicus</i>, is an immunosuppressive agent indicated for the prophylaxis of organ rejection in patients receiving renal transplants. It is recommended that sirolimus be used in a regimen with cyclosporine and corticosteroids.	NDS	53123-88-9	sirolimus	Immunosuppressant For the prophylaxis of organ rejection in patients receiving renal transplants.	Anti-Bacterial Agents Antibiotics, Antineoplastic Antifungal Agents Immunosuppressive Agents Sirolimus inhibits T lymphocyte activation and proliferation that occurs in response to antigenic and cytokine (Interleukin IL-2, IL-4, and IL-15) stimulation by a mechanism that is distinct from that of other immunosuppressants. Sirolimus also inhibits antibody production. In cells, sirolimus binds to th…	SR-01000000064	B0057172	2 of 117		>	4.99002e-06	11.9822	6.95987		0.114195	-2.14894	-2.14776	>	4.99002e-06	12.358	2.44893		0.114195
SR-01000944993-1		321949089	88042	AMS Private Supplier 1	A001465620	12	2	2	193.189	2.07635	0.780327																MKB	4274-38-8 19406-49-6	2-Mercapto-5-(trifluoromethyl)anilinium chloride			SR-01000944993	B0057172	0 of 12		>	4.99002e-06	8.72504	7.51949		0.618555	3.22555	4.52157	>	4.99002e-06	7.56146	11.1903		0.618555
SR-01000944715-1		321948426	7393	SigmaAldrich	MFCD00002367	11	1	1	150.218	3.21474	3.21412																TXD	26808-99-1 25085-50-1 98-54-4 67970-08-5 106441-81-0 108422-69-1 114101-07-4 135230-05-6 37359-98-1 39289-25-3 39355-39-0 39468-17-2 50809-28-4 52623-30-0 52907-75-2 55962-70-4 59948-61-7 63284-43-5 65546-94-3 66038-50-4 68426-15-3 71281-91-9 75433-58-8 78041-31-3 79586-37-1 87397-89-5 60837-57-2 63748-55-0 68438-64-2 68412-72-6 68130-76-7 68332-88-7 67969-99-7 67969-77-1 60806-48-6 63150-12-9 63…	Para-tertiary-butilphenol-formaldehyde resin	Unclassified	Unclassified	SR-01000944715	B0057172	0 of 12		>	4.99002e-06	6.16331	6.6911		0.674787	2.08716	2.08778	>	4.99002e-06	8.79538	21.8432		0.674787
SR-01000759412-3		46386742	35802	SeqChem	SRP01021f	23	2	4	313.283	3.40281	3.39635										DB08974	Flubendazole		Flubendazole is an anthelmintic that is used to treat worm infection in humans. It is available OTC in Europe.			PIS	31430-15-6	flubendazole	Anthelminithic	Antinematodal Agents	SR-01000759412	B0057172	5 of 96		>	4.99002e-06	15.6892	5.38478		0.322724	1.89909	1.90555	>	4.99002e-06	10.3086	5.89307		0.322724
SR-01000872703-3		321947523	0	Enzo Life Sciences, Inc	BML-EI206	32	0	10	678.484	-1.0203	-1.0203										DB00995	Auranofin	Used in the treatment of active, progressive or destructive forms of inflammatory arthritis, such as adult rheumatoid arthritis.	Auranofin is a organogold compound classified by the World Health Organization as an antirheumatic agent. Auranofin appears to induce heme oxygenase 1 (HO-1) mRNA. Heme oxygenase 1 is an inducible heme-degrading enzyme with anti-inflammatory properties.	Exactly how auranofin works is not well understood. It may act as an inhibitor of kappab kinase and thioredoxin reductase which would lead to a decreased immune response and decreased free radical production, respectively. In patients with inflammatory arthritis, such as adult and juvenile rheumatoid arthritis, gold salts can decrease the inflammation of the joint lining. This effect can prevent …	Auranofin is a gold salt used in treating inflammatory arthritis. Gold salts are called second-line drugs because they are often considered when the arthritis progresses in spite of antiinflammatory drugs (NSAIDs and corticosteroids).	LOG	34031-32-8	Auranofin	Antirheumatic Used in the treatment of active, progressive or destructive forms of inflammatory arthritis, such as adult rheumatoid arthritis.	Antirheumatic Agents Exactly how auranofin works is not well understood. It may act as an inhibitor of kappab kinase and thioredoxin reductase which would lead to a decreased immune response and decreased free radical pro duction, respectively. In patients with inflammatory arthritis, such as adult and juvenile rheumatoid arthritis, gold salts can decrease the inflammation of the joint lining. Th…	SR-01000872703	B0057172	2 of 12		>	4.99002e-06	19.7756	19.8906		0.231958	6.3222	6.3222	>	4.99002e-06	20.298	19.1527		0.231958
SR-01000944548-1		321947892	123132505	Johns Hopkins	JHU- 9226	13	5	7	194.139	-3.24809	-6.68663																VUH	157182-23-5	Metesind Glucuronate			SR-01000944548	B0057172	0 of 12		>	4.99002e-06	12.253	10.3241		0.570974	8.54998	11.9885	>	4.99002e-06	11.4174	8.17409		0.570974
SR-01000789760-3		321946565	50942	Prestwick Chemical, Inc.	Prestw-1136	19	0	5	266.253	-0.485243	-0.485243																SST	69975-86-6	Doxofylline	Bronchodilator	Antitussive Agents Bronchodilator Agents Phosphodiesterase Inhibitors	SR-01000789760	B0057172	0 of 133		>	4.99002e-06	7.47412	10.8979		0.390666	5.78714	5.78714	>	4.99002e-06	5.96262	8.04394		0.390666
SR-05000000373-1		49645508	5311	NCGC	CALI-011-1	19	3	3	264.32	2.00397	1.99074										DB02546	Vorinostat	For the treatment of cutaneous manifestations in patients with cutaneous T-cell lymphoma who have progressive, persistent or recurrent disease on or following two systemic therapies.	Vorinostat (rINN) or suberoylanilide hydroxamic acid (SAHA), is a drug currently under investigation for the treatment of cutaneous T cell lymphoma (CTCL), a type of skin cancer, to be used when the disease persists, gets worse, or comes back during or after treatment with other medicines. It is the first in a new class of agents known as histone deacetylase inhibitors. A recent study suggested t…	Vorinostat inhibits the enzymatic activity of histone deacetylases HDAC1, HDAC2 and HDAC3 (Class I) and HDAC6 (Class II) at nanomolar concentrations (IC<sub>50</sub>&lt; 86 nM). These enzymes catalyze the removal of acetyl groups from the lysine residues of histones proteins. In some cancer cells, there is an overexpression of HDACs, or an aberrant recruitment of HDACs to oncogenic transcription …		KWY	149647-78-9	vorinostat	Antineoplastic For the treatment of cutaneous manifestations in patients with cutaneous T-cell lymphoma who have progressive, persistent or recurrent disease on or following two systemic therapies.	Anti-Inflammatory Agents, Non-Steroidal Antineoplastic Agents Enzyme Inhibitors Anticarcinogenic Agents Vorinostat inhibits the enzymatic activity of histone deacetylases HDAC1, HDAC2 and HDAC3 (Class I) and HDAC6 (Class II) at nanomolar concentrations (IC<sub>50</sub>&lt; 86 nM). These enzymes catalyze the removal of acetyl groups from the lysine residues of histones proteins. In some cancer cel…	SR-05000000373	B0057172	6 of 109		>	4.99002e-06	45.8951	9.06958		0.390666	3.29793	3.31116	=	3.18767e-06	53.3835	11.0177	7.19434	0.405007
SR-05000000439-2		321949583	123132537	SigmaAldrich	B7005	28	3	5	392.461	1.68157	1.68157																NUS	378-44-9	Betamethasone	Glucocorticoid <b>Topical use (cream, lotion and ointment):</b> for relief of the inflammatory and pruritic manifestations of corticosteroid-responsive dermatoses<br/><b>Topical use (foam):</b> relief of the inflamm atory and pruritic manifestations of corticosteroid-responsive dermatoses of the scalp<br/><b>Systemic use:</b> for the treatment of edocrine disorders, rheumatic disorders, collagen …	Anti-Asthmatic Agents Anti-Inflammatory Agents Glucocorticoids Betamethasone is a glucocorticoid receptor agonist. This leads to changes in genetic expression once this complex binds to the GRE. The antiinflammatory actions of corticosteroids are thought to invol ve lipocortins, phospholipase A2 inhibitory proteins which, through inhibition arachidonic acid, control the biosynthesis of prostaglan…	SR-05000000439	B0057172	0 of 135		>	4.99002e-06	32.7797	12.0377		0.265095	3.62033	3.62033	>	4.99002e-06	15.7036	9.63911		0.265095
SR-01000000182-2		321942220	4622	Prestwick Chemical, Inc.	Prestw-1460	18	2	4	249.266	2.52241	2.52057										DB04910	Oxibendazole	Investigated for use/treatment in infectious and parasitic disease (unspecified) and pediatric indications.	Oxibendazole is a polymerase inhibitor in phase III trials for the treatment of helminth intestinal infections.	Oxibendazole causes degenerative alterations in the tegument and intestinal cells of the worm by binding to the colchicine-sensitive site of tubulin, thus inhibiting its polymerization or assembly into microtubules. The loss of the cytoplasmic microtubules leads to impaired uptake of glucose by the larval and adult stages of the susceptible parasites, and depletes their glycogen stores. Degenerat…		QWJ	20559-55-1	Oxibendazole	Anthelminithic	Anthelmintics	SR-01000000182	B0057172	2 of 133		>	4.99002e-06	12.845	5.74943		0.41237	2.77948	2.78133	>	4.99002e-06	4.71108	6.4679		0.41237
SR-01000721850-3				SigmaAldrich	1317302	31	2	6	432.55	2.8614	2.8614																TSB	13609-67-1 135467-84-4	Hydrocortisone butyrate	Glucocorticoid	Dermatologic Agents	SR-01000721850	B0057172			>	4.99002e-06	26.8667	1.37223		0.239441	2.4405	2.4405	>	4.99002e-06	16.5203	13.0479		0.239441
SR-01000931969-2		321948821	60613	Enzo Life Sciences, Inc	BML-AC3064	18	4	8	279.187	-2.99041	-4.70145										DB00369	Cidofovir	For the treatment of CMV retinitis in patients with acquired immunodeficiency syndrome (AIDS)	Cidofovir is an injectable antiviral medication for the treatment of cytomegalovirus (CMV) retinitis in patients with AIDS. It suppresses CMV replication by selective inhibition of viral DNA synthesis. [Wikipedia]	Cidofovir acts through the selective inhibition of viral DNA polymerase.Biochemical data support selective inhibition of CMV DNA polymerase by cidofovir diphosphate, the active intracellular metabolite of cidofovir. Cidofovir diphosphate inhibits herpesvirus polymerases at concentrations that are 8- to 600-fold lower than those needed to inhibit human cellular DNA polymerase alpha, beta, and gamm…	Cidofovir is a new anti-viral drug. It is classified as a nucleotide analogue and is active against herpes cytomegalovirus (CMV) retinitis infection. Most adults are infected with CMV. Cidofovir suppresses cytomegalovirus (CMV) replication by selective inhibition of viral DNA synthesis.	QPG	149394-66-1 113852-37-2 120362-37-0 128347-13-7 133868-60-7	Cidofovir	Antiviral For the treatment of CMV retinitis in patients with acquired immunodeficiency syndrome (AIDS)	Antineoplastic Agents Antiviral Agents Radiation-Sensitizing Agents Anti-HIV Agents Cidofovir acts through the selective inhibition of viral DNA polymerase.Biochemical data support selective inhibition of CMV DNA polymerase by cidofovir diphosphate, the active intracellular metabolit e of cidofovir. Cidofovir diphosphate inhibits herpesvirus polymerases at concentrations that are 8- to 600-fold l…	SR-01000931969	B0057172	4 of 12		>	4.99002e-06	4.46473	4.02686		0.41237	8.29231	10.0033	>	4.99002e-06	17.8891	7.59933		0.41237
SR-01000945012-1		321948996	4901	SigmaAldrich	MFCD00066871	23	2	2	320.509	3.77944	3.77944																TKZ	80-92-2 28818-70-4 516-53-0 566-56-3 566-57-4 566-58-5 6251-84-9 80-89-7 80-90-0 80-91-1 4479-11-2	(3 Alpha,5 alpha,20s)-pregnane-3,20-diol	Progestogen	Progestins Hormones	SR-01000945012	B0057172	0 of 12		>	4.99002e-06	23.8225	6.18626		0.322724	1.52246	1.52246	>	4.99002e-06	14.354	5.95612		0.322724
SR-01000944939-1		321948305	5361251	SigmaAldrich	MFCD01738527	31	3	8	446.477	3.16606	3.16287																MIE	58306-30-2	Febantel	Anthelminithic	Anthelmintics Antiprotozoal Agents	SR-01000944939	B0057172	0 of 12		>	4.99002e-06	36.612	4.88756		0.239441	2.13584	2.13902	>	4.99002e-06	41.7163	11.8523		0.239441
SR-01000002997-7		46386847	6419992	TOCRIS	100955	15	1	3	234.198	3.39991	3.39928				R-116	Riluzole	Glutamate release inhibitor; anticonvulsant	Antagonist	Glutamate	Release	DB00740	Riluzole	For the treatment of amyotrophic lateral sclerosis (ALS, Lou Gehrig's Disease)	A glutamate antagonist (receptors, glutamate) used as an anticonvulsant (anticonvulsants) and to prolong the survival of patients with amyotrophic lateral sclerosis. Riluzole is marketed as Rilutek by Sanofi.	The mode of action of riluzole is unknown. Its pharmacological properties include the following, some of which may be related to its effect: 1) an inhibitory effect on glutamate release (activation of glutamate reuptake), 2) inactivation of voltage-dependent sodium channels, and 3) ability to interfere with intracellular events that follow transmitter binding at excitatory amino acid receptors.	Riluzole, a member of the benzothiazole class, is indicated for the treatment of patients with amyotrophic lateral sclerosis (ALS). Riluzole extends survival and/or time to tracheostomy. It is also neuroprotective in various <i>in vivo</i> experimental models of neuronal injury involving excitotoxic mechanisms. The etiology and pathogenesis of amyotrophic lateral sclerosis (ALS) are not known, al…	MLB	1744-22-5	2-Amino-6-trifluoromethoxybenzothiazole	Nootropic For the treatment of amyotrophic lateral sclerosis (ALS, Lou Gehrig's Disease)	Anesthetics Anticonvulsants Excitatory Amino Acid Antagonists Neuroprotective Agents The mode of action of riluzole is unknown. Its pharmacological properties include the following, some of which may be related to its effect: 1) an inhibitory effect on glutamate release (activation of glutamate reuptake), 2) inactivation of voltage-dependent sodium channels, and 3) ability to interfere with intra…	SR-01000002997	B0057172	0 of 96		>	4.99002e-06	15.5917	2.92545		0.494844	1.90199	1.90261	>	4.99002e-06	15.8889	8.56808		0.494844
SR-01000003168-2		321942549	2247	MicroSource	02300094	34	1	4	458.57	5.38965	3.97285										DB00637	Astemizole	Astemizole was indicated for use in the relieving allergy symptoms, particularly rhinitis and conjunctivitis. It has been withdrawn from the market however due to concerns of arrhythmias.	Astemizole is a long-acting, non-sedating second generation antihistamine used in the treatment of allergy symptoms. It was withdrawn from market by the manufacturer in 1999 due to the potential to cause arrhythmias at high doses, especially when when taken with CYP inhibitors or grapefruit juice.	Astemizole competes with histamine for binding at H<sub>1</sub>-receptor sites in the GI tract, uterus, large blood vessels, and bronchial muscle. This reversible binding of astemizole to H<sub>1</sub>-receptors suppresses the formation of edema, flare, and pruritus resulting from histaminic activity. As the drug does not readily cross the blood-brain barrier and preferentially binds at H1 recept…	Astemizole is a second generation H<sub>1</sub>-receptor antagonist. It does not significantly cross the blood brain barrier and therefore does not cause drowsiness or CNS depression at normal doses.	NOZ	68844-77-9	Astemizole	Antihistaminic Astemizole was indicated for use in the relieving allergy symptoms, particularly rhinitis and conjunctivitis. It has been withdrawn from the market however due to concerns of arrhythmias.	Anti-Allergic Agents Histamine H1 Antagonists Astemizole competes with histamine for binding at H<sub>1</sub>-receptor sites in the GI tract, uterus, large blood vessels, and bronchial muscle. This reversible binding of astemizole to H<sub>1</sub >-receptors suppresses the formation of edema, flare, and pruritus resulting from histaminic activity. As the drug does not readily cross the blood-brai…	SR-01000003168	B0057172	12 of 132		>	4.99002e-06	14.2129	1.60856		0.218313	-0.0877547	1.32905	>	4.99002e-06	10.16	15.7764		0.218313
SR-01000876981-2				Target Molecule Corp.	T0434	12	3	6	176.124	-2.58361	-2.58364																LRZ	63-29-6 575-64-4 32449-92-6 3428-13-5	Glucuronolactone	Unclassified	Nutritional Supplements	SR-01000876981	B0057172			>	4.99002e-06	13.4079	7.80786		0.618555	7.88551	7.88554	>	4.99002e-06	12.8628	5.18858		0.618555
SR-00000000462-2		321942244	3081361	NCI DTP Drug Discovery	NSC760766	30	1	6	475.354	4.54296	2.81383										DB05294	Vandetanib	Vandetanib is currently approved as an alternative to local therapies for both unresectable and disseminated disease. Because Vandetanib can prolong the Q-T interval, it is contraindicated for use in patients with serious cardiac complications such as congenital long QT syndrome and uncompensated heart failure.	Vandetanib is an oral once-daily kinase inhibitor of tumour angiogenesis and tumour cell proliferation with the potential for use in a broad range of tumour types. On April 6 2011, vandetanib was approved by the FDA to treat nonresectable, locally advanced, or metastatic medullary thyroid cancer in adult patients.	ZD-6474 is a potent and selective inhibitor of VEGFR (vascular endothelial growth factor receptor), EGFR (epidermal growth factor receptor) and RET (REarranged during Transfection) tyrosine kinases. VEGFR- and EGFR-dependent signalling are both clinically validated pathways in cancer, including non-small-cell lung cancer (NSCLC). RET activity is important in some types of thyroid cancer, and earl…	Mean IC50 of approximately 2.1 ?g/mL.						SR-00000000462	B0057172	5 of 22		>	4.99002e-06	22.4889	5.43773		0.247422	0.758933	2.48807	>	4.99002e-06	44.6617	11.658		0.247422
SR-01000942256-1		321948387	147912	Enzo Life Sciences, Inc	BML-AC3226	51	1	9	700.777	5.40619	5.40604	anil_di_alk_C(246)									DB01263	Posaconazole	For prophylaxis of invasive <em>Aspergillus</em> and <em>Candida</em> infections in patients, 13 years of age and older, who are at high risk of developing these infections due to being severely immunocompromised as a result of procedures such as hematopoietic stem cell transplant (HSCT) recipients with graft-versus-host disease (GVHD), or due to hematologic malignancies with prolonged neutropeni…	Posaconazole is a triazole antifungal drug that is used to treat invasive infections by Candida species and Aspergillus species in severely immunocompromised patients.	As a triazole antifungal agent, posaconazole exerts its antifungal activity through blockage of the cytochrome P-450 dependent enzyme, sterol 14&alpha;-demethylase, in fungi by binding to the heme cofactor located on the enzyme. This leads to the inhibition of the synthesis of ergosterol, a key component of the fungal cell membrane, and accumulation of methylated sterol precursors. This results i…	Posaconazole is an antifungal agent structurally related to itraconazole. It is a drug derived from itraconzaole through the replacement of the chlorine substituents with flourine in the phenyl ring, as well as hydroxylation of the triazolone side chain. These modifications enhance the potency and spectrum of activity of the drug. Posaconazole can be either fungicial or fungistatic in action.	SME	171228-49-2 177571-33-4	posaconazole	Antifungal For prophylaxis of invasive <em>Aspergillus</em> and <em>Candida</em> infections in patients, 13 years of age and older, who are at high risk of developing these infections due to being severely immun ocompromised as a result of procedures such as hematopoietic stem cell transplant (HSCT) recipients with graft-versus-host disease (GVHD), or due to hematologic malignancies with prolonge…	Antibiotics, Antifungal Trypanocidal Agents As a triazole antifungal agent, posaconazole exerts its antifungal activity through blockage of the cytochrome P-450 dependent enzyme, sterol 14&alpha;-demethylase, in fungi by binding to the heme cof actor located on the enzyme. This leads to the inhibition of the synthesis of ergosterol, a key component of the fungal cell membrane, and accumulation of…	SR-01000942256	B0057172	0 of 12		>	4.99002e-06	4.05286	2.8048		0.145542	-0.104288	-0.104141	>	4.99002e-06	7.18288	1.07075		0.145542
SR-01000944189-4				Selleck Chemicals	S3002	29	1	5	435.881	1.89764	1.89764										DB06228	Rivaroxaban	Rivaroxaban is indicated for the prevention of venous thromboembolic events (VTE) in patients who have undergone total hips replacements and total knee replacement surgery; prevention of stroke and systemic embolism in patients with nonvalvular atrial fibrillation; treatment of deep vein thrombosis (DVT) and pulmonary embolism (PE); to reduce risk of recurrent DVT and/or PE. Due to a lack of safe…	Rivaroxaban is an anticoagulant and the first orally active direct factor Xa inhibitor. Unlike warfarin, routine lab monitoring of INR is not necessary. However there is no antidote available in the event of a major bleed. Only the 10 mg tablet can be taken without regard to food. The 15 mg and 20 mg tablet should be taken with food. FDA approved on July 1, 2011.	Rivaroxaban competitively inhibits free and clot bound factor Xa. Factor Xa is needed to activate prothrombin (factor II) to thrombin (factor IIa). Thrombin is a serine protease that is required to activate fibrinogen to fibrin, which is the loose meshwork that completes the clotting process. Since one molecule of factor Xa can generate more than 1000 molecules of thrombin, selective inhibitors o…	Rivaroxaban is an anticoagulant which binds directly to factor Xa. Thereafter, it effectively blocks the amplification of the coagulation cascade, preventing the formation of thrombus. Rivaroxaban is a unqiue anticoagulant for two reasons. First of all, it is does not involve antithrombin III (ATIII) to exert its anticoagulant effects. Secondly, it is an oral agent whereas the widely used unfract…	SSA	366789-02-8	Rivaroxaban	Anticoagulant		SR-01000944189	B0057172			>	4.99002e-06	22.0002	7.18529		0.255954	3.40425	3.40425	>	4.99002e-06	10.7939	7.7418		0.255954
SR-01000872620-2		321946165	9568512	SigmaAldrich	T8900	16	3	3	236.293	0.902995	0.902988																PFQ	104-06-3 62682-46-6	Tb-450	Antibacterial	Antitubercular Agents	SR-01000872620	B0057172	0 of 134		>	4.99002e-06	10.448	2.94625		0.463916	4.3989	4.39891	>	4.99002e-06	10.3103	7.44718		0.463916
SR-05000001904-3		321949153	16667717	Prestwick Chemical, Inc.	Prestw-771	36	1	7	521.042	3.96711	3.96711																NLN	66734-13-2	Alclometasone dipropionate	Antiinflammatory For the relief of the inflammatory and pruritic manifestations of corticosteroid-responsive dermatoses.	Anti-Inflammatory Agents Glucocorticoids The mechanism of the anti-inflammatory activity of the topical steroids, in general, is unclear. However, corticosteroids are thought to act by the induction of phospholipase A<sub>2</sub> inhibitory proteins, collectively called lipocortins. It is postulated that these proteins control the biosynthesis of potent mediators of inflammation such as prostagla…	SR-05000001904	B0057172	0 of 95		>	4.99002e-06	23.67	4.25969		0.206185	1.33479	1.33479	>	4.99002e-06	12.2471	5.24881		0.206185
SR-01000944512-1		321948249	4538	Johns Hopkins	JHU- 7065	11	3	3	153.178	-0.324756	-1.51083																MDL	15308-34-6 77124-27-7 536-21-0 13026-50-1 1420-80-0 21562-27-6 3131-01-9 43090-68-2 4779-94-6 5596-07-6 61-95-0 636-87-3 74514-93-5 76270-07-0	Norfenefrine	Antihypotensive	Adrenergic alpha-agonists Cardiotonic Agents	SR-01000944512	B0057172	3 of 12		>	4.99002e-06	1.86634	16.3336		0.674787	5.62665	6.81273	>	4.99002e-06	3.57296	0.742571		0.674787
SR-01000872691-1		321947702	26596	Prestwick Chemical, Inc.	Prestw-1110	18	2	3	247.293	3.64788	3.64599																QAR	14255-87-9 53787-36-3	Parbendazole	Anthelminithic	Antinematodal Agents	SR-01000872691	B0057172	3 of 133		>	4.99002e-06	30.6765	3.48002		0.41237	1.65401	1.65591	>	4.99002e-06	12.9971	27.7478		0.41237
SR-01000737186-2		321946068	3516	MicroSource	01500321	14	2	4	198.216	0.337466	0.337466										DB00874	Guaifenesin	Used to assist the expectoration of phlegm from the airways in acute respiratory tract infections.	An expectorant that also has some muscle relaxing action. It is used in many cough preparations. [PubChem]	Guaifenesin may act as an irritant to gastric vagal receptors, and recruit efferent parasympathetic reflexes that cause glandular exocytosis of a less viscous mucus mixture. Cough may be provoked. This combination may flush tenacious, congealed mucopurulent material from obstructed small airways and lead to a temporary improvement in dyspnea or the work of breathing.	Guaifenesin is an expectorant which increases the output of phlegm (sputum) and bronchial secretions by reducing adhesiveness and surface tension. The increased flow of less viscous secretions promotes ciliary action and changes a dry, unproductive cough to one that is more productive and less frequent. By reducing the viscosity and adhesiveness of secretions, guaifenesin increases the efficacy o…	TMZ	93-14-1 5634-38-8 12041-73-5 128707-44-8 1336-67-0 83383-37-3 53066-52-7 53193-36-5	Guaifenesin	Expectorant Bronchodilator Used to assist the expectoration of phlegm from the airways in acute respiratory tract infections.	Expectorants Guaifenesin may act as an irritant to gastric vagal receptors, and recruit efferent parasympathetic reflexes that cause glandular exocytosis of a less viscous mucus mixture. Cough may be provoked. Thi s combination may flush tenacious, congealed mucopurulent material from obstructed small airways and lead to a temporary improvement in dyspnea or the work of breathing.	SR-01000737186	B0057172	0 of 132		>	4.99002e-06	20.3791	9.08962		0.53019	4.96443	4.96443	>	4.99002e-06	11.3105	12.5046		0.53019
SR-01000880977-5				LKT Laboratories, Inc.	E7578	29	1	3	440.403	5.09911	5.09911										DB01196	Estramustine	For the palliative treatment of patients with metastatic and/or progressive carcinoma of the prostate	A nitrogen mustard linked to estradiol, usually as phosphate; used to treat prostatic neoplasms; also has radiation protective properties. [PubChem]	Estramustine is a derivative of estradiol with a nitrogen mustard moiety. This gives it alkylating properties. In vivo, the nitrogen mustard component is active and can alklyate DNA and other cellular components (such as tubulin components) of rapidly dividing cells. This causes DNA strandbreaks or misscoding events. This leads to apoptosis and cell death. Also, due to the drugs estrogen componen…	Estramustine is an antineoplastic agent indicated in the palliative treatment of patients with metastatic and/or progressive carcinoma of the prostate. Estramustine is a combination of estradiol with nitrogen mustard. In vivo, the nitrogen-mustard moiety becomes active and participates in alkylation of DNA or other cellular components.. This causes DNA damage in rapidly dividing cancerous cells l…	MZS	2998-57-4	Estramustine	Antineoplastic For the palliative treatment of patients with metastatic and/or progressive carcinoma of the prostate	Antineoplastic Agents, Alkylating Antineoplastic Agents, Hormonal Radiation-Protective Agents Estramustine is a derivative of estradiol with a nitrogen mustard moiety. This gives it alkylating properties. In vivo, the nitrogen mustard component is active and can alklyate DNA and other cellular components (such as tubulin components) of rapidly dividing cells. This causes DNA strandbreaks or missc…	SR-01000880977	B0057172			>	4.99002e-06	32.8536	21.0404		0.255954	0.202784	0.202784	>	4.99002e-06	23.143	1.31981		0.255954
SR-01000000155-7		321942132	5388983	Enzo Life Sciences, Inc	ALX-350-257	59	3	12	810.974	4.18315	1.80577										DB00570	Vinblastine	For treatment of breast cancer, testicular cancer, lymphomas, neuroblastoma, Hodgkin's and non-Hodgkin's lymphomas, mycosis fungoides, histiocytosis, and Kaposi's sarcoma.	Antitumor alkaloid isolated from Vinca rosea. (Merck, 11th ed.)	The antitumor activity of vinblastine is thought to be due primarily to inhibition of mitosis at metaphase through its interaction with tubulin. Vinblastine binds to the microtubular proteins of the mitotic spindle, leading to crystallization of the microtubule and mitotic arrest or cell death.	Vinblastine is a vinca alkaloid antineoplastic agent. The vinca alkaloids are structurally similar compounds comprised of 2 multiringed units: vindoline and catharanthine. The vinca alkaloids have become clinically useful since the discovery of their antitumour properties in 1959. Initially, extracts of the periwinkle plant (<i>Catharanthus roseus</i>) were investigated because of putative hypogl…	NKJ	143-67-9 865-21-4 18556-44-0 15228-71-4	Vinblastine	Antineoplastic For treatment of breast cancer, testicular cancer, lymphomas, neuroblastoma, Hodgkin's and non-Hodgkin's lymphomas, mycosis fungoides, histiocytosis, and Kaposi's sarcoma.	Antineoplastic Agents, Phytogenic Tubulin Modulators The antitumor activity of vinblastine is thought to be due primarily to inhibition of mitosis at metaphase through its interaction with tubulin. Vinblastine binds to the microtubular proteins of the m itotic spindle, leading to crystallization of the microtubule and mitotic arrest or cell death.	SR-01000000155	B0057172	1 of 12		>	4.99002e-06	23.3421	28.5972		0.125808	1.11875	3.49613	>	4.99002e-06	6.05047	11.0374		0.125808
SR-05000001460-6		321949307	176870	Enzo Life Sciences, Inc	BML-DL279	29	1	7	393.436	3.20099	3.20033										DB00530	Erlotinib	For the treatment of patients with locally advanced or metastatic non-small cell lung cancer after failure of at least one prior chemotherapy regimen. Also for use, in combination with gemcitabine, as the first-line treatment of patients with locally advanced, unresectable or metastatic pancreatic cancer.	Erlotinib hydrochloride (trade name Tarceva, Genentech/OSIP, originally coded as OSI-774) is a drug used to treat non-small cell lung cancer, pancreatic cancer and several other types of cancer. Similar to gefitinib, erlotinib specifically targets the epidermal growth factor receptor (EGFR) tyrosine kinase. It binds in a reversible fashion to the adenosine triphosphate (ATP) binding site of the r…	The mechanism of clinical antitumor action of erlotinib is not fully characterized. Erlotinib inhibits the intracellular phosphorylation of tyrosine kinase associated with the epidermal growth factor receptor (EGFR). Specificity of inhibition with regard to other tyrosine kinase receptors has not been fully characterized. EGFR is expressed on the cell surface of normal cells and cancer cells.		LBX	183319-69-9 183321-74-6	erlotinib	Antineoplastic For the treatment of patients with locally advanced or metastatic non-small cell lung cancer after failure of at least one prior chemotherapy regimen. Also for use, in combination with gemcitabine, as the first-line treatment of patients with locally advanced, unresectable or metastatic pancreatic cancer.	Protein Kinase Inhibitors The mechanism of clinical antitumor action of erlotinib is not fully characterized. Erlotinib inhibits the intracellular phosphorylation of tyrosine kinase associated with the epidermal growth factor receptor (EGFR). Specificity of inhibition with regard to other tyrosine kinase receptors has not been fully characterized. EGFR is expressed on the cell surface of normal c…	SR-05000001460	B0057172	3 of 12		>	4.99002e-06	33.5688	8.49818		0.255954	2.10091	2.10157	>	4.99002e-06	37.9948	2.54752		0.255954
SR-01000939849-2		321948625	21453	MicroSource	01502300	19	2	6	260.292	1.44158	1.25348																SKF	5355-16-8 65566-74-7 2507-23-5 65946-23-8	Diaveridine	Antibacterial		SR-01000939849	B0057172	0 of 12		>	4.99002e-06	7.91928	20.4696		0.390666	3.86032	4.04842	>	4.99002e-06	0.649357	11.4718		0.390666
SR-01000075561-1		321942688	28693	SigmaAldrich	M 3668	30	1	3	403.517	3.98699	3.08858		dyes5A(27)		M 3668	Metergoline	5-HT1/5-HT2 Serotonin receptor antagonist; analgesic; antipyretic	Antagonist	Serotonin	5-HT2/5-HT1D							TUG	17692-51-2	Metergoline	Pituitary	Dopamine Agonists Serotonin Antagonists	SR-01000075561	B0057172	1 of 152		>	4.99002e-06	21.773	8.62372		0.247422	1.31491	2.21331	>	4.99002e-06	14.5271	10.2195		0.247422
SR-01000879156-2				NCI - DCTD	64540	21	0	2	301.81	4.20415	2.9908																QZE	5560-75-8 7009-68-9	Pyroxaminum	Antihistaminic		SR-01000879156	B0057172			>	4.99002e-06	15.4589	9.09979		0.35346	1.09774	2.3111	>	4.99002e-06	7.04402	6.20477		0.35346
SR-01000880678-2				NCI - DCTD	7535	69	8	20	985.116	0.886223	0.215353																OBA	17575-21-2	lanatoside b			SR-01000880678	B0057172			>	4.99002e-06	15.045	8.85835		0.107575	4.41568	5.08654	>	4.99002e-06	12.4885	5.4324		0.107575
SR-01000075324-7		46386985	23581818	TOCRIS	1999	30	0	3	391.464	4.41448	4.411				L-134	Linopirdine	Stimulates release of acetylcholine and other neurotransmitters; cognitive enhancer	Releaser	Cholinergic								NKO	105431-72-9	Dup-996	Nootropic	Neuroprotective Agents Potassium Channel Blockers	SR-01000075324	B0057172	1 of 96		>	4.99002e-06	23.5059	2.14504		0.247422	0.887422	0.890894	>	4.99002e-06	11.5547	6.2209		0.247422
SR-05000001635-1		321949227	16170150	MicroSource	01500319	136	21	17	1882.29	5.42481	5.42478										DB00027	Gramicidin D	For treatment of skin lesions, surface wounds and eye infections	Gramcidin D is a heterogeneous mixture of three antibiotic compounds, gramicidins A, B and C, making up 80%, 6%, and 14% respectively all of which are obtained from the soil bacterial species Bacillus brevis and called collectively gramicidin D. Gramcidins are 15 residue peptides with alternating D and L amino acids. The peptides assemble inside of the hydrophobic interior of the cellular lipid b…	Gramicidin D binds to and inserts itself into bacterial membranes (with a strong preference to gram-positive cell membranes). This results in membrane disruption and permeabilization (it acts as a channel). This leads to (i) loss of intracellular solutes (e.g., K+ and amino acids); (ii) dissipation of the transmembrane potential; (iii) inhibition of respiration; (iv) a reduction in ATP pools; and…	Gramicidin is particularly effective against gram-positive bacteria. Because the drug is highly hemolytic, it cannot be administered internally and so is used only on the skin as a lotion or ointment. It is used primarily in the treatment of infected surface wounds, and in eye, nose, and throat infections. It is normally given with two other antibiotics (neomycin and polymixin B) as an ophthalmic…	ORP	11029-61-1 15207-30-4 113-73-5	Gramicidin	Antibiotic	Anti-Bacterial Agents Anti-Infective Agents, Local	SR-05000001635	B0057172	28 of 132		>	4.99002e-06	16.963	10.7373		0.0545784	-0.122915	-0.122887	>	4.99002e-06	10.2816	13.3825		0.0545784
SR-01000941585-3				Selleck Chemicals	S3022	60	4	13	834.948	3.47388	3.47387										DB06772	Cabazitaxel	For treatment of patients with hormone-refractory metastatic prostate cancer previously treated with a docetaxel-containing treatment regimen.	Cabazitaxel is an anti-neoplastic used with the steroid medicine prednisone. Cabazitaxel is used to treat people with prostate cancer that has progressed despite treatment with docetaxel. Cabazitaxel is prepared by semi-synthesis with a precursor extracted from yew needles (10-deacetylbaccatin III). It was approved by the U.S. Food and Drug Administration (FDA) on June 17, 2010.	Cabazitaxel is a microtubule inhibitor. Cabazitaxel binds to tubulin and promotes its assembly into microtubules while simultaneously inhibiting disassembly. This leads to the stabilization of microtubules, which results in the interference of mitotic and interphase cellular functions. The cell is then unable to progress further into the cell cycle, being stalled at metaphase, thus triggering apo…	Cabaitaxel has anti-tumour properties and is effective against docetaxel-sensitive and -insensitive tumours.						SR-01000941585	B0057172			>	4.99002e-06	48.0873	11.8113		0.123711	1.82801	1.82803	<	2.53519e-10	68.7407	4.65175		0.223906
SR-01000941592-2		321948654	123132511	Enzo Life Sciences, Inc	BML-AC3121	68	3	14	958.224	7.40386	7.40268										DB01590	Everolimus	Everolimus is indicated for the treatment of postmenopausal women with advanced hormone receptor-positive, HER2-negative breast cancer (advanced HR+ BC) in combination with exemestane, after failure of treatment with letrozole or anastrozole. Indicated for the treatment of adult patients with progressive neuroendocrine tumors of pancreatic origin (PNET) with unresectable, locally advanced or meta…	Everolimus is a derivative of Rapamycin (sirolimus), and works similarly to Rapamycin as an mTOR (mammalian target of rapamycin) inhibitor. It is currently used as an immunosuppressant to prevent rejection of organ transplants. In a similar fashion to other mTOR inhibitors Everolimus' effect is solely on the mTORC1 protein and not on the mTORC2 protein.	Everolimus is a mTOR inhibitor that binds with high affinity to the FK506 binding protein-12 (FKBP-12), thereby forming a drug complex that inhibits the activation of mTOR. This inhibition reduces the activity of effectors downstream, which leads to a blockage in the progression of cells from G1 into S phase, and subsequently inducing cell growth arrest and apoptosis. Everolimus also inhibits the…		PFX	159351-69-6	everolimus	Immunosuppressant Investigated for use/treatment in transplant (rejection) and renal cell carcinoma.	Immunosuppressive Agents Everolimus is a mTOR inhibitor that binds with high affinity to the FK506 binding protein-12 (FKBP-12), thereby forming a drug complex that inhibits the activation of mTOR. This inhibition reduces the activity of effectors downstream, which leads to a blockage in the progression of cells from G1 into S phase, and subsequently inducing cell growth arrest and apoptosis. Eve…	SR-01000941592	B0057172	0 of 12		>	4.99002e-06	4.374	5.39644		0.109157	-2.10197	-2.10078	>	4.99002e-06	13.7944	14.4074		0.109157
SR-01000945179-2		321949119	68888	Enamine	EN300-27463	13	2	3	187.236	0.996581	-1.60257																OAF	69542-93-4	Pivagabine	Anticonvulsant		SR-01000945179	B0057172	0 of 11		>	4.99002e-06	7.36427	3.06839		0.570974	4.30532	6.90447	>	4.99002e-06	1.00744	6.05731		0.570974
SR-01000880837-2				NCI DTP Drug Discovery	73254	26	1	3	347.453	3.46242	3.2215																MYU	53-89-4	Benzpiperylone			SR-01000880837	B0057172			>	4.99002e-06	16.355	6.46386		0.285487	1.83948	2.08039	>	4.99002e-06	6.99933	12.0769		0.285487
SR-01000898799-3		321947536	6918289	Enzo Life Sciences, Inc	BML-AC3260	73	4	16	1030.29	7.12996	7.12878										DB06287	Temsirolimus	For the treatment of renal cell carcinoma (RCC). Also investigated for use/treatment in breast cancer, lymphoma (unspecified), rheumatoid arthritis, and multiple myeloma.	Temsirolimus is an intravenous drug for the treatment of renal cell carcinoma (RCC), developed by Wyeth Pharmaceuticals and approved by the FDA in late May 2007, and was also approved by the European Medicines Agency (EMEA) on November 2007. It is a derivative of sirolimus and is sold as Torisel.	Temsirolimus is an inhibitor of mTOR (mammalian target of rapamycin). Temsirolimus binds to an intracellular protein (FKBP-12), and the protein-drug complex inhibits the activity of mTOR that controls cell division. Inhibition of mTOR activity resulted in a G1 growth arrest in treated tumor cells. When mTOR was inhibited, its ability to phosphorylate p70S6k and S6 ribosomal protein, which are dow…		VRX	162635-04-3	temsirolimus	Antineoplastic	Antineoplastic Agents Protein Kinase Inhibitors	SR-01000898799	B0057172	0 of 12		>	4.99002e-06	7.22598	8.55074		0.10168	-1.82806	-1.82688	>	4.99002e-06	23.3516	12.7031		0.10168
SR-01000003109-2		321942194	4030	MicroSource	01501110	22	2	4	295.293	3.26011	3.25363										DB00643	Mebendazole	For the treatment of <i>Enterobius vermicularis</i> (pinworm), <i>Trichuris trichiura</i> (whipworm), <i>Ascaris lumbricoides</i> (common roundworm), <i>Ancylostoma duodenale</i> (common hookworm), <i>Necator americanus</i> (American hookworm) in single or mixed infections.	A benzimidazole that acts by interfering with carbohydrate metabolism and inhibiting polymerization of microtubules. [PubChem]	Mebendazole causes degenerative alterations in the tegument and intestinal cells of the worm by binding to the colchicine-sensitive site of tubulin, thus inhibiting its polymerization or assembly into microtubules. The loss of the cytoplasmic microtubules leads to impaired uptake of glucose by the larval and adult stages of the susceptible parasites, and depletes their glycogen stores. Degenerati…	Mebendazole is a (synthetic) broad-spectrum anthelmintic. The principal mode of action for Mebendazole is by its inhibitory effect on tubulin polymerization which results in the loss of cytoplasmic microtubules.	MYK	31431-39-7	Mebendazole	Anthelminithic For the treatment of <i>Enterobius vermicularis</i> (pinworm), <i>Trichuris trichiura</i> (whipworm), <i>Ascaris lumbricoides</i> (common roundworm), <i>Ancylostoma duodenale</i> (common hookworm), <i >Necator americanus</i> (American hookworm) in single or mixed infections.	Antinematodal Agents Tubulin Modulators Mebendazole causes degenerative alterations in the tegument and intestinal cells of the worm by binding to the colchicine-sensitive site of tubulin, thus inhibiting its polymerization or assembly into microtubules. The loss of the cytoplasmic microtubules leads to impaired uptake of glucose by the larval and adult stages of the susceptible parasites, and de…	SR-01000003109	B0057172	6 of 132		>	4.99002e-06	39.7463	5.05135		0.337393	2.04179	2.04827	=	3.68643e-06	50.1367	1.99669	9.3829	0.345761
SR-05000001961-1		321949515	5475	MicroSource	02300009	30	0	5	410.549	4.25576	1.83627																SXN	27591-69-1 27591-97-5 33562-94-6 93968-77-5	Tilorone	Antiviral	Anti-Inflammatory Agents Antineoplastic Agents Antiviral Agents Interferon Inducers	SR-05000001961	B0057172	19 of 132		=	4.8632e-06	53.0606	7.6131	11.1734	0.247944	1.05732	3.47681	>	4.99002e-06	41.2936	9.87365		0.247422
SR-01000760844-2		321946476	7019	MicroSource	01500810	15	1	2	194.232	2.6773	1.18761		amino_acridine_A(46)								DB02842	Aminacrine		A highly fluorescent anti-infective dye used clinically as a topical antiseptic and experimentally as a mutagen, due to its interaction with DNA. It is also used as an intracellular pH indicator. [PubChem]			LPO	90-45-9 7527-91-5 134-50-9 148651-03-0 52417-22-8	Acrisorcinum	Antifungal Antiseptic	Anti-Infective Agents, Local Fluorescent Dyes Indicators and Reagents Mutagens	SR-01000760844	B0057172	7 of 132		=	4.78367e-06	73.0911	3.86734	16.3912	0.496556	2.64294	4.13263	=	2.46339e-06	70.0524	5.99776	55.6275	0.523457
SR-01000927763-2				NCI - DCTD	335307	19	2	4	259.261	2.1382	2.13127																UAE	31431-43-3	Ciclobendazole	Anthelminithic		SR-01000927763	B0057172			=	4.71367e-06	53.6785	9.1269	1.51696	0.392489	3.18844	3.19537	>	4.99002e-06	26.3893	8.03153		0.390666
SR-01000075979-1		321942534	4122	SigmaAldrich	M 1404	21	2	4	301.32	3.17299	3.16567				M 1404	Nocodazole	Disrupts microtubules by binding to beta-tubulin	Inhibitor	Cytoskeleton and ECM	beta-tubulin	DB08313	nocodazole					ODT	31430-18-9	Nocodazole	Antineoplastic	Antineoplastic Agents	SR-01000075979	B0057172	6 of 152		=	4.67766e-06	51.5616	9.77974	0.664376	0.355331	2.15698	2.16431	>	4.99002e-06	38.6451	4.11316		0.35346
SR-01000759369-2		46386739	6010	SeqChem	SRP04150m	22	1	2	302.451	3.646	3.646										DB06710	Methyltestosterone	Methyltestosterone is an anabolic steroid hormone used to treat men with a testosterone deficiency. It is also used in women to treat breast cancer, breast pain, swelling due to pregnancy, and with the addition of estrogen it can treat symptoms of menopause.	A synthetic anabolic steroid used for treating men with testosterone deficiency or similar androgen replacement therapies. Also, has antineoplastic properties and so has been used secondarily in women with advanced breast cancer. Methyltestosterone is a schedule III drug in the US.	The effects of testosterone in humans and other vertebrates occur by way of two main mechanisms: by activation of the androgen receptor (directly or as DHT), and by conversion to estradiol and activation of certain estrogen receptors. Free testosterone (T) is transported into the cytoplasm of target tissue cells, where it can bind to the androgen receptor, or can be reduced to 5&alpha;-dihydrotes…	Testosterone is a steroid hormone from the androgen group. Testosterone is primarily secreted from the testes of males. In females, it is produced in the ovaries, adrenal glands and by conversion of adrostenedione in the periphery. It is the principal male sex hormone and an anabolic steroid. In both males and females, it plays key roles in health and well-being. Examples include enhanced libido,…	QKF	58-18-4 1300-17-0 31745-24-1	Methyltestosterone	Androgen Methyltestosterone is an anabolic steroid hormone used to treat men with a testosterone deficiency. It is also used in women to treat breast cancer, breast pain, swelling due to pregnancy, and with th e addition of estrogen it can treat symptoms of menopause.	Anabolic Agents Antineoplastic Agents, Hormonal The effects of testosterone in humans and other vertebrates occur by way of two main mechanisms: by activation of the androgen receptor (directly or as DHT), and by conversion to estradiol and activat ion of certain estrogen receptors. Free testosterone (T) is transported into the cytoplasm of target tissue cells, where it can bind to the androgen r…	SR-01000759369	B0057172	1 of 135		=	4.41821e-06	51.654	4.01701	1.36619	0.340757	1.70875	1.70875	=	2.00648e-06	62.1601	7.70629	0.896734	0.362572
SR-01000941576-1		321948781	10184653	NCI DTP Drug Discovery	NSC750691	34	2	7	485.938	3.75836	2.33847										DB08916	Afatinib	Afatinib is a kinase inhibitor indicated for the first-line treatment of patient with metastatic non-small cell lung cancer (NSCLC) whose tumours have epidermal growth factor receptor (EGFR) exon 19 deletions or exon 21 (L858R) substitution mutations as detected by an FDA-approved test.	Afatinib is a tyrosine kinase inhibitor which is a 4-anilinoquinazoline. It is prepared has the dimaleate salt. FDA approved on July 12, 2013.	Afatinib is an irreversible kinase inhibitor and binds to the kinase domains of EGFR (ErbB1), HER2 (ErbB2), and HER4 (ErbB4) to inhibit tyrosine kinase autophosphorylation. This results in a downregulation of ErbB signalling and subsequent inhibition of proliferation of cell lines expressing wild-type EGFR, selected EGFR exon 19 deletion mutations, or exon 21 L858R mutations. It also inhibited in…	Afatinib did not effect the QTc interval.						SR-01000941576	B0057172	5 of 22		=	3.64738e-06	58.1544	9.31523	0.704471	0.223918	1.67966	3.09955	>	1.66334e-06	71.4544	7.50905		0.23796
SR-05000001927-1		321949308	16132496	MicroSource	01500603	92	13	16	1272.45	-0.830607	-3.67734																OTX	1404-88-2	Tyrothricin	Antibiotic	Antibacterial Agents	SR-05000001927	B0057172	45 of 132		=	3.18799e-06	95.8954	1.45471	2.54495	0.0836421	6.32709	9.17383	=	3.467e-06	88.3753	3.59253	6.1245	0.0830877
SR-05000001862-1		321948872	3014024	MicroSource	01503610	23	0	0	318.56	3.07732	3.07732																ORA	8001-54-5	Benzalkonium chloride	Antiseptic		SR-05000001862	B0057172	27 of 132		=	3.18186e-06	99.8962	0.0323467	1.63737	0.334619	2.42	2.42	=	3.11162e-06	99.4215	0.524115	1.69299	0.33521
SR-01000075814-1		321941982	10649	SigmaAldrich	D 3768	34	2	2	456.665	-3.59143	-3.59143				D 3768	Dequalinium dichloride	Selective blocker of apamin-sensitive K+ channels	Blocker	K+ Channel								SQP	522-51-0 4028-98-2 6707-58-0 2019-42-3 20246-15-5 2871-78-5 93940-47-7 16022-70-1 8060-93-3	Dequalinium chloride	Antiseptic	Anti-Infective Agents, Local	SR-01000075814	B0057172	5 of 152		=	3.12486e-06	69.3565	3.19437	3.17137	0.226683	9.0966	9.0966	=	1.50438e-06	79.3354	1.88282	1.59124	0.239756
SR-01000000001-2		321942393	5790	Prestwick Chemical, Inc.	Prestw-1415	17	3	5	246.192	-1.31516	-1.49624										DB00322	Floxuridine	For palliative management of gastrointestinal adenocarcinoma metastatic to the liver, when given by continuous regional intra-arterial infusion in carefully selected patients who are considered incurable by surgery or other means. Also for the palliative management of liver cancer (usually administered by hepatic intra-arterial infusion).	An antineoplastic antimetabolite that is metabolized to fluorouracil when administered by rapid injection. Floxuridine is available as a sterile, nonpyrogenic, lyophilized powder for reconstitution. When administered by slow, continuous, intra-arterial infusion, it is converted to floxuridine monophosphate. It has been used to treat hepatic metastases of gastrointestinal adenocarcinomas and for p…	Floxuridine is rapidly catabolized to 5-fluorouracil, which is the active form of the drug. The primary effect is interference with DNA synthesis and to a lesser extent, inhibition of RNA formation through the drug's incorporation into RNA, thus leading to the production of fraudulent RNA. Fluorouracil also inhibits uracil riboside phophorylase, which prevents the utilization of preformed uracil …	Floxuridine is a pyrimidine analog that acts as an inhibitor of the S-phase of cell division. This selectively kills rapidly dividing cells. Floxuridine is an anti-metabolite. Anti-metabolites masquerade as pyramidine-like molecules which prevents normal pyrimidines from being incorporated into DNA during the S phase of the cell cycle. Flurouracil (the end-product of catabolism of floxuridine) bl…	PRW	50-91-9	Floxuridine	Antiviral For palliative management of gastrointestinal adenocarcinoma metastatic to the liver, when given by continuous regional intra-arterial infusion in carefully selected patients who are considered incura ble by surgery or other means. Also for the palliative management of liver cancer (usually administered by hepatic intra-arterial infusion).	Antimetabolites, Antineoplastic Floxuridine is rapidly catabolized to 5-fluorouracil, which is the active form of the drug. The primary effect is interference with DNA synthesis and to a lesser extent, inhibition of RNA formation th rough the drug's incorporation into RNA, thus leading to the production of fraudulent RNA. Fluorouracil also inhibits uracil riboside phophorylase, which prevents the…	SR-01000000001	B0057172	0 of 133		=	2.67132e-06	94.4646	0.937914	9.2884	0.458976	6.88844	7.06952	=	2.84879e-06	67.9818	2.24031	3.85072	0.456675
SR-01000799135-5		321946387	9552079	Prestwick Chemical, Inc.	Prestw-143	34	10	4	505.447	4.51037	-1.30186										DB00878	Chlorhexidine	For reduction of pocket depth in patients with adult periodontitis, used as an adjunct to scaling and root planing procedures. Also for prevention of dental caries, oropharyngeal decontamination in critically ill patients, hand hygiene in health-care personnel, general skin cleanser, and catheter site preparation and care.	A disinfectant and topical anti-infective agent used also as mouthwash to prevent oral plaque. [PubChem]	Chlorhexidine's antimicrobial effects are associated with the attractions between chlorhexidine (cation) and negatively charged bacterial cells. After chlorhexidine is absorpted onto the organism's cell wall, it disrupts the integrity of the cell membrane and causes the leakage of intracellular components of the organisms.	Chlorhexidine, a topical antimicrobial agent, is bactericidal. Because of its positive charge, the chlorhexidine molecule reacts with the microbial cell surface to destroy the integrity of the cell membrane. This novel mechanism of action makes it highly unlikely for the development of bacterial resistance.						SR-01000799135	B0057172	11 of 95		=	2.63362e-06	63.4735	5.17227	7.31223	0.229742	1.06908	6.88131	=	4.68919e-06	74.1616	2.66748	6.18559	0.219425
SR-01000763370-2		46386675	2577	SeqChem	SRP01460c	18	2	3	257.261	1.43593	0.890332										DB09010	Carmofur		Carmofur is a derivative of fluorouracil, and is an antineoplastic agent that has been used in the treatment of breast and colorectal cancer. Carmofur has been known to induce leukoencephalopathy.			OEP	61422-45-5	Carmofur	Antineoplastic	Antineoplastic Agents	SR-01000763370	B0057172	3 of 96		=	2.35422e-06	52.2964	7.24055	10.6586	0.437745	4.19223	4.73782	=	2.28849e-06	60.731	3.03228	2.68156	0.438702
SR-05000001830-3		321948937	5974	MicroSource	01503200	20	0	0	284.543	2.68656	2.68656										DB01718	Cetyl-Trimethyl-Ammonium					RDY	57-09-0 87-76-3 124-23-2 62201-26-7 112-02-7 505-86-2 65060-02-8 68214-07-3 7192-88-3 6899-10-1 138-32-9 8044-71-1 139272-33-6 146909-27-5 53023-95-3 79728-63-5 104302-76-3 108779-80-2 12294-25-6 69217-35-2 79631-76-8 3084-33-1 2478-29-7 49706-67-4 19710-01-1 38844-00-7 78480-17-8 57158-41-5 84505-77-1	Cetrimonium bromide	Anticonvulsant Antiseptic Antibacterial	Anti-Infective Agents, Local Detergents Surface-Active Agents	SR-05000001830	B0057172	28 of 132		=	2.31484e-06	58.6606	4.53847	9.99337	0.394484	2.94892	2.94892	=	2.08233e-06	62.8722	8.64784	9.75175	0.397701
SR-00000000262-2		321942580	123631	BIOMOL	DL-269	31	1	7	446.902	3.75095	3.64379										DB00317	Gefitinib	For the continued treatment of patients with locally advanced or metastatic non-small cell lung cancer after failure of either platinum-based or docetaxel chemotherapies.	Gefitinib (originally coded ZD1839) is a drug used in the treatment of certain types of cancer. Acting in a similar manner to erlotinib (marketed as Tarceva), gefitinib selectively targets the mutant proteins in malignant cells. It is marketed by AstraZeneca under the trade name Iressa. [Wikipedia]	Gefitinib inhibits the epidermal growth factor receptor (EGFR) tyrosine kinase by binding to the adenosine triphosphate (ATP)-binding site of the enzyme. Thus the function of the EGFR tyrosine kinase in activating the Ras signal transduction cascade is inhibited; and malignant cells are inhibited. Gefitinib is the first selective inhibitor of the EGFR tyrosine kinase which is also referred to as …	Gefitinib inhibits the intracellular phosphorylation of numerous tyrosine kinases associated with transmembrane cell surface receptors, including the tyrosine kinases associated with the epidermal growth factor receptor (EGFR-TK). EGFR is expressed on the cell surface of many normal cells and cancer cells.	MPZ	184475-35-2	Gefitinib	Antineoplastic For the continued treatment of patients with locally advanced or metastatic non-small cell lung cancer after failure of either platinum-based or docetaxel chemotherapies.	Antineoplastic Agents Protein Kinase Inhibitors Gefitinib inhibits the epidermal growth factor receptor (EGFR) tyrosine kinase by binding to the adenosine triphosphate (ATP)-binding site of the enzyme. Thus the function of the EGFR tyrosine kinase in activating the Ras signal transduction cascade is inhibited; and malignant cells are inhibited. Gefitinib is the first selective inhibitor of the EG…	SR-00000000262	B0057172	2 of 96		>	2.23553e-06	23.8859	4.78326		0.255189	1.89967	2.00683	>	2.23553e-06	25.8372	8.46922		0.255189
SR-05000002194-4				AvaChem	1518	29	2	8	400.379	1.4769	1.47187																THS	6559-91-7 40505-27-9	4'-Demethylepipodophyllotoxin			SR-05000002194	B0057172	0 of 39		=	2.07034e-06	53.7436	0.692012	1.57377	0.274398	4.20706	4.21209	>	4.99002e-06	46.3836	8.47918		0.255954
SR-01000076110-2		321942680	6758	SigmaAldrich	R 8875	29	0	6	394.417	3.32018	3.32016				R 8875	Rotenone	Inhibitor of mitochondrial electron transport	Modulator	Cell Stress	Mitochondria							VAX	83-79-4 12679-58-2 54141-69-4 42344-76-3	Rotenone	Antibacterial	Insecticides Uncoupling Agents	SR-01000076110	B0057172	13 of 152		=	2.00405e-06	54.0446	4.4699	5.69568	0.27508	2.37791	2.37793	>	5.54447e-07	51.7702	7.87158		0.302021
SR-01000597602-3		321946018	446541	MicroSource	01500674	23	2	6	320.337	3.5276	0.174044										DB01024	Mycophenolic acid	For the prophylaxis of organ rejection in patients receiving allogeneic renal transplants, administered in combination with cyclosporine and corticosteroids.	Mycophenolic acid is an an immunosuppresant drug and potent anti-proliferative, and can be used in place of the older anti-proliferative azathioprine. It is usually used as part of triple therapy including a calcineurin inhibitor (ciclosporin or tacrolimus) and prednisolone. It is also useful in research for the selection of animal cells that express the E. coli gene coding for XGPRT (xanthine gu…	Mycophenolic acid is a potent, selective, uncompetitive, and reversible inhibitor of inosine monophosphate dehydrogenase (IMPDH), and therefore inhibits the de novo pathway of guanosine nucleotide synthesis without incorporation into DNA. Because T- and B-lymphocytes are critically dependent for their proliferation on de novo synthesis of purines, whereas other cell types can utilize salvage path…	Mycophenolic acid is an antibiotic substance derived from <i>Penicillium stoloniferum</i>. It blocks de novo biosynthesis of purine nucleotides by inhibition of the enzyme inosine monophosphate dehydrogenase. Mycophenolic acid is important because of its selective effects on the immune system. It prevents the proliferation of T-cells, lymphocytes, and the formation of antibodies from B-cells. It …	KXR	483-60-3 37415-62-6 24280-93-1 23288-62-2 23047-11-2	Mycophenolic acid	Immunosuppressant For the prophylaxis of organ rejection in patients receiving allogeneic renal transplants, administered in combination with cyclosporine and corticosteroids.	Antibiotics, Antineoplastic Enzyme Inhibitors Mycophenolic acid is a potent, selective, uncompetitive, and reversible inhibitor of inosine monophosphate dehydrogenase (IMPDH), and therefore inhibits the de novo pathway of guanosine nucleotide syn thesis without incorporation into DNA. Because T- and B-lymphocytes are critically dependent for their proliferation on de novo synthesis of purines, wh…	SR-01000597602	B0057172	2 of 132		=	1.99441e-06	86.614	2.49932	3.7012	0.346968	2.17259	5.52614	=	1.70362e-06	78.7347	0.332818	10.2577	0.351134
SR-05000001485-2		321949372	5281078	Enzo Life Sciences, Inc	BML-IM101	31	1	8	433.495	3.47364	3.44551										DB00688	Mycophenolate mofetil	For the prophylaxis of organ rejection in patients receiving allogeneic renal, cardiac or hepatic transplants. Mycophenolate mofetil should be used concomitantly with cyclosporine and corticosteroids.	Mycophenolate mofetil is the 2-morpholinoethyl ester of mycophenolic acid (MPA), an immunosuppressive agent, inosine monophosphate dehydrogenase (IMPDH) inhibitor.	Mycophenolate mofetil is hydrolyzed to form mycophenolic acid (MPA), which is the active metabolite. MPA is a potent, selective, uncompetitive, and reversible inhibitor of inosine monophosphate dehydrogenase (IMPDH), and therefore inhibits the de novo pathway of guanosine nucleotide synthesis without incorporation into DNA. Because T- and B-lymphocytes are critically dependent for their prolifera…	Mycophenolate mofetil is a prodrug of mycophenolic acid (MPA), an antibiotic substance derived from <i>Penicillium stoloniferum</i>. It blocks de novo biosynthesis of purine nucleotides by inhibition of the enzyme inosine monophosphate dehydrogenase. Mycophenolic acid is important because of its selective effects on the immune system. It prevents the proliferation of T-cells, lymphocytes, and the…	TFO	115007-34-6 128794-94-5 140401-05-4 116680-01-4	Mycophenolate	Immunomodulator For the prophylaxis of organ rejection in patients receiving allogeneic renal, cardiac or hepatic transplants. Mycophenolate mofetil should be used concomitantly with cyclosporine and corticosteroids.	Anti-Inflammatory Agents, Non-Steroidal Antineoplastic Agents Dermatologic Agents Enzyme Inhibitors Immunosuppressive Agents Mycophenolate mofetil is hydrolyzed to form mycophenolic acid (MPA), which is the active metabolite. MPA is a potent, selective, uncompetitive, and reversible inhibitor of inosine monophosphate dehydr ogenase (IMPDH), and therefore inhibits the de novo pathway of guanosine …	SR-05000001485	B0057172	1 of 12		=	1.88528e-06	89.9046	1.37572	10.7444	0.258531	2.25099	2.27912	=	2.04066e-06	79.2012	1.56828	9.52762	0.256978
SR-01000838880-4				DuPont Crop Protection	A001137641	21	0	0	298.57	3.04336	3.04336																RUV	124-03-8 3006-10-8 50641-13-9	Mecetronium ethylsulfate	Antiseptic		SR-01000838880	B0057172			=	1.8718e-06	56.4263	9.02144	2.31989	0.381849	2.68438	2.68438	=	1.42713e-06	65.1757	4.90976	1.56985	0.389703
SR-01000763520-2		46386572	23663992	SeqChem	SRP02030c	33	3	6	459.55	2.66815	1.14607																QQX	143201-11-0 145599-86-6	Cerivastatin	Antihyperlipidemic	Hydroxymethylglutaryl-CoA Reductase Inhibitors	SR-01000763520	B0057172	5 of 123		=	1.8281e-06	98.5164	0.450098	2.86471	0.24343	3.06985	4.59193	=	9.87293e-07	99.0312	0.199102	2.51284	0.254781
SR-01000781916-5				NCI DTP Drug Discovery	NSC243046	42	4	8	590.788	7.66526	4.16064																RDS	25999-31-9 25999-20-6 57157-99-0 67249-45-0 11054-70-9 107684-72-0 26934-10-1 37213-87-9 37259-88-4	Lasalocid	Antibiotic	Anti-Bacterial Agents Coccidiostats Ionophores	SR-01000781916	B0057172			=	1.6861e-06	71.1888	2.75467	3.27238	0.192437	-1.89214	1.61247	=	1.13821e-06	80.5504	3.03807	3.96275	0.198126
SR-01000002968-2		321942810	5546	SigmaAldrich	T 4143	19	3	7	253.263	1.11457	1.11457				T 4143	Triamterene	Na+ channel blocker; diuretic	Blocker	Na+ Channel		DB00384	Triamterene	For the treatment of edema associated with congestive heart failure, cirrhosis of the liver, and the nephrotic syndrome; also in steroid-induced edema, idiopathic edema, and edema due to secondary hyperaldosteronism.	A pteridine that is used as a mild diuretic. [PubChem]	Triamterene inhibits the epithelial sodium channels on principal cells in the late distal convoluted tubule and collecting tubule, which are responsible for 1-2% of total sodium reabsorption. As sodium reabsorption is inhibited, this increases the osmolarity in the nephron lumen and decreases the osmolarity of the interstitium. Since sodium concentration is the main driving force for water reabso…	Triamterene, a relatively weak, potassium-sparing diuretic and antihypertensive, is used in the management of hypokalemia. Triamterene is similar in action to amiloride but, unlike amiloride, increases the urinary excretion of magnesium.	UMT	396-01-0 63764-56-7 130007-53-3 75934-75-7 14124-50-6 61356-20-5 75945-58-3	Triamterene	Diuretic For the treatment of edema associated with congestive heart failure, cirrhosis of the liver, and the nephrotic syndrome; also in steroid-induced edema, idiopathic edema, and edema due to secondary hyp eraldosteronism.	Antihypertensive Agents Diuretics Triamterene inhibits the epithelial sodium channels on principal cells in the late distal convoluted tubule and collecting tubule, which are responsible for 1-2% of total sodium reabsorption. As sodiu m reabsorption is inhibited, this increases the osmolarity in the nephron lumen and decreases the osmolarity of the interstitium. Since sodium concentration is the …	SR-01000002968	B0057172	2 of 152		=	1.66902e-06	73.6773	2.18153	12.474	0.425713	4.66297	4.66297	=	1.47154e-06	58.4887	0.290804	15.0026	0.429743
SR-05000001582-12				Vitas-M Lab	STK177346	22	0	0	304.533	3.47093	3.47093																NSI	123-03-5 75975-62-1 7773-52-6 6004-24-6 7439-73-8 140-72-7 136499-13-3 27841-61-8 34359-90-5	Cetylpyridinium chloride	Antiseptic	Anti-Infective Agents, Local Detergents	SR-05000001582	B0057172	2 of 7		=	1.61243e-06	69.4091	0.981369	1.69513	0.368615	2.32159	2.32159	=	1.18526e-06	77.797	2.52563	2.08713	0.377121
SR-01000941572-1		321948134	5328940	NCI DTP Drug Discovery	NSC765694	36	1	8	530.446	4.08772	3.02128										DB06616	Bosutinib	Treatment of chronic, accelerated, or blast phase Philadelphia chromosome-positive (Ph+) chronic myelogenous leukemia (CML) with resistance or intolerance to prior therapy in adult patients.	Bosutinib is a Bcr-Abl kinase inhibitor for the treatment of Philadelphia chromosome-positive (Ph+) chronic myelogenous leukemia (CML). Compared to other tyrosine kinase inhibitors, it has a more favourable hematologic toxicity profile. FDA approved on September 4, 2012.	Bosutinib is a tyrosine kinase inhibitor. Although it is able to inhibit several tyrosine kinases such as Src, Lyn, and Hck, which are members of the Src-family of kinases, its primary target is the Bcr-Abl kinase. The Bcr-Abl gene is a chimeric oncogene created from the fusion of the breakpoint-cluster (Bcr) gene and Abelson (Abl) tyrosine gene. This chromosomal abnormality results in the format…							SR-01000941572	B0057172	6 of 22		=	1.57734e-06	72.4286	3.62589	1.5077	0.225636	1.71435	2.78079	=	4.16762e-06	60.0086	4.58411	0.832356	0.209227
SR-01000736753-8		144108840	6420009	Sequoia Research Products Ltd.	CLOMIFENE CITRATE	29	0	2	405.96	6.47494	4.57379																UEF	50-41-9 14158-65-7 15690-55-8 15690-57-0 39729-47-0 43054-45-1 53775-02-3 55491-35-5 7599-79-3 7619-53-6 911-45-5 207563-42-6	Clomiphene	Estrogen Pituitary Steroid Used mainly in female infertility due to anovulation (e.g. due to polycystic ovary syndrome) to induce ovulation.	Estrogen Antagonists Fertility Agents, Female Selective Estrogen Receptor Modulators Clomifene has both estrogenic and anti-estrogenic properties, but its precise mechanism of action has not been determined. Clomifene appears to stumulate the release of gonadotropins, follicle-stimula ting hormone (FSH), and leuteinizing hormone (LH), which leads to the development and maturation of ovarian folli…	SR-01000736753	B0057172	3 of 50		=	1.3822e-06	84.6743	0.165165	5.95982	0.282869	-0.615508	1.28564	=	1.63614e-06	91.1193	2.08695	15.0997	0.279333
SR-01000879573-1		92764035	290486	NCI - DCTD	154020	23	4	9	320.304	-1.46426	-2.44112																OXT	35943-35-2	Triciribine	Antineoplastic		SR-01000879573	B0057172	4 of 58		=	1.05522e-06	58.4985	3.57807	1.43556	0.363796	7.44092	8.41777	=	1.74422e-07	85.7851	1.68193	3.22909	0.411381
SR-01000759374-3		46386708	23418	SeqChem	SRP01245o	20	2	6	274.318	1.955	1.76728																OOO	6981-18-6 8076-37-7 84861-96-1	Ormetoprim	Antibacterial	Antibacterial Agents Antiparasitic Agents	SR-01000759374	B0057172	1 of 135		>	1e-06	61.394	4.48332	-13.1202	0.675077	7.68896	7.87668	=	2.50185e-06	61.1068	3.60085	9.24839	0.392122
SR-01000930565-3		321947923	119182	Enzo Life Sciences, Inc	BML-DL103	20	3	7	303.677	-0.291322	-0.291324										DB00631	Clofarabine	For the treatment of pediatric patients 1 to 21 years old with relapsed or refractory acute lymphocytic (lymphoblastic) leukemia after at least two prior regimens. It is designated as an orphan drug by the FDA for this use.	Clofarabine is a purine nucleoside antimetabolite that is being studied in the treatment of cancer. It is marketed in the U.S. and Canada as Clolar. In Europe and Australia/New Zealand the product is marketed under the name Evoltra. Clofarabine is used in paediatrics to treat a type of leukaemia called relapsed or refractory acute lymphoblastic leukaemia (ALL), only after at least two other types…	Clofarabine is metabolized intracellularly to the active 5'-monophosphate metabolite by deoxycytidine kinase and 5'-triphosphate metabolite by mono- and di-phospho-kinases. This metabolite inhibits DNA synthesis through an inhibitory action on ribonucleotide reductase, and by terminating DNA chain elongation and inhibiting repair through competitive inhibition of DNA polymerases. This leads to th…	Clofarabine is a purine nucleoside antimetabolite that differs from other puring nucleoside analogs by the presence of a chlorine in the purine ring and a flourine in the ribose moiety. Clofarabine seems to interfere with the growth of cancer cells, which are eventually destroyed. Since the growth of normal body cells may also be affected by clofarabine, other effects also occur. Clofarabine prev…	PYV	123318-82-1	clofarabine	Antineoplastic For the treatment of pediatric patients 1 to 21 years old with relapsed or refractory acute lymphocytic (lymphoblastic) leukemia after at least two prior regimens. It is designated as an orphan drug b y the FDA for this use.	Antineoplastic Agents Antimetabolites Clofarabine is metabolized intracellularly to the active 5'-monophosphate metabolite by deoxycytidine kinase and 5'-triphosphate metabolite by mono- and di-phospho-kinases. This metabolite inhibits DN A synthesis through an inhibitory action on ribonucleotide reductase, and by terminating DNA chain elongation and inhibiting repair through competitive inhibiti…	SR-01000930565	B0057172	3 of 12		=	9.89403e-07	93.3476	1.53469	2.34936	0.420324	6.29595	6.29595	=	1.96656e-06	71.9569	1.59372	12.048	0.39944
SR-01000597409-3		321946389	6610299	BIOMOL	GR-307	42	3	13	588.557	1.16043	1.15539										DB00773	Etoposide	For use in combination with other chemotherapeutic agents in the treatment of refractory testicular tumors and as first line treatment in patients with small cell lung cancer. Also used to treat other malignancies such as lymphoma, non-lymphocytic leukemia, and glioblastoma multiforme.	A semisynthetic derivative of podophyllotoxin that exhibits antitumor activity. Etoposide inhibits DNA synthesis by forming a complex with topoisomerase II and DNA. This complex induces breaks in double stranded DNA and prevents repair by topoisomerase II binding. Accumulated breaks in DNA prevent entry into the mitotic phase of cell division, and lead to cell death. Etoposide acts primarily in t…	Etoposide inhibits DNA topoisomerase II, thereby inhibiting DNA re-ligation. This causes critical errors in DNA synthesis at the premitotic stage of cell division and can lead to apoptosis of the cancer cell. Etoposide is cell cycle dependent and phase specific, affecting mainly the S and G2 phases of cell division. Inhibition of the topoisomerase II alpha isoform results in the anti-tumour activ…	Etoposide is an antineoplastic agent and an epipodophyllotoxin (a semisynthetic derivative of the podophyllotoxins). It inhibits DNA topoisomerase II, thereby ultimately inhibiting DNA synthesis. Etoposide is cell cycle dependent and phase specific, affecting mainly the S and G2 phases. Two different dose-dependent responses are seen. At high concentrations (10 &micro;g/mL or more), lysis of cell…	LPH	33419-42-0 121471-01-0 136598-18-0 201594-04-9 35317-32-9 51854-34-3 76576-58-4 100007-53-2 89301-95-1 96554-38-0 96554-41-5	Etoposide	Antineoplastic For use in combination with other chemotherapeutic agents in the treatment of refractory testicular tumors and as first line treatment in patients with small cell lung cancer. Also used to treat other malignancies such as lymphoma, non-lymphocytic leukemia, and glioblastoma multiforme.	Antineoplastic Agents, Phytogenic Etoposide inhibits DNA topoisomerase II, thereby inhibiting DNA re-ligation. This causes critical errors in DNA synthesis at the premitotic stage of cell division and can lead to apoptosis of the canc er cell.. Etoposide is cell cycle dependent and phase specific, affecting mainly the S and G2 phases of cell division.	SR-01000597409	B0057172	3 of 79		=	9.50463e-07	83.1423	3.65475	1.05994	0.200735	4.86163	4.86667	=	2.05338e-07	75.43	2.52199	23.8015	0.222918
SR-01000813554-3				NCI - DCTD	145668	16	3	7	225.201	-1.18798	-1.18798																STS	10212-25-6 31698-14-3	Ancitabine	Antineoplastic	Antimetabolites, Antineoplastic	SR-01000813554	B0057172			=	5.65363e-07	87.9188	2.16985	14.8035	0.546671	7.43565	7.43565	=	5.80444e-07	66.3681	5.7609	20.2626	0.545671
SR-01000879989-2				NCI - DCTD	603108	23	2	3	335.761	3.57498	2.94315																NVS	51213-99-1	Clanfenur	Antineoplastic		SR-01000879989	B0057172			>	5.54447e-07	50.1507	4.21984		0.380809	2.68116	3.31299	>	4.99002e-06	48.1485	0.395704		0.322724
SR-01000000195-3				SigmaAldrich	MFCD00144301	21	2	4	299.348	3.9895	3.98683																LLG	43210-67-9 53571-02-1	Fenbendazole	Anthelminithic	Antinematodal Agents	SR-01000000195	B0057172	0 of 39		>	5.54447e-07	51.0581	10.7897		0.417076	2.26664	2.26931	>	4.99002e-06	37.8809	7.62926		0.35346
SR-01000942233-1		321948241	443872	Enzo Life Sciences, Inc	BML-AC3110	30	0	6	414.491	2.33141	2.33141										DB00700	Eplerenone	For improvement of survival of stable patients with left ventricular systolic dysfunction (ejection fraction <40%) and clinical evidence of congestive heart failure after an acute myocardial infarction.	Eplerenone, an aldosterone receptor antagonist similar to spironolactone, has been shown to produce sustained increases in plasma renin and serum aldosterone, consistent with inhibition of the negative regulatory feedback of aldosterone on renin secretion. The resulting increased plasma renin activity and aldosterone circulating levels do not overcome the effects of eplerenone. Eplerenone selecti…	Eplerenone binds to the mineralocorticoid receptor and thereby blocks the binding of aldosterone (component of the renin-angiotensin-aldosterone-system, or RAAS). Aldosterone synthesis, which occurs primarily in the adrenal gland, is modulated by multiple factors, including angiotensin II and non-RAAS mediators such as adrenocorticotropic hormone (ACTH) and potassium. Aldosterone binds to mineral…	Eplerenone, an aldosterone receptor antagonist similar to spironolactone, has been shown to produce sustained increases in plasma renin and serum aldosterone, consistent with inhibition of the negative regulatory feedback of aldosterone on renin secretion. The resulting increased plasma renin activity and aldosterone circulating levels do not overcome the effects of eplerenone. Eplerenone selecti…	VKO	107724-20-9	Eplerenone	Antihypertensive For improvement of survival of stable patients with left ventricular systolic dysfunction (ejection fraction <40%) and clinical evidence of congestive heart failure after an acute myocardial infarctio n.	Aldosterone Antagonists Eplerenone binds to the mineralocorticoid receptor and thereby blocks the binding of aldosterone (component of the renin-angiotensin-aldosterone-system, or RAAS). Aldosterone synthesis, which occurs p rimarily in the adrenal gland, is modulated by multiple factors, including angiotensin II and non-RAAS mediators such as adrenocorticotropic hormone (ACTH) and potassium. Ald…	SR-01000942233	B0057172	0 of 12		=	5.44782e-07	73.6184	3.67866	0.8778	0.29231	3.93236	3.93236	=	4.66097e-07	62.2082	3.28537	1.07939	0.295471
SR-01000879978-2				NCI - DCTD	166641	17	3	7	243.192	-0.988532	-0.988534																NZE	37717-21-8 37697-53-3 40505-45-1	Flurocitabine	Antineoplastic		SR-01000879978	B0057172			=	4.71647e-07	93.0425	2.36928	2.36311	0.520996	7.31492	7.31492	=	4.75677e-07	68.8174	5.6986	4.16717	0.520692
SR-01000944758-1		321948648	73828	SigmaAldrich	MFCD00010431	13	1	5	222.029	1.7912	1.7912																MER	1458-18-0	Methyl 3-amino-5,6-dichloropyrazine-2-carboxylate			SR-01000944758	B0057172	0 of 12		=	4.34884e-07	70.477	13.034	2.0402	0.685098	4.57042	4.57042	>	5.54447e-07	98.0914	0.37383		0.673738
SR-05000001923-6				Selleck Chemicals	S1917	28	0	2	372.526	1.39551	1.39435	anil_di_alk_B(251)									DB00406	Gentian Violet	For the treatment of bacterial and fungal infections inside the mouth (thrush) and skin, also for the prevention of transmission of Chagas' disease (as a blood additive).	A dye that is a mixture of violet rosanilinis with antibacterial, antifungal, and anthelmintic properties. [PubChem]	In aqueous solutions Gentian violet (GV) dissociates into positive (GV+)and negative ions (Cl-) that penetrate through the wall and membrane of both gram-positive and gram-negative bacterial cells. The GV+ interacts with negatively charged components of bacterial cells including the lipopolysaccharide (on the cell wall), the peptidoglycan and DNA. A similar cell penetration and DNA binding proces…	Gentian violet is a mutagen, a mitotic poison, and a clastogen. Gentian violet has been used in medicine for almost 100 years: as an antiseptic for external use, as a topical antibiotic, as a topical antifungal agent, as an antihelminthic agent by oral administration, and more recently, as a blood additive to prevent transmission of Chagas' disease. It is thought to work by binding to the DNA of …	SIY	548-62-9 39389-84-9 67939-65-5 14426-25-6 72927-78-7 67953-39-3 68400-26-0 23355-47-7 7077-31-8 35919-71-2 65294-17-9	Methylrosanilinium	Antiseptic For the treatment of bacterial and fungal infections inside the mouth (thrush) and skin, also for the prevention of transmission of Chagas' disease (as a blood additive).	Anti-Infective Agents, Local In aqueous solutions Gentian violet (GV) dissociates into positive (GV+)and negative ions (Cl-) that penetrate through the wall and membrane of both gram-positive and gram-negative bacterial cells. Th e GV+ interacts with negatively charged components of bacterial cells including the lipopolysaccharide (on the cell wall), the peptidoglycan and DNA. A similar cell pene…	SR-05000001923	B0057172	0 of 7		=	4.04379e-07	78.1902	2.02604	4.33813	0.319661	4.9977	4.99886	=	3.27827e-07	85.6277	2.82487	4.63211	0.324218
SR-01000763161-2		46386883	457193	SeqChem	SRP00450d	90	5	18	1255.42	-0.0968825	-0.0971764	quinone_A(370)															UFH	50-76-0 53360-01-3 67595-72-6	Dactinomycin	Antineoplastic For the treatment of Wilms' tumor, childhood rhabdomyosarcoma, Ewing's sarcoma and metastatic, nonseminomatous testicular cancer as part of a combination chemotherapy and/or multi-modality treatment r egimen	Anti-Bacterial Agents Antibiotics, Antineoplastic Nucleic Acid Synthesis Inhibitors Protein Synthesis Inhibitors Good evidence exists that this drug bind strongly, but reversibly, to DNA, interfering with synthesis of RNA (prevention of RNA polymerase elongation) and, consequently, with protein synthesis.	SR-01000763161	B0057172	5 of 96		=	3.88242e-07	98.2369	0.715363	1.31077	0.0997251	6.50778	6.50807	=	1.41457e-07	97.133	1.01302	1.72726	0.106546
SR-01000003150-2		321942176	4993	MicroSource	01500520	17	2	4	248.711	2.7483	2.23343										DB00205	Pyrimethamine	For the treatment of toxoplasmosis and acute malaria; For the prevention of malaria in areas non-resistant to pyrimethamine	One of the folic acid antagonists that is used as an antimalarial or with a sulfonamide to treat toxoplasmosis. [PubChem]	Pyrimethamine inhibits the dihydrofolate reductase of plasmodia and thereby blocks the biosynthesis of purines and pyrimidines, which are essential for DNA synthesis and cell multiplication. This leads to failure of nuclear division at the time of schizont formation in erythrocytes and liver.	Pyrimethamine is an antiparasitic compound commonly used as an adjunct in the treatment of uncomplicated, chloroquine resistant, P. falciparum malaria. Pyrimethamine is a folic acid antagonist and the rationale for its therapeutic action is based on the differential requirement between host and parasite for nucleic acid precursors involved in growth. This activity is highly selective against plas…	QML	58-14-0 14720-95-7 59988-99-7 37338-39-9 55128-75-1 69191-18-0 37357-69-0 19085-09-7 53640-38-3 81247-66-7	Pyrimethamine	Antimalarial For the treatment of toxoplasmosis and acute malaria; For the prevention of malaria in areas non-resistant to pyrimethamine	Antimalarials Antiprotozoal Agents Folic Acid Antagonists Pyrimethamine inhibits the dihydrofolate reductase of plasmodia and thereby blocks the biosynthesis of purines and pyrimidines, which are essential for DNA synthesis and cell multiplication. This lead s to failure of nuclear division at the time of schizont formation in erythrocytes and liver.	SR-01000003150	B0057172	8 of 132		=	3.57652e-07	86.4465	0.133117	1.77424	0.530892	3.69824	4.21311	=	2.24496e-07	82.279	2.49385	3.38437	0.547548
SR-01000075773-12				Selleck Chemicals	S1648	17	4	7	243.217	-2.79752	-2.79752				C 6645	Cytosine-1-beta-D-arabinofuranoside hydrochloride	Selective inhibitor of DNA synthesis	Inhibitor	DNA Metabolism		DB02097	Cytidine					RGC	65-46-3 69-74-9 147-94-4 3530-56-1 78837-98-6 4395-95-3 32747-18-5 3083-52-1	Cytarabine	Antineoplastic For the treatment of acute non-lymphocytic leukemia, acute lymphocytic leukemia and blast phase of chronic myelocytic leukemia.	Antimetabolites, Antineoplastic Antiviral Agents Immunosuppressive Agents Cytarabine acts through direct DNA damage and incorporation into DNA. Cytarabine is cytotoxic to a wide variety of proliferating mammalian cells in culture. It exhibits cell phase specificity, primari ly killing cells undergoing DNA synthesis (S-phase) and under certain conditions blocking the progression of cells from the …	SR-01000075773	B0057172			=	2.46614e-07	90.2977	2.29676	2.39456	0.544187	9.4055	9.4055	=	2.93583e-07	75.406	7.77433	2.32833	0.537952
SR-01000872605-2		321946082	3109	Labotest	LT00452770	16	0	4	252.313	0.831842	0.831842																QWU	3696-28-4 84617-33-4 90829-79-1 43143-11-9 70849-05-7 71724-05-5	Dipyrithione magnesium sulfate	Antibacterial	Antibacterial Agents	SR-01000872605	B0057172	22 of 96		=	2.38185e-07	98.4379	1.0641	1.82422	0.57952	5.79124	5.79124	=	1.74752e-07	99.0936	0.385361	2.30952	0.591288
SR-00000000554-5		321942796	3062316	Enzo Life Sciences, Inc	BML-AC3081	33	3	8	488.006	3.82684	3.74727										DB01254	Dasatinib	For the treatment of adults with chronic, accelerated, or myeloid or lymphoid blast phase chronic myeloid leukemia with resistance or intolerance to prior therapy. Also indicated for the treatment of adults with Philadelphia chromosome-positive acute lymphoblastic leukemia with resistance or intolerance to prior therapy.	Dasatinib is an oral dual BCR/ABL and Src family tyrosine kinase inhibitor approved for use in patients with chronic myelogenous leukemia (CML). The main targets of Dasatinib, are BCRABL, SRC, Ephrins and GFR.	Dasatinib, at nanomolar concentrations, inhibits the following kinases: BCR-ABL, SRC family (SRC, LCK, YES, FYN), c-KIT, EPHA2, and PDGFR&beta;. Based on modeling studies, dasatinib is predicted to bind to multiple conformations of the ABL kinase. In vitro, dasatinib was active in leukemic cell lines representing variants of imatinib mesylate sensitive and resistant disease. Dasatinib inhibited t…	Dasatinib is an oral dual BCR/ABL and Src family tyrosine kinase inhibitor	QYQ	302962-49-8 863127-77-9	dasatinib	Antineoplastic For the treatment of adults with chronic, accelerated, or myeloid or lymphoid blast phase chronic myeloid leukemia with resistance or intolerance to prior therapy. Also indicated for the treatment of adults with Philadelphia chromosome-positive acute lymphoblastic leukemia with resistance or intolerance to prior therapy.	Protein Kinase Inhibitors Dasatinib, at nanomolar concentrations, inhibits the following kinases: BCR-ABL, SRC family (SRC, LCK, YES, FYN), c-KIT, EPHA2, and PDGFR&beta;. Based on modeling studies, dasatinib is predicted to bi nd to multiple conformations of the ABL kinase. In vitro, dasatinib was active in leukemic cell lines representing variants of imatinib mesylate sensitive and resistant dis…	SR-00000000554	B0057172	1 of 12		=	2.29205e-07	67.1162	13.1827	0.431631	0.281687	2.81294	2.8925	=	1.5872e-08	71.1581	5.19193	1.04462	0.330882
SR-01000941589-2				Selleck Chemicals	S2673	37	2	5	615.395	3.18272	3.18272										DB08911	Trametinib	Trametinib is indicated for the treatment of unresectable or metastatic melanoma with BRAF V600E or V600K mutations, as detected by an FDA-approved test.	Trametinib dimethyl sulfoxide is a kinase inhibitor. Each 1-mg tablet contains 1.127 mg trametinib dimethyl sulfoxide equivalent to 1 mg of trametinib non-solvated parent. FDA approved on May 29, 2013.	Trametinib is a reversible, allosteric inhibitor of mitogen-activated extracellular signal regulated kinase 1 (MEK1) and MEK2 activation and of MEK1 and MEK2 kinase activity. MEK proteins are upstream regulators of the extracellular signal-related kinase (ERK) pathway, which promotes cellular proliferation. Trametinib helps with melanoma with the BRAF V600E or V600K as the mutation results in the…	When 1 mg and 2 mg trametinib is given to patients with BRAF V600 mutation-positive melanoma, an inhibition of phosphorylated ERK and Ki67, and an increase in p27 was observed. These changes indicate that trametinib caused a decrease in cell proliferation and an increase in apoptosis, respectively.						SR-01000941589	B0057172			=	1.95274e-07	78.6344	0.808811	0.642392	0.253867	3.52664	3.52664	=	9.58387e-08	85.0943	3.85664	0.781438	0.265563
SR-05000002016-2		321948976	123132529	MicroSource	01505444	20	0	3	284.399	2.6133	2.6133																MOJ	61-73-4 7220-79-3 105504-42-5 121067-62-7 1341-90-8 167498-52-4 6476-03-5 97130-83-1	Methylene blue	Hemantic	Anti-Infective Agents, Urinary Enzyme Inhibitors	SR-05000002016	B0057172	2 of 12		>	1.84816e-07	66.2745	2.49059		0.471328	4.11996	4.11996	>	4.99002e-06	19.0345	14.1134		0.371133
SR-01000075350-3		332949682	36314	MicroSource	01503908	62	4	14	853.906	3.53884	3.53837				T 7402	Taxol	Antitumor agent; promotes assembly of microtubules and inhibits tubulin disassembly process	Inhibitor	Cytoskeleton and ECM	Tubulin												SR-01000075350	B0057172	3 of 120		=	1.46989e-07	58.015	8.47693	3.78641	0.154287	3.29388	3.29435	=	1.03597e-07	72.4343	8.24202	1.28166	0.157718
SR-01000003063-10		321942324	20279	NCI DTP Drug Discovery	NSC105014	19	3	7	285.687	-0.281775	-0.281776										DB00242	Cladribine	For the treatment of active hairy cell leukemia (leukemic reticuloendotheliosis) as defined by clinically significant anemia, neutropenia, thrombocytopenia, or disease-related symptoms. Also used as an alternative agent for the treatment of chronic lymphocytic leukemia (CLL), low-grade non-Hodgkin's lymphoma, and cutaneous T-cell lymphoma.	An antineoplastic agent used in the treatment of lymphoproliferative diseases including hairy-cell leukemia. [PubChem]	Cladribine is structurally related to fludarabine and pentostatin but has a different mechanism of action. Although the exact mechanism of action has not been fully determined, evidence shows that cladribine is phosphorylated by deoxycytidine kinase to the nucleotidecladribine triphosphate (CdATP; 2-chloro-2?-deoxyadenosine 5?-triphosphate), which accumulates and is incorporated into DNA in cells…	Cladribine is a synthetic purine nucleoside that acts as an antineoplastic agent with immunosuppressive effects. Cladribine differs structurally from deoxyadenosine only by the presence of a chlorine atom at position 2 of the purine ring, which results in resistance to enzymatic degradation by adenosine deaminase. Due to this resistance, cladribine exhibits a more prolonged cytotoxic effect than …						SR-01000003063	B0057172	4 of 11		=	1.32829e-07	96.1923	1.01338	2.59119	0.506705	7.15848	7.15848	=	1.16945e-06	78.4615	1.80223	1.28431	0.437096
SR-01000076001-1		321942014	51082	SigmaAldrich	M 6545	32	8	10	444.481	0.754485	-1.09292	quinone_A(370)	anthranil_one_A(38)		M 6545	Mitoxantrone	DNA synthesis inhibitor	Inhibitor	DNA Metabolism		DB01204	Mitoxantrone	For the treatment of secondary (chronic) progressive, progressive relapsing, or worsening relapsing-remitting multiple sclerosis	An anthracenedione-derived antineoplastic agent. [PubChem]	Mitoxantrone, a DNA-reactive agent that intercalates into deoxyribonucleic acid (DNA) through hydrogen bonding, causes crosslinks and strand breaks. Mitoxantrone also interferes with ribonucleic acid (RNA) and is a potent inhibitor of topoisomerase II, an enzyme responsible for uncoiling and repairing damaged DNA. It has a cytocidal effect on both proliferating and nonproliferating cultured human…	Mitoxantrone has been shown in vitro to inhibit B cell, T cell, and macrophage proliferation and impair antigen presentation, as well as the secretion of interferon gamma, TNFa, and IL-2.	LCA	70476-82-3 65271-80-9 70711-41-0 137635-96-2 70945-62-9	mitoxantrone	Antineoplastic For the treatment of secondary (chronic) progressive, progressive relapsing, or worsening relapsing-remitting multiple sclerosis	Analgesics Antineoplastic Agents Mitoxantrone, a DNA-reactive agent that intercalates into deoxyribonucleic acid (DNA) through hydrogen bonding, causes crosslinks and strand breaks. Mitoxantrone also interferes with ribonucleic acid (RNA) and is a potent inhibitor of topoisomerase II, an enzyme responsible for uncoiling and repairing damaged DNA. It has a cytocidal effect on both proliferating an…	SR-01000076001	B0057172	27 of 152		=	7.34263e-08	95.2894	1.54905	0.408597	0.312119	6.37966	8.22707	=	6.61654e-08	89.9185	1.6428	0.148105	0.314097
SR-01000721911-5				Selleck Chemicals	S1778	20	3	5	296.2	-0.754626	-0.964496										DB00432	Trifluridine	Ophthalmic solution for the treatment of primay keratoconjunctivitis and recurrent epithelial keratitis due to herpes simplex virus, types 1 and 2.	An antiviral derivative of thymidine used mainly in the treatment of primary keratoconjunctivitis and recurrent epithelial keratitis due to herpes simplex virus. (From Martindale, The Extra Pharmacopoeia, 30th ed, p557)	The mechanism of action of trifluridine has not been fully determined, but appears to involve the inhibition of viral replication. Trifluridine does this by incorporating into viral DNA during replication, which leads to the formation of defective proteins and an increased mutation rate. This drug also reversibly inhibits thymidylate synthetase, an enzyme that is necessary for DNA synthesis.	Trifluridine is a fluorinated pyrimidine nucleoside with in vitro and in vivo activity against herpes simplex virus, types 1 and 2 and vacciniavirus. Some strains of adenovirus are also inhibited in vitro. Trifluridine is also effective in the treatment of epithelial keratitis that has not responded clinically to the topical administration of idoxuridine or when ocular toxicity or hypersensitivit…	UTN	70-00-8	Trifluridine	Antiviral Ophthalmic solution for the treatment of primay keratoconjunctivitis and recurrent epithelial keratitis due to herpes simplex virus, types 1 and 2.	Antimetabolites Antiviral Agents The mechanism of action of trifluridine has not been fully determined, but appears to involve the inhibition of viral replication. Trifluridine does this by incorporating into viral DNA during replica tion, which leads to the formation of defective proteins and an increased mutation rate. This drug also reversibly inhibits thymidylate synthetase, an enzyme that is…	SR-01000721911	B0057172			=	6.6878e-08	93.3353	0.900527	2.65194	0.50223	7.92934	8.13921	=	2.41706e-08	71.194	2.35489	2.07667	0.53317
SR-01000003015-3		321942711	5388972	Prestwick Chemical, Inc.	Prestw-155	62	4	14	865.842	3.53884	3.53837										DB01229	Paclitaxel	Used in the treatment of Kaposi's sarcoma and cancer of the lung, ovarian, and breast. Abraxane® is specfically indicated for the treatment of metastatic breast cancer and locally advanced or metastatic non-small cell lung cancer.	Paclitaxel is a mitotic inhibitor used in cancer chemotherapy. It was discovered in a US National Cancer Institute program at the Research Triangle Institute in 1967 when Monroe E. Wall and Mansukh C. Wani isolated it from the bark of the Pacific yew tree, Taxus brevifolia and named it taxol. Later it was discovered that endophytic fungi in the bark synthesize paclitaxel. When it was developed co…	Paclitaxel interferes with the normal function of microtubule growth. Whereas drugs like colchicine cause the depolymerization of microtubules in vivo, paclitaxel arrests their function by having the opposite effect; it hyper-stabilizes their structure. This destroys the cell's ability to use its cytoskeleton in a flexible manner. Specifically, paclitaxel binds to the &beta; subunit of tubulin. T…	Paclitaxel is a taxoid antineoplastic agent indicated as first-line and subsequent therapy for the treatment of advanced carcinoma of the ovary, and other various cancers including breast cancer. Paclitaxel is a novel antimicrotubule agent that promotes the assembly of microtubules from tubulin dimers and stabilizes microtubules by preventing depolymerization. This stability results in the inhibi…	SIK	33069-62-4 263351-82-2 105454-04-4 197778-55-5	Paclitaxel	Antineoplastic Used in the treatment of Kaposi's sarcoma and cancer of the lung, ovarian, and breast.	Antineoplastic Agents, Phytogenic Tubulin Modulators Paclitaxel interferes with the normal function of microtubule growth. Whereas drugs like colchicine cause the depolymerization of microtubules in vivo, paclitaxel arrests their function by having the opposite effect; it hyper-stabilizes their structure. This destroys the cell's ability to use its cytoskeleton in a flexible manner. Specifically,…	SR-01000003015	B0057172	7 of 95		>	6.16052e-08	54.9958	7.93932		0.162815	3.67154	3.67201	=	7.00565e-08	70.2647	6.64605	0.741277	0.161554
SR-01000775528-2		136913697	5396	SigmaAldrich	SELLECKCHEM-S1787	46	3	13	656.654	2.78403	2.77899										DB00444	Teniposide	Teniposide is used for the treatment of refractory acute lymphoblastic leukaemia	A semisynthetic derivative of podophyllotoxin that exhibits antitumor activity. Teniposide inhibits DNA synthesis by forming a complex with topoisomerase II and DNA. This complex induces breaks in double stranded DNA and prevents repair by topoisomerase II binding. Accumulated breaks in DNA prevent cells from entering into the mitotic phase of the cell cycle, and lead to cell death. Teniposide ac…	The mechanism of action appears to be related to the inhibition of type II topoisomerase activity since teniposide does not intercalate into DNA or bind strongly to DNA. Teniposide binds to and inhibits DNA topoisomerase II. The cytotoxic effects of teniposide are related to the relative number of double-stranded DNA breaks produced in cells, which are a reflection of the stabilization of a topoi…	Teniposide is a phase-specific cytotoxic drug, acting in the late S or early G 2 phase of the cell cycle, thus preventing cells from entering mitosis. Teniposide causes dose-dependent single- and double-stranded breaks in DNA and DNA: protein cross-links.	OZW	53956-10-8 29767-20-2 23362-13-2 31514-29-1 35317-44-3 89301-94-0	Teniposide	Antineoplastic Teniposide is used for the treatment of refractory acute lymphoblastic leukaemia	Antineoplastic Agents Enzyme Inhibitors Nucleic Acid Synthesis Inhibitors The mechanism of action appears to be related to the inhibition of type II topoisomerase activity since teniposide does not intercalate into DNA or bind strongly to DNA. Teniposide binds to and inhibi ts DNA topoisomerase II. The cytotoxic effects of teniposide are related to the relative number of double-stranded DNA break…	SR-01000775528	B0057172			=	5.91623e-08	98.7943	0.506363	0.756124	0.219981	4.44393	4.44896	=	4.80709e-08	98.2728	0.270599	0.52383	0.222725
SR-01000597576-3		321946386	6167	Prestwick Chemical, Inc.	Prestw-363	29	1	6	399.437	1.46199	1.46199																TYY	64-86-8 54192-66-4 75520-89-7 8055-45-6 30512-31-3 5843-86-7	colchicine	Anticholelithogenic For treatment and relief of pain in attacks of acute gouty arthritis.	Gout Suppressants Tubulin Modulators The precise mechanism of action has not been completely established. In patients with gout, colchicine apparently interrupts the cycle of monosodium urate crystal deposition in joint tissues and the r esultant inflammatory response that initiates and sustains an acute attack. Colchicine decreases leukocyte chemotaxis and phagocytosis and inhibits the formation…	SR-01000597576	B0057172	4 of 95		=	4.90448e-08	69.8268	1.56179	2.07783	0.352868	5.84742	5.84742	=	7.7962e-08	63.4922	7.37728	1.39539	0.34315
SR-01000763888-2		46386815	23581803	SeqChem	SRP01040v	57	2	11	778.932	4.6482	2.63449																RED	125317-39-7 71486-22-1	vinorelbine	Antineoplastic For the treatment of non-small-cell lung carcinoma.	Antineoplastic Agents, Phytogenic The antitumor activity of vinorelbine is thought to be due primarily to inhibition of mitosis at metaphase through its interaction with tubulin. Vinorelbine binds to the microtubular proteins of the m itotic spindle, leading to crystallization of the microtubule and mitotic arrest or cell death. Like other vinca alkaloids, vinorelbine may also interfere with: 1) …	SR-01000763888	B0057172	6 of 96		=	3.02934e-08	74.0896	3.55712	0.489596	0.184669	2.87045	4.88416	=	3.53864e-09	58.67	4.33062	14.2001	0.207572
SR-01000763046-2		46386586	43116	SeqChem	SRP01038v	55	5	10	753.926	2.78918	0.821326																UIV	53643-48-4 59917-39-4	Vindesine	Antineoplastic For the treatment of acute leukaemia, malignant lymphoma, Hodgkin's disease, acute erythraemia and acute panmyelosis	Antineoplastic Agents, Phytogenic Tubulin Modulators Vindesine acts by causing the arrest of cells in metaphase mitosis through its inhibition tubulin mitotic funcitoning. The drug is cell-cycle specific for the S phase.	SR-01000763046	B0057172	5 of 96		=	2.59952e-08	75.7017	2.92401	1.74362	0.193075	4.79592	6.76378	=	2.26145e-08	65.5732	4.07722	3.88295	0.194616
SR-01000000081-6				NCI DTP Drug Discovery	NSC33669	35	1	6	480.639	4.48826	1.81451																TOJ	316-42-7 83029-37-2 101077-19-4 13903-43-0 7083-71-8 483-18-1 66833-19-0 73713-75-4 522-99-6 24377-67-1 602-59-5	emetine	Antiamebic	Amebicides Antinematodal Agents Protein Synthesis Inhibitors	SR-01000000081	B0057172			=	1.83681e-08	93.5993	0.646149	17.0673	0.309437	3.24768	5.92143	=	1.42609e-08	92.7916	0.634367	5.59599	0.313834
SR-01000000186-3		46386588	5388992	SeqChem	SRP01037v	60	3	12	824.958	3.12818	1.14482										DB00541	Vincristine	Treatment of acute lymphocytic leukemia (ALL), Hodgkin lymphoma, non-Hodgkin lymphomas, Wilms' tumor, neuroblastoma, rhabdomyosarcoma. Liposomal vincristine is indicated for the treatment of relapsed Philadelphia chromosome-negative (Ph-) acute lymphoblastic leukemia (ALL).	Vincristine is an antitumor vinca alkaloid isolated from Vinca Rosea. It is marketed under several brand names, many of which have different formulations such as Marqibo (liposomal injection) and Vincasar. Vincristine is indicated for the treatment of acute leukaemia, malignant lymphoma, Hodgkin's disease, acute erythraemia, and acute panmyelosis. vincristine sulfate is often chosen as part of po…	The antitumor activity of Vincristine is thought to be due primarily to inhibition of mitosis at metaphase through its interaction with tubulin. Like other vinca alkaloids, Vincristine may also interfere with: 1) amino acid, cyclic AMP, and glutathione metabolism, 2) calmodulin-dependent Ca<sup>2+</sup>-transport ATPase activity, 3) cellular respiration, and 4) nucleic acid and lipid biosynthesis.	Vincristine is a vinca alkaloid antineoplastic agent used as a treatment for various cancers including breast cancer, Hodgkin's disease, Kaposi's sarcoma, and testicular cancer. The vinca alkaloids are structurally similar compounds comprised of 2 multiringed units, vindoline and catharanthine. The vinca alkaloids have become clinically useful since the discovery of their antitumour properties in…	REV	123354-96-1 57-22-7 2068-78-2 113803-47-7 28379-27-3	vincristine	Antineoplastic For treatment of acute leukaemia, malignant lymphoma, Hodgkin's disease, acute erythraemia, acute panmyelosis	Antineoplastic Agents, Phytogenic Tubulin Modulators The antitumor activity of Vincristine is thought to be due primarily to inhibition of mitosis at metaphase through its interaction with tubulin. Like other vinca alkaloids, Vincristine may also interf ere with: 1) amino acid, cyclic AMP, and glutathione metabolism, 2) calmodulin-dependent Ca<sup>2+</sup>-transport ATPase activity, 3) cellular r…	SR-01000000186	B0057172	6 of 96		=	1.50027e-08	76.3271	5.03201	1.26752	0.182556	4.69565	6.67902	=	9.63451e-09	62.2138	6.8641	2.98231	0.187044
SR-01000945160-1		321948983	21240594	Maybridge	JM00274	17	2	5	251.715	1.70115	0.863846																KNZ	516-21-2 152-53-4	4,6-Diamino-1-(p-chlorophenyl)-1,2-dihydro-2,2-dimethyl-s-triazine salt of 4,4'-methylene-bis(3-hydroxy-2-naphthoic acid)		Antimalarials Folic Acid Antagonists	SR-01000945160	B0057172	0 of 12		=	1.43987e-08	91.8238	3.55674	1.23404	0.645785	6.14053	6.97783	=	1.94417e-08	83.1968	4.45823	5.75543	0.635045
SR-05000001749-1		333494085	10607	MicroSource	02300332	30	1	8	414.405	1.6228	1.6228																KMB	477-47-4 518-28-5 4375-06-8 4375-07-9 55568-79-1 4354-76-1 17434-18-3 51911-08-1	Podofilox	Antiviral For treatment of external genital warts (<i>Condyloma acuminatum</i>).	Antineoplastic Agents, Phytogenic Keratolytic Agents Tubulin Modulators The exact mechanism of action is not well understood. It does appear, however, that it and its derivatives may bind and inhibit topoisomerase II during the late S and early G2 stage. The drug may bind and stabilize the temporary break caused by the enzyme. This disrupts the reparation of the break through which the double-str…	SR-05000001749	B0057172	3 of 120		=	1.19764e-08	81.4326	1.6911	1.60645	0.369678	6.29888	6.29888	=	1.38004e-08	61.5502	8.03931	2.07178	0.366805
SR-01000939863-4				Selleck Chemicals	S1013	28	4	6	384.237	1.5303	1.5063										DB00188	Bortezomib	For treatment of multiple myeloma in patients who have not been successfully treated with at least two previous therapies.	Bortezomib (originally PS-341 and marketed as Velcade by Millennium Pharmaceuticals) is the first therapeutic proteasome inhibitor to be tested in humans. It is approved in the U.S. for treating relapsed multiple myeloma and mantle cell lymphoma. In multiple myeloma, complete clinical responses have been obtained in patients with otherwise refractory or rapidly advancing disease.	Bortezomib is a reversible inhibitor of the chymotrypsin-like activity of the 26S proteasome in mammalian cells. The 26S proteasome is a large protein complex that degrades ubiquitinated proteins. The active site of the proteasome has chymotrypsin-like, trypsin-like, and postglutamyl peptide hydrolysis activity. The 26S proteasome degrades various proteins critical to cancer cell survival, such a…	Bortezomib is a drug that inhibits the mammalian 26S proteasome. The ubiquitin-proteasome pathway plays an essential role in regulating the intracellular concentration of specific proteins, thereby maintaining homeostasis within cells. Inhibition of the 26S proteasome prevents this targeted proteolysis, which can affect multiple signaling cascades within the cell. This disruption of normal homeos…						SR-01000939863	B0057172			=	7.29298e-09	99.1642	0.121487	10.5619	0.406855	6.60679	6.6308	=	1.01081e-08	99.1202	0.0974517	3.45952	0.399767
SR-01000841244-5				SigmaAldrich	D1925	27	1	6	371.427	2.07572	-0.175957																SFN	477-30-5 102491-77-0	Colchamine	Antineoplastic	Antineoplastic Agents, Phytogenic Tubulin Modulators	SR-01000841244	B0057172			=	7.16266e-09	67.5994	2.35584	13.3711	0.422329	6.0692	8.32088	=	3.11309e-08	62.6781	7.03632	0.882085	0.389242
SR-01000941578-1		321948112	148121	NCI DTP Drug Discovery	NSC754230	35	5	11	477.473	0.615166	-5.705										DB06813	Pralatrexate	Treatment of relapsed or refractory peripheral T-cell lymphoma.	Pralatrexate is an antimetabolite for the treatment of relapsed or refractory peripheral T-cell lymphoma. It is more efficiently retained in cancer cells than methotrexate. FDA approved on September 24, 2009.	The selectivity of pralatrexate for cancer cells is based upon the observation that cancer cells generally have an overexpression of reduced folate carrier protein-1 (RTC-1) compared to normal somatic cells. This carrier protein allows the entrance of pralatrexate into the cell. Upon entering the cell, folypolyglutamate synthase FPGS catalyzes the polyglutamination of pralatrexate so that it is r…	Pralatrexate is a 10-deazaaminopterin analogue of methotrexate. Compared to methotrexate, pralatrexate binds to RTC-1 with 10-times the affinity and is a more potent substrate for FPGS. As a result, pralatrexate is better internalized and retained in cancer cells and is more cytotoxic. Km, pralatrexate = 0.3 ?mol/L; Km, methotrexate = 4.8 ?mol/L; Vmax/Km (rate of intracellular transport), pralatr…						SR-01000941578	B0057172	1 of 11		=	5.35802e-09	92.0386	3.76643	0.454465	0.33084	7.65583	13.976	=	7.63727e-10	92.6258	0.904744	0.881174	0.364682
SR-01000941582-3				Selleck Chemicals	S2853	52	3	8	719.91	4.19772	4.19614										DB08889	Carfilzomib	Carfilzomib is indicated for the treatment of patients with multiple myeloma who have received at least two prior therapies including bortezomib and an immunomodulatory agent and have demonstrated disease progression on or within 60 days of completion of the last therapy. Approval is based on response rate.	Carfilzomib is an injectable antineoplastic agent (IV only). Chemically, it is a modified tetrapeptidyl epoxide and an analog of epoxomicin. It is also a selective proteasome inhibitor. FDA approved on July 20, 2012.	Carfilzomib is made up of four modified peptides and acts as a proteasome inhibitor. Carfilzomib irreversibly and selectively binds to N-terminal threonine-containing active sites of the 20S proteasome, the proteolytic core particle within the 26S proteasome. This 20S core has 3 catalytic active sites: the chymotrypsin, trypsin, and caspase-like sites. Inhibition of the chymotrypsin-like site by …	Intravenous carfilzomib administration resulted in suppression of proteasome chymotrypsin-like activity when measured in blood 1 hour after the first dose. On Day 1 of Cycle 1, proteasome inhibition in peripheral blood mononuclear cells (PBMCs) ranged from 79% to 89% at 15 mg/m2, and from 82% to 83% at 20 mg/m2. In addition, carfilzomib administration resulted in inhibition of the LMP2 and MECL1 …						SR-01000941582	B0057172			=	5.2281e-09	99.0933	0.213407	13.1406	0.222968	4.08394	4.08551	=	4.80185e-09	98.6128	0.214402	4.76043	0.223962
SR-01000003023-4		46386672	11970251	SeqChem	SRP04571d	58	5	14	807.879	2.91679	2.91667										DB01248	Docetaxel	For the treatment of patients with locally advanced or metastatic breast cancer after failure of prior chemotherapy. Also used as a single agent in the treatment of patients with locally advanced or metastatic non-small cell lung cancer after failure of prior platinum-based chemotherapy. It is also used in combination with prednisone, in the treatment of patients with androgen independent (hormon…	Docetaxel is a clinically well established anti-mitotic chemotherapy medication used mainly for the treatment of breast, ovarian, and non-small cell lung cancer. Docetaxel binds to microtubules reversibly with high affinity and has a maximum stoichiometry of one mole docetaxel per mole tubulin in microtubules.	Docetaxel interferes with the normal function of microtubule growth. Whereas drugs like colchicine cause the depolymerization of microtubules in vivo, docetaxel arrests their function by having the opposite effect; it hyper-stabilizes their structure. This destroys the cell's ability to use its cytoskeleton in a flexible manner. Specifically, docetaxel binds to the &beta;-subunit of tubulin. Tubu…	Docetaxel is a taxoid antineoplastic agent. It promotes the assembly of microtubules from tubulin dimers and stabilizes microtubules by preventing depolymerization. This stability results in the inhibition of the normal dynamic reorganization of the microtubule network that is essential for vital interphase and mitotic cellular functions. In addition, docetaxel induces abnormal arrays or "bundles…	LRP	114977-28-5 148408-66-6	docetaxel	Antineoplastic For the treatment of patients with locally advanced or metastatic breast cancer after failure of prior chemotherapy. Also used as a single agent in the treatment of patients with locally advanced or m etastatic non-small cell lung cancer after failure of prior platinum-based chemotherapy. Lastly, for use, in combination with prednisone, in the treatment of patients with androgen in…	Antimalarials Antineoplastic Agents, Phytogenic Radiation-Sensitizing Agents Docetaxel interferes with the normal function of microtubule growth. Whereas drugs like colchicine cause the depolymerization of microtubules in vivo, docetaxel arrests their function by having the op posite effect; it hyper-stabilizes their structure. This destroys the cell's ability to use its cytoskeleton in a flexibl…	SR-01000003023	B0057172	5 of 96		>	2.28167e-09	50.925	2.4418		0.208594	5.72496	5.72508	<	2.53519e-10	73.3055	3.30722		0.231627
SR-01000597562-1		321946383	285033	TOCRIS	1416	39	2	10	545.621	1.88467	-0.124131										DB04865	Homoharringtonine	Used in patients who are intolerant and/or resistant to two or more tyrosine kinase inhibitors used to treat accelerated or chronic phase CML.	Homoharringtonine, AKA HHT or omacetaxine mepesuccinate, is a cephalotaxine ester and protein synthesis inhibitor with established clinical activity as a single agent in hematological malignancies. Homoharringtonine is synthesized from cephalotaxine, which is an extract from the leaves of the plant, Cephalotaxus species. In October 2005, homoharringtonine received Orphan Drug designation from the…	Homoharringtonine inhibits protein synthesis by not directly binding to Bcr-Abl. It binds to the A-site cleft in the large ribosomal subunit, which affects chain elongation and prevents protein synthesis.	The pharmacodynamics of homoharringtonine is not fully understood. It is known that homoharringtonine is involved with protein synthesis inhibition and this leads to its antineoplastic activity.	SMW	26833-87-4 88179-67-3	4'-Methyl-2'r-hydroxy-2'-(4-hydroxy-4-methylpentyl)-butanedioate chloride, 3r	Antineoplastic	Antineoplastic Agents, Phytogenic Angiogenesis Inhibitors	SR-01000597562	B0057172	14 of 142		=	1.10314e-09	93.7546	1.33513	2.049	0.321547	7.0727	9.0815	>	2.53519e-10	93.3783	0.892454		0.344471
SR-01000880294-2				NCI - DCTD	153858	48	2	10	692.196	3.02627	3.02623																MLQ	35846-53-8	Maitansinum	Antineoplastic	Antineoplastic Agents, Phytogenic Tubulin Modulators	SR-01000880294	B0057172			<	2.53519e-10	80.49	1.76363		0.279883	6.56972	6.56976	=	2.15565e-09	70.4752	0.759829	16.1012	0.252771
SR-01000880574-2				NCI - DCTD	351521	24	2	7	325.365	2.43766	2.43765																UOD	79483-69-5 72732-56-0 72676-60-9	Piritrexim	Antineoplastic	Antineoplastic Agents Folic Acid Antagonists	SR-01000880574	B0057172			>	2.53519e-10	93.6249	0.961501		0.559766	7.15833	7.15834	=	2.54528e-09	95.0603	0.712464	0.434086	0.501332
[truncated: 2 more columns]
