# Supplementary material for: A new vulnerability to BET inhibition due to enhanced autophagy in BRCA2 deficient pancreatic cancer
Source: Cell Death Dis. 2023 Sep 21;14(9):620. doi: 10.1038/s41419-023-06145-9 (PMC10514057; doi:10.1038/s41419-023-06145-9)
Supplement: Supplementary file 6 — Supplementary file 3 [file 41419_2023_6145_MOESM6_ESM.xlsx]

## Sheet: KPC Approved Oncology
Compound Information	Compound Information	Compound Information	Compound Information	Compound Information	Compound Information	Compound Descriptors	Compound Descriptors	Compound Descriptors	Compound Descriptors	Compound Descriptors	Compound Descriptors	Compound Descriptors	Compound Descriptors	Compound Descriptors	Metadata	Metadata	Metadata	Metadata	Metadata	Metadata	Metadata	Metadata	Metadata	Metadata	Metadata	Metadata	Metadata	Metadata	Metadata	Metadata	Metadata	Metadata	Plate Information	(385.4.1.1) KPC-FPC_INH_LUMI_1536_3XIC50 ApprovedOncologyDrugs_ROSA26-12-10-2021	(385.4.1.1) KPC-FPC_INH_LUMI_1536_3XIC50 ApprovedOncologyDrugs_ROSA26-12-10-2021	(385.4.1.1) KPC-FPC_INH_LUMI_1536_3XIC50 ApprovedOncologyDrugs_ROSA26-12-10-2021	(385.4.1.1) KPC-FPC_INH_LUMI_1536_3XIC50 ApprovedOncologyDrugs_ROSA26-12-10-2021	(385.4.1.1) KPC-FPC_INH_LUMI_1536_3XIC50 ApprovedOncologyDrugs_ROSA26-12-10-2021	(385.4.1.1) KPC-FPC_INH_LUMI_1536_3XIC50 ApprovedOncologyDrugs_ROSA26-12-10-2021	(385.4.1.1) KPC-FPC_INH_LUMI_1536_3XIC50 ApprovedOncologyDrugs_ROSA26-12-10-2021	(385.4.1.1) KPC-FPC_INH_LUMI_1536_3XIC50 ApprovedOncologyDrugs_ROSA26-12-10-2021	(385.4.1.1) KPC-FPC_INH_LUMI_1536_3XIC50 ApprovedOncologyDrugs_ROSA26-12-10-2021	(385.4.1.1) KPC-FPC_INH_LUMI_1536_3XIC50 ApprovedOncologyDrugs BRCA2-12-10/20-2021	(385.4.1.1) KPC-FPC_INH_LUMI_1536_3XIC50 ApprovedOncologyDrugs BRCA2-12-10/20-2021	(385.4.1.1) KPC-FPC_INH_LUMI_1536_3XIC50 ApprovedOncologyDrugs BRCA2-12-10/20-2021	(385.4.1.1) KPC-FPC_INH_LUMI_1536_3XIC50 ApprovedOncologyDrugs BRCA2-12-10/20-2021	(385.4.1.1) KPC-FPC_INH_LUMI_1536_3XIC50 ApprovedOncologyDrugs BRCA2-12-10/20-2021	(385.4.1.1) KPC-FPC_INH_LUMI_1536_3XIC50 ApprovedOncologyDrugs BRCA2-12-10/20-2021	(385.4.1.1) KPC-FPC_INH_LUMI_1536_3XIC50 ApprovedOncologyDrugs BRCA2-12-10/20-2021
SAMPLEID	Structure	PubChem SID	PubChem CID	Vendor Name	Vendor Catalog	Heavy Atom Count	H bond donors	H bond acceptors	Molecular Weight	logP	logD	PAINS_A	PAINS_B	PAINS_C	LOPAC_ID	LOPAC_NAME	LOPAC_DESCRIPTION	LOPAC_MOA	LOPAC_CLASS	LOPAC_SELECTIVITY	DRUGBANK_ID	DRUGBANK_NAME	DRUGBANK_INDICATION	DRUGBANK_DESCRIPTION	DRUGBANK_MOA	DRUGBANK_PHARMACOLOGY	NPC_ID	NPC_CAS_NUMBER	NPC_NAME	NPC_INDICATION	NPC_MOA	CORP_REG_NUMBER	Parent Barcode	Dose Response Curve		Final EC50	Averaged Max % Response	StdDev Max % Response	Hill Slope	Ligand Efficiency	Lipophilic Efficiency (logP)	Lipophilic Efficiency (logD)		Final EC50	Averaged Max % Response	StdDev Max % Response	Hill Slope	Ligand Efficiency	Lipophilic Efficiency (logP)
SR-01000939863-5				NCI DTP Drug Discovery	NSC756655	28	4	6	384.237	1.5303	1.5063										DB00188	Bortezomib	For treatment of multiple myeloma in patients who have not been successfully treated with at least two previous therapies.	Bortezomib (originally PS-341 and marketed as Velcade by Millennium Pharmaceuticals) is the first therapeutic proteasome inhibitor to be tested in humans. It is approved in the U.S. for treating relapsed multiple myeloma and mantle cell lymphoma. In multiple myeloma, complete clinical responses have been obtained in patients with otherwise refractory or rapidly advancing disease.	Bortezomib is a reversible inhibitor of the chymotrypsin-like activity of the 26S proteasome in mammalian cells. The 26S proteasome is a large protein complex that degrades ubiquitinated proteins. The active site of the proteasome has chymotrypsin-like, trypsin-like, and postglutamyl peptide hydrolysis activity. The 26S proteasome degrades various proteins critical to cancer cell survival, such a…	Bortezomib is a drug that inhibits the mammalian 26S proteasome. The ubiquitin-proteasome pathway plays an essential role in regulating the intracellular concentration of specific proteins, thereby maintaining homeostasis within cells. Inhibition of the 26S proteasome prevents this targeted proteolysis, which can affect multiple signaling cascades within the cell. This disruption of normal homeos…						SR-01000939863	B1118292		<	2.53519e-10	99.0734	0.195434		0.479799	8.06569	8.08969	<	2.53519e-10	99.0357	0.167246		0.479799	8.06569
SR-01000003023-12				NCI DTP Drug Discovery	NSC628503	58	5	14	807.879	2.91679	2.91667										DB01248	Docetaxel	For the treatment of patients with locally advanced or metastatic breast cancer after failure of prior chemotherapy. Also used as a single agent in the treatment of patients with locally advanced or metastatic non-small cell lung cancer after failure of prior platinum-based chemotherapy. It is also used in combination with prednisone, in the treatment of patients with androgen independent (hormon…	Docetaxel is a clinically well established anti-mitotic chemotherapy medication used mainly for the treatment of breast, ovarian, and non-small cell lung cancer. Docetaxel binds to microtubules reversibly with high affinity and has a maximum stoichiometry of one mole docetaxel per mole tubulin in microtubules.	Docetaxel interferes with the normal function of microtubule growth. Whereas drugs like colchicine cause the depolymerization of microtubules in vivo, docetaxel arrests their function by having the opposite effect; it hyper-stabilizes their structure. This destroys the cell's ability to use its cytoskeleton in a flexible manner. Specifically, docetaxel binds to the &beta;-subunit of tubulin. Tubu…	Docetaxel is a taxoid antineoplastic agent. It promotes the assembly of microtubules from tubulin dimers and stabilizes microtubules by preventing depolymerization. This stability results in the inhibition of the normal dynamic reorganization of the microtubule network that is essential for vital interphase and mitotic cellular functions. In addition, docetaxel induces abnormal arrays or "bundles…	LRP	114977-28-5 148408-66-6	docetaxel	Antineoplastic For the treatment of patients with locally advanced or metastatic breast cancer after failure of prior chemotherapy. Also used as a single agent in the treatment of patients with locally advanced or m etastatic non-small cell lung cancer after failure of prior platinum-based chemotherapy. Lastly, for use, in combination with prednisone, in the treatment of patients with androgen in…	Antimalarials Antineoplastic Agents, Phytogenic Radiation-Sensitizing Agents Docetaxel interferes with the normal function of microtubule growth. Whereas drugs like colchicine cause the depolymerization of microtubules in vivo, docetaxel arrests their function by having the op posite effect; it hyper-stabilizes their structure. This destroys the cell's ability to use its cytoskeleton in a flexibl…	SR-01000003023	B1118292		<	2.53519e-10	72.1146	2.52263		0.231627	6.6792	6.67932	=	4.37297e-10	77.5913	1.96375	1.25576	0.225912	6.44243
SR-01000941579-2				NCI DTP Drug Discovery	NSC754143	36	4	8	540.696	1.07795	1.07775										DB06176	Romidepsin	For the treatment of cutaneous T-cell lymphoma (CTCL) or/and peripheral T-cell lymphoma (PTCL) in patients who have received at least one prior systemic therapy. These indications are based on response rate. Clinical benefit such as improvement in overall survival has not been demonstrated.	Romidepsin is a selective inhibitor of histone deacetylase, approved in the US in 2009 for the treatment of cutaneous T-cell lymphoma (CTCL) or/and peripheral T-cell lymphoma (PTCL) in patients who have received at least one prior systemic therapy. These indications are based on response rate. Clinical benefit such as improvement in overall survival has not been demonstrated.	Romidepsin is a prodrug, where it becomes active once taken up into the cell. The active metabolite has a free thiol group, which interacts with zinc ions in the active site of class 1 and 2 HDAC enzymes, resulting in inhibition of its enzymatic activity. Certain tumors have over expressed HDACs and downregulated/mutated histone acetyltransferases. This imbalance of HDAC relative to histone acety…							SR-01000941579	B1118292		<	2.53519e-10	99.5157	0.275416		0.373177	8.51804	8.51824	=	4.64442e-10	99.4868	0.051732	1.06162	0.362953	8.25512
SR-01000941585-4				NCI DTP Drug Discovery	NSC761432	60	4	13	834.948	3.47388	3.47387										DB06772	Cabazitaxel	For treatment of patients with hormone-refractory metastatic prostate cancer previously treated with a docetaxel-containing treatment regimen.	Cabazitaxel is an anti-neoplastic used with the steroid medicine prednisone. Cabazitaxel is used to treat people with prostate cancer that has progressed despite treatment with docetaxel. Cabazitaxel is prepared by semi-synthesis with a precursor extracted from yew needles (10-deacetylbaccatin III). It was approved by the U.S. Food and Drug Administration (FDA) on June 17, 2010.	Cabazitaxel is a microtubule inhibitor. Cabazitaxel binds to tubulin and promotes its assembly into microtubules while simultaneously inhibiting disassembly. This leads to the stabilization of microtubules, which results in the interference of mitotic and interphase cellular functions. The cell is then unable to progress further into the cell cycle, being stalled at metaphase, thus triggering apo…	Cabaitaxel has anti-tumour properties and is effective against docetaxel-sensitive and -insensitive tumours.						SR-01000941585	B1118292		=	5.61771e-10	72.2433	5.93296	11.9566	0.215844	5.77656	5.77657	<	2.53519e-10	79.3699	1.46664		0.223906	6.12211
SR-01000941582-4				NCI DTP Drug Discovery	NSC758252	52	3	8	719.91	4.19772	4.19614										DB08889	Carfilzomib	Carfilzomib is indicated for the treatment of patients with multiple myeloma who have received at least two prior therapies including bortezomib and an immunomodulatory agent and have demonstrated disease progression on or within 60 days of completion of the last therapy. Approval is based on response rate.	Carfilzomib is an injectable antineoplastic agent (IV only). Chemically, it is a modified tetrapeptidyl epoxide and an analog of epoxomicin. It is also a selective proteasome inhibitor. FDA approved on July 20, 2012.	Carfilzomib is made up of four modified peptides and acts as a proteasome inhibitor. Carfilzomib irreversibly and selectively binds to N-terminal threonine-containing active sites of the 20S proteasome, the proteolytic core particle within the 26S proteasome. This 20S core has 3 catalytic active sites: the chymotrypsin, trypsin, and caspase-like sites. Inhibition of the chymotrypsin-like site by …	Intravenous carfilzomib administration resulted in suppression of proteasome chymotrypsin-like activity when measured in blood 1 hour after the first dose. On Day 1 of Cycle 1, proteasome inhibition in peripheral blood mononuclear cells (PBMCs) ranged from 79% to 89% at 15 mg/m2, and from 82% to 83% at 20 mg/m2. In addition, carfilzomib administration resulted in inhibition of the LMP2 and MECL1 …						SR-01000941582	B1118292		=	1.97777e-09	99.2849	0.164948	14.0299	0.234334	4.5061	4.50768	=	2.0308e-09	99.0882	0.174868	2.81789	0.234024	4.49461
SR-01000000001-10				NCI DTP Drug Discovery	NSC27640	17	3	5	246.192	-1.31516	-1.49624										DB00322	Floxuridine	For palliative management of gastrointestinal adenocarcinoma metastatic to the liver, when given by continuous regional intra-arterial infusion in carefully selected patients who are considered incurable by surgery or other means. Also for the palliative management of liver cancer (usually administered by hepatic intra-arterial infusion).	An antineoplastic antimetabolite that is metabolized to fluorouracil when administered by rapid injection. Floxuridine is available as a sterile, nonpyrogenic, lyophilized powder for reconstitution. When administered by slow, continuous, intra-arterial infusion, it is converted to floxuridine monophosphate. It has been used to treat hepatic metastases of gastrointestinal adenocarcinomas and for p…	Floxuridine is rapidly catabolized to 5-fluorouracil, which is the active form of the drug. The primary effect is interference with DNA synthesis and to a lesser extent, inhibition of RNA formation through the drug's incorporation into RNA, thus leading to the production of fraudulent RNA. Fluorouracil also inhibits uracil riboside phophorylase, which prevents the utilization of preformed uracil …	Floxuridine is a pyrimidine analog that acts as an inhibitor of the S-phase of cell division. This selectively kills rapidly dividing cells. Floxuridine is an anti-metabolite. Anti-metabolites masquerade as pyramidine-like molecules which prevents normal pyrimidines from being incorporated into DNA during the S phase of the cell cycle. Flurouracil (the end-product of catabolism of floxuridine) bl…	PRW	50-91-9	Floxuridine	Antiviral For palliative management of gastrointestinal adenocarcinoma metastatic to the liver, when given by continuous regional intra-arterial infusion in carefully selected patients who are considered incura ble by surgery or other means. Also for the palliative management of liver cancer (usually administered by hepatic intra-arterial infusion).	Antimetabolites, Antineoplastic Floxuridine is rapidly catabolized to 5-fluorouracil, which is the active form of the drug. The primary effect is interference with DNA synthesis and to a lesser extent, inhibition of RNA formation th rough the drug's incorporation into RNA, thus leading to the production of fraudulent RNA. Fluorouracil also inhibits uracil riboside phophorylase, which prevents the…	SR-01000000001	B1118292		=	2.12779e-09	84.9237	3.73133	1.54556	0.714171	9.98723	10.1683	=	2.92385e-10	64.529	2.18131	1.53138	0.785157	10.8492
SR-01000775528-9				NCI DTP Drug Discovery	NSC122819	46	3	13	656.654	2.78403	2.77899										DB00444	Teniposide	Teniposide is used for the treatment of refractory acute lymphoblastic leukaemia	A semisynthetic derivative of podophyllotoxin that exhibits antitumor activity. Teniposide inhibits DNA synthesis by forming a complex with topoisomerase II and DNA. This complex induces breaks in double stranded DNA and prevents repair by topoisomerase II binding. Accumulated breaks in DNA prevent cells from entering into the mitotic phase of the cell cycle, and lead to cell death. Teniposide ac…	The mechanism of action appears to be related to the inhibition of type II topoisomerase activity since teniposide does not intercalate into DNA or bind strongly to DNA. Teniposide binds to and inhibits DNA topoisomerase II. The cytotoxic effects of teniposide are related to the relative number of double-stranded DNA breaks produced in cells, which are a reflection of the stabilization of a topoi…	Teniposide is a phase-specific cytotoxic drug, acting in the late S or early G 2 phase of the cell cycle, thus preventing cells from entering mitosis. Teniposide causes dose-dependent single- and double-stranded breaks in DNA and DNA: protein cross-links.	OZW	53956-10-8 29767-20-2 23362-13-2 31514-29-1 35317-44-3 89301-94-0	Teniposide	Antineoplastic Teniposide is used for the treatment of refractory acute lymphoblastic leukaemia	Antineoplastic Agents Enzyme Inhibitors Nucleic Acid Synthesis Inhibitors The mechanism of action appears to be related to the inhibition of type II topoisomerase activity since teniposide does not intercalate into DNA or bind strongly to DNA. Teniposide binds to and inhibi ts DNA topoisomerase II. The cytotoxic effects of teniposide are related to the relative number of double-stranded DNA break…	SR-01000775528	B1118292		>	2.28167e-09	98.1972	0.354571		0.26301	5.85772	5.86275	>	2.28167e-09	96.5847	1.14016		0.26301	5.85772
SR-05000001491-10				NCI DTP Drug Discovery	NSC613327	18	3	6	263.198	-1.46654	-1.46657										DB00441	Gemcitabine	Gemcitabine is indicated for the treatment of advanced ovarian cancer that has relapsed at least 6 months after completion of platinum-based therapy; metastatic ovarian cancer; inoperable, locally advanced (Stage IIIA or IIIB), or metastatic (Stage IV) non-small cell lung cancer; and locally advanced (nonresectable Stage II or Stage III) or metastatic (Stage IV) adenocarcinoma of the pancreas.	Gemcitabine is a nucleoside analog used as chemotherapy. It is marketed as Gemzar® by Eli Lilly and Company. As with fluorouracil and other analogues of pyrimidines, the drug replaces one of the building blocks of nucleic acids, in this case cytidine, during DNA replication. The process arrests tumor growth, as new nucleosides cannot be attached to the ""faulty"" nucleoside, resulting in apoptosi…	Gemcitabine inhibits thymidylate synthetase, leading to inhibition of DNA synthesis and cell death. Gemcitabine is a prodrug so activity occurs as a result of intracellular conversion to two active metabolites, gemcitabine diphosphate and gemcitabine triphosphate by deoxycitidine kinase. Gemcitabine diphosphate also inhibits ribonucleotide reductase, the enzyme responsible for catalyzing synthesi…	Gemcitabine is an antineoplastic anti-metabolite. Anti-metabolites masquerade as purine or pyrimidine - which become the building blocks of DNA. They prevent these substances becoming incorporated in to DNA during the ""S"" phase (or DNA synthesis phase of the cell cycle), stopping normal development and division. Gemcitabine blocks an enzyme which converts the cytosine nucleotide into the deoxy …	RKE	122111-03-9 95058-81-4 103882-84-4 103828-86-0 103828-87-1 103882-85-5	Gemcitabine	Antineoplastic For the first-line treatment of patients with metastatic breast cancer, locally advanced (Stage IIIA or IIIB), or metastatic (Stage IV) non-small cell lung cancer and as first-line treatment for patie nts with adenocarcinoma of the pancreas.	Antimetabolites, Antineoplastic Antiviral Agents Enzyme Inhibitors Immunosuppressive Agents Radiation-Sensitizing Agents Gemcitabine inhibits thymidylate synthetase, leading to inhibition of DNA synthesis and cell death. Gemcitabine is a prodrug so activity occurs as a result of intracellular conversion to two active me tabolites, gemcitabine diphosphate and gemcitabine triphosphate by deoxycitid…	SR-05000001491	B1118292		=	2.51842e-09	94.9023	2.07628	2.38934	0.668801	10.0654	10.0654	=	6.51177e-09	85.4723	3.19242	2.43375	0.636712	9.65284
SR-01000075350-17				NCI DTP Drug Discovery	NSC125973	62	4	14	853.906	3.53884	3.53837				T 7402	Taxol	Antitumor agent; promotes assembly of microtubules and inhibits tubulin disassembly process	Inhibitor	Cytoskeleton and ECM	Tubulin												SR-01000075350	B1118292		=	2.52093e-09	72.0423	6.82137	1.59097	0.194158	5.0596	5.06007	=	1.45624e-09	77.3822	0.17252	0.698066	0.19954	5.29793
SR-01000941578-4				NCI DTP Drug Discovery	NSC754230	35	5	11	477.473	0.615166	-5.705										DB06813	Pralatrexate	Treatment of relapsed or refractory peripheral T-cell lymphoma.	Pralatrexate is an antimetabolite for the treatment of relapsed or refractory peripheral T-cell lymphoma. It is more efficiently retained in cancer cells than methotrexate. FDA approved on September 24, 2009.	The selectivity of pralatrexate for cancer cells is based upon the observation that cancer cells generally have an overexpression of reduced folate carrier protein-1 (RTC-1) compared to normal somatic cells. This carrier protein allows the entrance of pralatrexate into the cell. Upon entering the cell, folypolyglutamate synthase FPGS catalyzes the polyglutamination of pralatrexate so that it is r…	Pralatrexate is a 10-deazaaminopterin analogue of methotrexate. Compared to methotrexate, pralatrexate binds to RTC-1 with 10-times the affinity and is a more potent substrate for FPGS. As a result, pralatrexate is better internalized and retained in cancer cells and is more cytotoxic. Km, pralatrexate = 0.3 ?mol/L; Km, methotrexate = 4.8 ?mol/L; Vmax/Km (rate of intracellular transport), pralatr…						SR-01000941578	B1118292		=	4.81401e-09	80.5879	0.797924	4.0347	0.3327	7.70233	14.0225	=	5.15684e-09	89.5733	1.4194	2.79255	0.331505	7.67245
SR-01000597562-4				NCI DTP Drug Discovery	NSC758253	39	2	10	545.621	1.88467	-0.124131										DB04865	Homoharringtonine	Used in patients who are intolerant and/or resistant to two or more tyrosine kinase inhibitors used to treat accelerated or chronic phase CML.	Homoharringtonine, AKA HHT or omacetaxine mepesuccinate, is a cephalotaxine ester and protein synthesis inhibitor with established clinical activity as a single agent in hematological malignancies. Homoharringtonine is synthesized from cephalotaxine, which is an extract from the leaves of the plant, Cephalotaxus species. In October 2005, homoharringtonine received Orphan Drug designation from the…	Homoharringtonine inhibits protein synthesis by not directly binding to Bcr-Abl. It binds to the A-site cleft in the large ribosomal subunit, which affects chain elongation and prevents protein synthesis.	The pharmacodynamics of homoharringtonine is not fully understood. It is known that homoharringtonine is involved with protein synthesis inhibition and this leads to its antineoplastic activity.	SMW	26833-87-4 88179-67-3	4'-Methyl-2'r-hydroxy-2'-(4-hydroxy-4-methylpentyl)-butanedioate chloride, 3r	Antineoplastic	Antineoplastic Agents, Phytogenic Angiogenesis Inhibitors	SR-01000597562	B1118292		=	1.97333e-08	97.2123	0.607292	1.63962	0.276583	5.82013	7.82893	=	1.08451e-08	95.0443	0.11032	2.07149	0.285915	6.0801
SR-05000705132-1				NCI DTP Drug Discovery	NSC758254	34	4	9	517.122	2.9861	-2.73889																						B1118292		=	6.46584e-08	99.1607	0.225304	2.5769	0.296033	4.20328	9.92827	=	7.50117e-08	98.7245	0.223572	2.29844	0.293377	4.13877
SR-05000174612-2				NCI DTP Drug Discovery	NSC768068	30	3	4	531.31	5.03585	2.72805																						B1118292		=	7.13958e-08	97.4659	0.665537	0.791089	0.333495	2.11047	4.41828	=	1.19962e-07	85.1298	3.70028	2.50766	0.322978	1.8851
SR-01000941588-2				NCI DTP Drug Discovery	NSC608210	77	10	23	1079.11	4.6482	2.85724										DB00361	Vinorelbine	For the treatment of non-small-cell lung carcinoma.	Vinorelbine (Navelbine&reg;) is an anti-mitotic chemotherapy drug that is given as a treatment for some types of cancer, including breast cancer and non-small cell lung cancer. [Wikipedia]	The antitumor activity of vinorelbine is thought to be due primarily to inhibition of mitosis at metaphase through its interaction with tubulin. Vinorelbine binds to the microtubular proteins of the mitotic spindle, leading to crystallization of the microtubule and mitotic arrest or cell death. Like other vinca alkaloids, vinorelbine may also interfere with: 1) amino acid, cyclic AMP, and glutath…	Vinorelbine is a vinca alkaloid antineoplastic agent used as a treatment for various cancers including breast cancer, Hodgkin's disease, Kaposi's sarcoma, and testicular cancer. The vinca alkaloids are structurally similar compounds comprised of 2 multiringed units, vindoline and catharanthine. The vinca alkaloids have become clinically useful since the discovery of their antitumour properties in…						SR-01000941588	B1118292		=	1.3397e-07	80.2409	5.66861	2.08627	0.124963	2.22479	4.01575	=	8.32909e-08	59.3404	5.75654	18.101	0.128716	2.4312
SR-00000000554-10				NCI DTP Drug Discovery	NSC732517	33	3	8	488.006	3.82684	3.74727										DB01254	Dasatinib	For the treatment of adults with chronic, accelerated, or myeloid or lymphoid blast phase chronic myeloid leukemia with resistance or intolerance to prior therapy. Also indicated for the treatment of adults with Philadelphia chromosome-positive acute lymphoblastic leukemia with resistance or intolerance to prior therapy.	Dasatinib is an oral dual BCR/ABL and Src family tyrosine kinase inhibitor approved for use in patients with chronic myelogenous leukemia (CML). The main targets of Dasatinib, are BCRABL, SRC, Ephrins and GFR.	Dasatinib, at nanomolar concentrations, inhibits the following kinases: BCR-ABL, SRC family (SRC, LCK, YES, FYN), c-KIT, EPHA2, and PDGFR&beta;. Based on modeling studies, dasatinib is predicted to bind to multiple conformations of the ABL kinase. In vitro, dasatinib was active in leukemic cell lines representing variants of imatinib mesylate sensitive and resistant disease. Dasatinib inhibited t…	Dasatinib is an oral dual BCR/ABL and Src family tyrosine kinase inhibitor	QYQ	302962-49-8 863127-77-9	dasatinib	Antineoplastic For the treatment of adults with chronic, accelerated, or myeloid or lymphoid blast phase chronic myeloid leukemia with resistance or intolerance to prior therapy. Also indicated for the treatment of adults with Philadelphia chromosome-positive acute lymphoblastic leukemia with resistance or intolerance to prior therapy.	Protein Kinase Inhibitors Dasatinib, at nanomolar concentrations, inhibits the following kinases: BCR-ABL, SRC family (SRC, LCK, YES, FYN), c-KIT, EPHA2, and PDGFR&beta;. Based on modeling studies, dasatinib is predicted to bi nd to multiple conformations of the ABL kinase. In vitro, dasatinib was active in leukemic cell lines representing variants of imatinib mesylate sensitive and resistant dis…	SR-00000000554	B1118292		=	2.21323e-07	67.7219	5.58435	0.721797	0.282332	2.82813	2.9077	=	9.14398e-08	83.5878	1.03688	2.38704	0.298619	3.21203
SR-01000076001-24				NCI DTP Drug Discovery	NSC279836	32	8	10	444.481	0.754485	-1.09292	quinone_A(370)	anthranil_one_A(38)		M 6545	Mitoxantrone	DNA synthesis inhibitor	Inhibitor	DNA Metabolism		DB01204	Mitoxantrone	For the treatment of secondary (chronic) progressive, progressive relapsing, or worsening relapsing-remitting multiple sclerosis	An anthracenedione-derived antineoplastic agent. [PubChem]	Mitoxantrone, a DNA-reactive agent that intercalates into deoxyribonucleic acid (DNA) through hydrogen bonding, causes crosslinks and strand breaks. Mitoxantrone also interferes with ribonucleic acid (RNA) and is a potent inhibitor of topoisomerase II, an enzyme responsible for uncoiling and repairing damaged DNA. It has a cytocidal effect on both proliferating and nonproliferating cultured human…	Mitoxantrone has been shown in vitro to inhibit B cell, T cell, and macrophage proliferation and impair antigen presentation, as well as the secretion of interferon gamma, TNFa, and IL-2.	LCA	70476-82-3 65271-80-9 70711-41-0 137635-96-2 70945-62-9	mitoxantrone	Antineoplastic For the treatment of secondary (chronic) progressive, progressive relapsing, or worsening relapsing-remitting multiple sclerosis	Analgesics Antineoplastic Agents Mitoxantrone, a DNA-reactive agent that intercalates into deoxyribonucleic acid (DNA) through hydrogen bonding, causes crosslinks and strand breaks. Mitoxantrone also interferes with ribonucleic acid (RNA) and is a potent inhibitor of topoisomerase II, an enzyme responsible for uncoiling and repairing damaged DNA. It has a cytocidal effect on both proliferating an…	SR-01000076001	B1118292		=	2.42075e-07	94.5309	0.848321	1.11469	0.289452	5.86156	7.70897	=	3.3116e-07	76.1899	1.3808	0.865589	0.283498	5.72548
SR-01000941589-3				NCI DTP Drug Discovery	NSC758246	37	2	5	615.395	3.18272	3.18272										DB08911	Trametinib	Trametinib is indicated for the treatment of unresectable or metastatic melanoma with BRAF V600E or V600K mutations, as detected by an FDA-approved test.	Trametinib dimethyl sulfoxide is a kinase inhibitor. Each 1-mg tablet contains 1.127 mg trametinib dimethyl sulfoxide equivalent to 1 mg of trametinib non-solvated parent. FDA approved on May 29, 2013.	Trametinib is a reversible, allosteric inhibitor of mitogen-activated extracellular signal regulated kinase 1 (MEK1) and MEK2 activation and of MEK1 and MEK2 kinase activity. MEK proteins are upstream regulators of the extracellular signal-related kinase (ERK) pathway, which promotes cellular proliferation. Trametinib helps with melanoma with the BRAF V600E or V600K as the mutation results in the…	When 1 mg and 2 mg trametinib is given to patients with BRAF V600 mutation-positive melanoma, an inhibition of phosphorylated ERK and Ki67, and an increase in p27 was observed. These changes indicate that trametinib caused a decrease in cell proliferation and an increase in apoptosis, respectively.						SR-01000941589	B1118292		=	2.49797e-07	83.7335	4.14158	0.385361	0.249821	3.41969	3.4197	=	3.61541e-07	80.9901	6.41372	1.14005	0.243745	3.25912
SR-01000000155-11				NCI DTP Drug Discovery	NSC49842	59	3	12	810.974	4.18315	1.80577										DB00570	Vinblastine	For treatment of breast cancer, testicular cancer, lymphomas, neuroblastoma, Hodgkin's and non-Hodgkin's lymphomas, mycosis fungoides, histiocytosis, and Kaposi's sarcoma.	Antitumor alkaloid isolated from Vinca rosea. (Merck, 11th ed.)	The antitumor activity of vinblastine is thought to be due primarily to inhibition of mitosis at metaphase through its interaction with tubulin. Vinblastine binds to the microtubular proteins of the mitotic spindle, leading to crystallization of the microtubule and mitotic arrest or cell death.	Vinblastine is a vinca alkaloid antineoplastic agent. The vinca alkaloids are structurally similar compounds comprised of 2 multiringed units: vindoline and catharanthine. The vinca alkaloids have become clinically useful since the discovery of their antitumour properties in 1959. Initially, extracts of the periwinkle plant (<i>Catharanthus roseus</i>) were investigated because of putative hypogl…	NKJ	143-67-9 865-21-4 18556-44-0 15228-71-4	Vinblastine	Antineoplastic For treatment of breast cancer, testicular cancer, lymphomas, neuroblastoma, Hodgkin's and non-Hodgkin's lymphomas, mycosis fungoides, histiocytosis, and Kaposi's sarcoma.	Antineoplastic Agents, Phytogenic Tubulin Modulators The antitumor activity of vinblastine is thought to be due primarily to inhibition of mitosis at metaphase through its interaction with tubulin. Vinblastine binds to the microtubular proteins of the m itotic spindle, leading to crystallization of the microtubule and mitotic arrest or cell death.	SR-01000000155	B1118292		=	3.72707e-07	88.5812	1.35122	2.60987	0.152544	2.24549	4.62286	=	4.84824e-07	67.8988	4.72463	6.10426	0.149834	2.13127
SR-01000000186-13				NCI DTP Drug Discovery	NSC67574	60	3	12	824.958	3.12818	1.14482										DB00541	Vincristine	Treatment of acute lymphocytic leukemia (ALL), Hodgkin lymphoma, non-Hodgkin lymphomas, Wilms' tumor, neuroblastoma, rhabdomyosarcoma. Liposomal vincristine is indicated for the treatment of relapsed Philadelphia chromosome-negative (Ph-) acute lymphoblastic leukemia (ALL).	Vincristine is an antitumor vinca alkaloid isolated from Vinca Rosea. It is marketed under several brand names, many of which have different formulations such as Marqibo (liposomal injection) and Vincasar. Vincristine is indicated for the treatment of acute leukaemia, malignant lymphoma, Hodgkin's disease, acute erythraemia, and acute panmyelosis. vincristine sulfate is often chosen as part of po…	The antitumor activity of Vincristine is thought to be due primarily to inhibition of mitosis at metaphase through its interaction with tubulin. Like other vinca alkaloids, Vincristine may also interfere with: 1) amino acid, cyclic AMP, and glutathione metabolism, 2) calmodulin-dependent Ca<sup>2+</sup>-transport ATPase activity, 3) cellular respiration, and 4) nucleic acid and lipid biosynthesis.	Vincristine is a vinca alkaloid antineoplastic agent used as a treatment for various cancers including breast cancer, Hodgkin's disease, Kaposi's sarcoma, and testicular cancer. The vinca alkaloids are structurally similar compounds comprised of 2 multiringed units, vindoline and catharanthine. The vinca alkaloids have become clinically useful since the discovery of their antitumour properties in…	REV	123354-96-1 57-22-7 2068-78-2 113803-47-7 28379-27-3	vincristine	Antineoplastic For treatment of acute leukaemia, malignant lymphoma, Hodgkin's disease, acute erythraemia, acute panmyelosis	Antineoplastic Agents, Phytogenic Tubulin Modulators The antitumor activity of Vincristine is thought to be due primarily to inhibition of mitosis at metaphase through its interaction with tubulin. Like other vinca alkaloids, Vincristine may also interf ere with: 1) amino acid, cyclic AMP, and glutathione metabolism, 2) calmodulin-dependent Ca<sup>2+</sup>-transport ATPase activity, 3) cellular r…	SR-01000000186	B1118292		=	3.92601e-07	88.6281	0.690378	2.90366	0.149474	3.27787	5.26123	=	5.52395e-07	73.4043	2.7874	13.7635	0.146014	3.12957
SR-01000597409-10				NCI DTP Drug Discovery	NSC141540	42	3	13	588.557	1.16043	1.15539										DB00773	Etoposide	For use in combination with other chemotherapeutic agents in the treatment of refractory testicular tumors and as first line treatment in patients with small cell lung cancer. Also used to treat other malignancies such as lymphoma, non-lymphocytic leukemia, and glioblastoma multiforme.	A semisynthetic derivative of podophyllotoxin that exhibits antitumor activity. Etoposide inhibits DNA synthesis by forming a complex with topoisomerase II and DNA. This complex induces breaks in double stranded DNA and prevents repair by topoisomerase II binding. Accumulated breaks in DNA prevent entry into the mitotic phase of cell division, and lead to cell death. Etoposide acts primarily in t…	Etoposide inhibits DNA topoisomerase II, thereby inhibiting DNA re-ligation. This causes critical errors in DNA synthesis at the premitotic stage of cell division and can lead to apoptosis of the cancer cell. Etoposide is cell cycle dependent and phase specific, affecting mainly the S and G2 phases of cell division. Inhibition of the topoisomerase II alpha isoform results in the anti-tumour activ…	Etoposide is an antineoplastic agent and an epipodophyllotoxin (a semisynthetic derivative of the podophyllotoxins). It inhibits DNA topoisomerase II, thereby ultimately inhibiting DNA synthesis. Etoposide is cell cycle dependent and phase specific, affecting mainly the S and G2 phases. Two different dose-dependent responses are seen. At high concentrations (10 &micro;g/mL or more), lysis of cell…	LPH	33419-42-0 121471-01-0 136598-18-0 201594-04-9 35317-32-9 51854-34-3 76576-58-4 100007-53-2 89301-95-1 96554-38-0 96554-41-5	Etoposide	Antineoplastic For use in combination with other chemotherapeutic agents in the treatment of refractory testicular tumors and as first line treatment in patients with small cell lung cancer. Also used to treat other malignancies such as lymphoma, non-lymphocytic leukemia, and glioblastoma multiforme.	Antineoplastic Agents, Phytogenic Etoposide inhibits DNA topoisomerase II, thereby inhibiting DNA re-ligation. This causes critical errors in DNA synthesis at the premitotic stage of cell division and can lead to apoptosis of the canc er cell.. Etoposide is cell cycle dependent and phase specific, affecting mainly the S and G2 phases of cell division.	SR-01000597409	B1118292		=	4.35445e-07	79.6314	5.22283	1.27175	0.212036	5.20064	5.20567	=	2.53107e-07	69.2396	5.56699	8.06853	0.21989	5.43626
SR-01000721911-6				NCI DTP Drug Discovery	NSC75520	20	3	5	296.2	-0.754626	-0.964496										DB00432	Trifluridine	Ophthalmic solution for the treatment of primay keratoconjunctivitis and recurrent epithelial keratitis due to herpes simplex virus, types 1 and 2.	An antiviral derivative of thymidine used mainly in the treatment of primary keratoconjunctivitis and recurrent epithelial keratitis due to herpes simplex virus. (From Martindale, The Extra Pharmacopoeia, 30th ed, p557)	The mechanism of action of trifluridine has not been fully determined, but appears to involve the inhibition of viral replication. Trifluridine does this by incorporating into viral DNA during replication, which leads to the formation of defective proteins and an increased mutation rate. This drug also reversibly inhibits thymidylate synthetase, an enzyme that is necessary for DNA synthesis.	Trifluridine is a fluorinated pyrimidine nucleoside with in vitro and in vivo activity against herpes simplex virus, types 1 and 2 and vacciniavirus. Some strains of adenovirus are also inhibited in vitro. Trifluridine is also effective in the treatment of epithelial keratitis that has not responded clinically to the topical administration of idoxuridine or when ocular toxicity or hypersensitivit…	UTN	70-00-8	Trifluridine	Antiviral Ophthalmic solution for the treatment of primay keratoconjunctivitis and recurrent epithelial keratitis due to herpes simplex virus, types 1 and 2.	Antimetabolites Antiviral Agents The mechanism of action of trifluridine has not been fully determined, but appears to involve the inhibition of viral replication. Trifluridine does this by incorporating into viral DNA during replica tion, which leads to the formation of defective proteins and an increased mutation rate. This drug also reversibly inhibits thymidylate synthetase, an enzyme that is…	SR-01000721911	B1118292		=	6.121e-07	78.6569	0.674451	1.36466	0.434922	6.9678	7.17767	=	6.23783e-08	68.1182	3.31243	1.83819	0.504348	7.95959
SR-01000003063-17				NCI DTP Drug Discovery	NSC105014	19	3	7	285.687	-0.281775	-0.281776										DB00242	Cladribine	For the treatment of active hairy cell leukemia (leukemic reticuloendotheliosis) as defined by clinically significant anemia, neutropenia, thrombocytopenia, or disease-related symptoms. Also used as an alternative agent for the treatment of chronic lymphocytic leukemia (CLL), low-grade non-Hodgkin's lymphoma, and cutaneous T-cell lymphoma.	An antineoplastic agent used in the treatment of lymphoproliferative diseases including hairy-cell leukemia. [PubChem]	Cladribine is structurally related to fludarabine and pentostatin but has a different mechanism of action. Although the exact mechanism of action has not been fully determined, evidence shows that cladribine is phosphorylated by deoxycytidine kinase to the nucleotidecladribine triphosphate (CdATP; 2-chloro-2?-deoxyadenosine 5?-triphosphate), which accumulates and is incorporated into DNA in cells…	Cladribine is a synthetic purine nucleoside that acts as an antineoplastic agent with immunosuppressive effects. Cladribine differs structurally from deoxyadenosine only by the presence of a chlorine atom at position 2 of the purine ring, which results in resistance to enzymatic degradation by adenosine deaminase. Due to this resistance, cladribine exhibits a more prolonged cytotoxic effect than …						SR-01000003063	B1118292		=	6.90447e-07	93.0422	1.50314	3.14761	0.453959	6.44265	6.44265	=	1.38391e-06	81.5035	3.05464	1.0957	0.431708	6.14067
SR-01000597029-4				NCI DTP Drug Discovery	NSC63878	17	4	7	243.217	-2.79752	-2.79752																						B1118292		=	8.19338e-07	83.0161	5.7476	1.72321	0.501244	8.88405	8.88406	=	8.03538e-07	77.8455	2.20686	2.52676	0.501941	8.89251
SR-01000930565-7				NCI DTP Drug Discovery	NSC606869	20	3	7	303.677	-0.291322	-0.291324										DB00631	Clofarabine	For the treatment of pediatric patients 1 to 21 years old with relapsed or refractory acute lymphocytic (lymphoblastic) leukemia after at least two prior regimens. It is designated as an orphan drug by the FDA for this use.	Clofarabine is a purine nucleoside antimetabolite that is being studied in the treatment of cancer. It is marketed in the U.S. and Canada as Clolar. In Europe and Australia/New Zealand the product is marketed under the name Evoltra. Clofarabine is used in paediatrics to treat a type of leukaemia called relapsed or refractory acute lymphoblastic leukaemia (ALL), only after at least two other types…	Clofarabine is metabolized intracellularly to the active 5'-monophosphate metabolite by deoxycytidine kinase and 5'-triphosphate metabolite by mono- and di-phospho-kinases. This metabolite inhibits DNA synthesis through an inhibitory action on ribonucleotide reductase, and by terminating DNA chain elongation and inhibiting repair through competitive inhibition of DNA polymerases. This leads to th…	Clofarabine is a purine nucleoside antimetabolite that differs from other puring nucleoside analogs by the presence of a chlorine in the purine ring and a flourine in the ribose moiety. Clofarabine seems to interfere with the growth of cancer cells, which are eventually destroyed. Since the growth of normal body cells may also be affected by clofarabine, other effects also occur. Clofarabine prev…	PYV	123318-82-1	clofarabine	Antineoplastic For the treatment of pediatric patients 1 to 21 years old with relapsed or refractory acute lymphocytic (lymphoblastic) leukemia after at least two prior regimens. It is designated as an orphan drug b y the FDA for this use.	Antineoplastic Agents Antimetabolites Clofarabine is metabolized intracellularly to the active 5'-monophosphate metabolite by deoxycytidine kinase and 5'-triphosphate metabolite by mono- and di-phospho-kinases. This metabolite inhibits DN A synthesis through an inhibitory action on ribonucleotide reductase, and by terminating DNA chain elongation and inhibiting repair through competitive inhibiti…	SR-01000930565	B1118292		=	9.43726e-07	95.632	0.260412	2.54871	0.421761	6.31648	6.31648	=	1.71115e-06	76.1524	2.63153	27.6117	0.40367	6.05803
SR-01000003049-17				NCI DTP Drug Discovery	NSC123127	40	6	12	579.98	0.526978	0.0966425	quinone_A(370)									DB00997	Doxorubicin	Doxorubicin is used to produce regression in disseminated neoplastic conditions like acute lymphoblastic leukemia, acute myeloblastic leukemia, Wilms’ tumor, neuroblastoma, soft tissue and bone sarcomas, breast carcinoma, ovarian carcinoma, transitional cell bladder carcinoma, thyroid carcinoma, gastric carcinoma, Hodgkin’s disease, malignant lymphoma and bronchogenic carcinoma in which the small…	Doxorubicin is a cytotoxic anthracycline antibiotic isolated from cultures of Streptomyces peucetius var. caesius. Doxorubicin binds to nucleic acids, presumably by specific intercalation of the planar anthracycline nucleus with the DNA double helix.	Doxorubicin has antimitotic and cytotoxic activity through a number of proposed mechanisms of action: Doxorubicin forms complexes with DNA by intercalation between base pairs, and it inhibits topoisomerase II activity by stabilizing the DNA-topoisomerase II complex, preventing the religation portion of the ligation-religation reaction that topoisomerase II catalyzes.	Doxorubicin is an antineoplastic in the anthracycline class. General properties of drugs in this class include: interaction with DNA in a variety of different ways including intercalation (squeezing between the base pairs), DNA strand breakage and inhibition with the enzyme topoisomerase II. Most of these compounds have been isolated from natural sources and antibiotics. However, they lack the sp…	OYG	23214-92-8 25316-40-9 56390-09-1 23257-17-2 24385-08-8 25311-50-6 29042-30-6	doxorubicin	Antineoplastic For the treatment of Koposi's sarcome connected to AIDS.	Antibiotics, Antineoplastic Doxorubicin has antimitotic and cytotoxic activity through a number of proposed mechanisms of action: Doxorubicin forms complexes with DNA by intercalation between base pairs, and it inhibits topoisom erase II activity by stabilizing the DNA-topoisomerase II complex, preventing the religation portion of the ligation-religation reaction that topoisomerase II catalyzes.	SR-01000003049	B1118292		=	1.27455e-06	98.0197	0.389347	1.42334	0.206312	5.36766	5.798	=	1.38051e-06	92.1818	0.78373	1.3457	0.205099	5.33298
SR-01000000033-13				NCI DTP Drug Discovery	NSC82151	38	5	11	527.52	1.34425	0.913885	quinone_A(370)									DB00694	Daunorubicin	For remission induction in acute nonlymphocytic leukemia (myelogenous, monocytic, erythroid) of adults and for remission induction in acute lymphocytic leukemia of children and adults.	A very toxic anthracycline aminoglycoside antineoplastic isolated from Streptomyces peucetius and others, used in treatment of leukemia and other neoplasms. [PubChem]	Daunorubicin has antimitotic and cytotoxic activity through a number of proposed mechanisms of action: Daunorubicin forms complexes with DNA by intercalation between base pairs, and it inhibits topoisomerase II activity by stabilizing the DNA-topoisomerase II complex, preventing the religation portion of the ligation-religation reaction that topoisomerase II catalyzes.	Daunorubicin is an antineoplastic in the anthracycline class. General properties of drugs in this class include: interaction with DNA in a variety of different ways including intercalation (squeezing between the base pairs), DNA strand breakage and inhibition with the enzyme topoisomerase II. Most of these compounds have been isolated from natural sources and antibiotics. However, they lack the s…						SR-01000000033	B1118292		=	1.35381e-06	98.211	0.201137	1.75385	0.216206	4.52419	4.95456	=	1.21651e-06	97.5385	0.106376	1.62254	0.217917	4.57064
SR-05000001763-8				NCI DTP Drug Discovery	NSC256942	39	6	12	543.519	0.526978	0.0966425	quinone_A(370)															OYF	56420-45-2 56390-09-1 57918-25-9	Epirubicin	Antineoplastic For use as a component of adjuvant therapy in patients with evidence of axillary node tumor involvement following resection of primary breast cancer.	Antibiotics, Antineoplastic Epirubicin has antimitotic and cytotoxic activity. It inhibits nucleic acid (DNA and RNA) and protein synthesis through a number of proposed mechanisms of action: Epirubicin forms complexes with DNA b y intercalation between base pairs, and it inhibits topoisomerase II activity by stabilizing the DNA-topoisomerase II complex, preventing the religation portion of the li…	SR-05000001763	B1118292		=	1.53918e-06	94.8561	0.604381	1.5467	0.208661	5.28573	5.71607	=	1.52114e-06	91.0774	0.488208	1.61854	0.208845	5.29085
SR-05000002077-12				NCI DTP Drug Discovery	NSC752	11	3	4	167.192	-0.21708	-0.218235										DB00352	Tioguanine	For remission induction and remission consolidation treatment of acute nonlymphocytic leukemias.	An antineoplastic compound which also has antimetabolite action. The drug is used in the therapy of acute leukemia. [PubChem]	Thioguanine competes with hypoxanthine and guanine for the enzyme hypoxanthine-guanine phosphoribosyltransferase (HGPRTase) and is itself converted to 6-thioguanilyic acid (TGMP), which reaches high intracellular concentrations at therapeutic doses. TGMP interferes with the synthesis of guanine nucleotides by its inhibition of purine biosynthesis by pseudofeedback inhibition of glutamine-5-phosph…	Thioguanine is an antineoplastic anti-metabolite used in the treatment of several forms of leukemia including acute nonlymphocytic leukemia. Anti-metabolites masquerade as purine or pyrimidine - which become the building blocks of DNA. They prevent these substances becoming incorporated in to DNA during the "S" phase (of the cell cycle), stopping normal development and division. Thioguanine was f…	KWI	154-42-7 5580-03-0	Tioguanine	Antineoplastic For remission induction and remission consolidation treatment of acute nonlymphocytic leukemias.	Antimetabolites Antineoplastic Agents Thioguanine competes with hypoxanthine and guanine for the enzyme hypoxanthine-guanine phosphoribosyltransferase (HGPRTase) and is itself converted to 6-thioguanilyic acid (TGMP), which reaches high i ntracellular concentrations at therapeutic doses. TGMP interferes with the synthesis of guanine nucleotides by its inhibition of purine biosynthesis by pseudofe…	SR-05000002077	B1118292		>	1.66334e-06	57.5075	9.85946		0.735512	5.9961	5.99725	>	4.99002e-06	22.6739	7.43402		0.674787	5.51898
SR-05000174721-2				NCI DTP Drug Discovery	NSC750691	34	2	7	485.938	3.75836	2.33849																						B1118292		>	1.66334e-06	77.1928	13.3145		0.23796	2.02066	3.44052	=	2.70513e-07	81.6992	1.0522	0.283763	0.270439	2.80945
SR-01000879991-4				NCI DTP Drug Discovery	NSC246131	51	5	13	723.644	4.48615	3.50593	quinone_A(370)									DB00385	Valrubicin	For the treatment of cancer of the bladder.	Valrubicin (N-trifluoroacetyladriamycin-14-valerate, Valstar&reg;) is a chemotherapy drug used to treat bladder cancer. Valrubicin is a semisynthetic analog of the anthracycline doxorubicin, and is administered by infusion directly into the bladder. [Wikipedia]	Valrubicin is an anthracycline that affects a variety of inter-related biological functions, most of which involve nucleic acid metabolism. It readily penetrates into cells, where after DNA intercalation, it inhibits the incorporation of nucleosides into nucleic acids, causes extensive chromosomal damage, and arrests cell cycle in G2. Although valrubicin does not bind strongly to DNA, a principal…	Valrubicin is a semisynthetic analog of the anthracycline doxorubicin, and is administered by infusion directly into the bladder.	ROD	56124-62-0	Valrubicin	Antineoplastic For the treatment of cancer of the bladder.	Antineoplastic Agents Valrubicin is an anthracycline that affects a variety of inter-related biological functions, most of which involve nucleic acid metabolism. It readily penetrates into cells, where after DNA intercalat ion, it inhibits the incorporation of nucleosides into nucleic acids, causes extensive chromosomal damage, and arrests cell cycle in G2. Although valrubicin does not bind stron…	SR-01000879991	B1118292		=	1.75351e-06	86.8527	3.5323	11.7009	0.15801	1.26994	2.25016	=	1.67465e-06	92.1262	1.36881	16.7199	0.158559	1.28993
SR-00000000005-5				NCI DTP Drug Discovery	NSC750690	29	3	3	398.474	2.92738	1.27928										DB01268	Sunitinib	For the treatment of advanced renal cell carcinoma as well as the treatment of gastrointestinal stromal tumor after disease progression on or intolerance to imatinib mesylate.	Sunitinib is an oral, small-molecule, multi-targeted receptor tyrosine kinase (RTK) inhibitor that was approved by the FDA for the treatment of renal cell carcinoma (RCC) and imatinib-resistant gastrointestinal stromal tumor (GIST) on January 26, 2006. Sunitinib inhibits cellular signaling by targeting multiple RTKs. These include all platelet-derived growth factor receptors (PDGF-R) and vascular…	Sunitinib is a small molecule that inhibits multiple RTKs, some of which are implicated in tumor growth, pathologic angiogenesis, and metastatic progression of cancer. Sunitinib was evaluated for its inhibitory activity against a variety of kinases (>80 kinases) and was identified as an inhibitor of platelet-derived growth factor receptors (PDGFRa and PDGFRb), vascular endothelial growth factor r…	Sunitinib is an oral, small-molecule, multi-targeted receptor tyrosine kinase (RTK) inhibitor that was approved by the FDA on January 26, 2006.						SR-00000000005	B1118294		=	1.91025e-06	77.1043	6.0712	2.91327	0.276085	2.79153	4.43963	=	1.89961e-06	68.9645	6.43519	13.013	0.276202	2.79396
SR-05000022967-3				NCI DTP Drug Discovery	NSC758487	39	1	5	532.559	4.96571	4.2453																						B1118292		=	2.102e-06	93.1343	1.59036	7.33519	0.203803	0.711653	1.43206	>	4.99002e-06	36.5461	17.9979		0.190325	0.336184
SR-01000941577-2				NCI DTP Drug Discovery	NSC747973	35	3	6	506.698	3.39357	3.39356										DB04845	Ixabepilone	Investigated for use/treatment in breast cancer, head and neck cancer, melanoma, lung cancer, lymphoma (non-hodgkin's), prostate cancer, renal cell carcinoma, and cancer/tumors (unspecified).	Ixabepilone is an epothilone B analog developed by Bristol-Myers Squibb as a cancer drug. On October 16, 2007, the U.S. Food and Drug Administration approved ixabepilone for the treatment of aggressive metastatic or locally advanced breast cancer no longer responding to currently available chemotherapies. Ixabepilone is administered through injection, and will be marketed under the trade name Ixe…	Binding of Ixabepilone to beta-tubulins (e.g. beta-III tubulin) stabilizes microtubules. Microtubules are essential to cell division, and epothilones therefore stop cells from properly dividing. Like taxol, Ixabepilone binds to the ??-tubulin heterodimer subunit. Once bound, the rate of ??-tubulin dissociation decreases, thus stabilizing the microtubules.							SR-01000941577	B1118292		=	2.15374e-06	78.0849	7.17139	8.10277	0.226672	2.27323	2.27324	>	4.99002e-06	42.1897	7.35417		0.212076	1.90832
SR-01000941575-5				NCI DTP Drug Discovery	NSC756645	30	2	5	450.337	3.57412	0.954441										DB08865	Crizotinib	Crizotinib is used for the treatment of locally advanced or metastatic non-small cell lung cancer (NSCLC) that is anaplastic-lymphoma kinase (ALK)-positive as detected by a FDA-approved test.	Crizotinib an inhibitor of receptor tyrosine kinase for the treatment of non-small cell lung cancer (NSCLC). Verification of the presence of ALK fusion gene is done by Abbott Molecular's Vysis ALK Break Apart FISH Probe Kit. This verification is used to select for patients suitable for treatment. FDA approved in August 26, 2011.	Crizotinib is a tyrosine kinase receptor inhibitor. More specifically, it inhibits anaplastic lymphoma kinase (ALK), hepatocyte growth factor receptor (HGFR, c-MET), and Recepteur d'Origine Nantais (RON). Abnormalities in the ALK gene caused by mutations or translocations may lead to expression of oncogenic fusion proteins. In patients with NSCLC, they have the EML4-ALK gene. Crizotinib inhibits …							SR-01000941575	B1118292		=	2.22334e-06	98.8427	0.727236	0.968572	0.263806	2.07888	4.69855	>	4.99002e-06	40.749	11.1556		0.247422	1.72778
SR-01000947326-3				NCI DTP Drug Discovery	NSC758774	22	3	4	318.348	1.81363	1.69064										DB05015	Belinostat		PXD101 is a novel investigational small molecule drug that inhibits the enzyme histone deacetylase (HDAC). PXD101 has been shown in preclinical studies to have the potential to treat a wide range of solid and hematologic malignancies either as a monotherapy or in combination with other active agents, and both an oral and intravenous formulation of the drug are being evaluated in clinical trials.	PXD101 is a small molecule HDAC inhibitor being investigated for its role in the treatment of a wide range of solid and hematologic malignancies either as a single-agent, or in combination with other active anti-cancer agents, and is currently being evaluated in a Phase II clinical trial for the treatment of multiple myeloma. HDAC inhibitors represent a new mechanistic class of anti-cancer therap…							SR-01000947326	B1118292		=	2.45e-06	80.8561	3.73293	0.731555	0.357053	3.79721	3.92019	=	2.14436e-06	73.0805	5.34988	1.32556	0.360736	3.85508
SR-05000174592-2				NCI DTP Drug Discovery	NSC779217	37	2	7	499.607	4.48698	3.00856																						B1118292		=	2.47426e-06	88.0734	1.66594	0.812974	0.21214	1.11957	2.59799	=	2.49662e-06	78.3871	4.32486	0.953017	0.211992	1.11567
SR-01000941572-3				NCI DTP Drug Discovery	NSC765694	36	1	8	530.446	4.08772	3.02128										DB06616	Bosutinib	Treatment of chronic, accelerated, or blast phase Philadelphia chromosome-positive (Ph+) chronic myelogenous leukemia (CML) with resistance or intolerance to prior therapy in adult patients.	Bosutinib is a Bcr-Abl kinase inhibitor for the treatment of Philadelphia chromosome-positive (Ph+) chronic myelogenous leukemia (CML). Compared to other tyrosine kinase inhibitors, it has a more favourable hematologic toxicity profile. FDA approved on September 4, 2012.	Bosutinib is a tyrosine kinase inhibitor. Although it is able to inhibit several tyrosine kinases such as Src, Lyn, and Hck, which are members of the Src-family of kinases, its primary target is the Bcr-Abl kinase. The Bcr-Abl gene is a chimeric oncogene created from the fusion of the breakpoint-cluster (Bcr) gene and Abelson (Abl) tyrosine gene. This chromosomal abnormality results in the format…							SR-01000941572	B1118292		=	2.51764e-06	80.8188	4.13367	1.36131	0.217739	1.51128	2.57772	=	1.88944e-06	55.5936	11.5573	15.8954	0.222587	1.63595
SR-05000000373-14				NCI DTP Drug Discovery	NSC701852	19	3	3	264.32	2.00397	1.99074										DB02546	Vorinostat	For the treatment of cutaneous manifestations in patients with cutaneous T-cell lymphoma who have progressive, persistent or recurrent disease on or following two systemic therapies.	Vorinostat (rINN) or suberoylanilide hydroxamic acid (SAHA), is a drug currently under investigation for the treatment of cutaneous T cell lymphoma (CTCL), a type of skin cancer, to be used when the disease persists, gets worse, or comes back during or after treatment with other medicines. It is the first in a new class of agents known as histone deacetylase inhibitors. A recent study suggested t…	Vorinostat inhibits the enzymatic activity of histone deacetylases HDAC1, HDAC2 and HDAC3 (Class I) and HDAC6 (Class II) at nanomolar concentrations (IC<sub>50</sub>&lt; 86 nM). These enzymes catalyze the removal of acetyl groups from the lysine residues of histones proteins. In some cancer cells, there is an overexpression of HDACs, or an aberrant recruitment of HDACs to oncogenic transcription …		KWY	149647-78-9	vorinostat	Antineoplastic For the treatment of cutaneous manifestations in patients with cutaneous T-cell lymphoma who have progressive, persistent or recurrent disease on or following two systemic therapies.	Anti-Inflammatory Agents, Non-Steroidal Antineoplastic Agents Enzyme Inhibitors Anticarcinogenic Agents Vorinostat inhibits the enzymatic activity of histone deacetylases HDAC1, HDAC2 and HDAC3 (Class I) and HDAC6 (Class II) at nanomolar concentrations (IC<sub>50</sub>&lt; 86 nM). These enzymes catalyze the removal of acetyl groups from the lysine residues of histones proteins. In some cancer cel…	SR-05000000373	B1118292		=	3.838e-06	73.0401	4.7011	1.46666	0.399066	3.41193	3.42515	>	1.66334e-06	68.7156	4.87087		0.425822	3.77505
SR-01000947329-3				NCI DTP Drug Discovery	NSC776422	38	3	8	558.135	5.79317	3.37521										DB09063	Ceritinib	Ceritinib is a kinase inhibitor indicated for the treatment of patients with anaplastic lymphoma kinase (ALK)-positive metastatic non-small cell lung cancer (NSCLC) who have progressed on or are intolerant to crizotinib. This indication is approved under accelerated approval based on tumor response rate and duration of response. An improvement in survival or disease-related symptoms has not been …	Ceritinib is used for the treatment of adults with anaplastic lymphoma kinase (ALK)-positive metastatic non-small cell lung cancer (NSCLC) following failure (secondary to resistance or intolerance) of prior crizotinib therapy. About 4% of patients with NSCLC have a chromosomal rearrangement that generates a fusion gene between EML4 (echinoderm microtubule-associated protein-like 4) and ALK (anapl…	Ceritinib inhibits Anaplastic lymphoma kinase (ALK) also known as ALK tyrosine kinase receptor or CD246 (cluster of differentiation 246), which is an enzyme that in humans is encoded by the ALK gene. About 4-5% of NSCLCs have a chromosomal rearrangement that generates a fusion gene between EML4 (echinoderm microtubule-associated protein-like 4) and ALK (anaplastic lymphoma kinase), which results …							SR-01000947329	B1118292		=	4.65586e-06	51.5165	11.8188	1.02593	0.196442	-0.461175	1.95679	>	4.99002e-06	19.4712	8.15075		0.195333	-0.491277
SR-01000597410-4				NCI DTP Drug Discovery	NSC3053	90	5	18	1255.42	-0.0968825	-0.0971764	quinone_A(370)									DB00970	Dactinomycin	For the treatment of Wilms' tumor, childhood rhabdomyosarcoma, Ewing's sarcoma and metastatic, nonseminomatous testicular cancer as part of a combination chemotherapy and/or multi-modality treatment regimen	A compound composed of a two cyclic peptides attached to a phenoxazine that is derived from streptomyces parvullus. It binds to DNA and inhibits RNA synthesis (transcription), with chain elongation more sensitive than initiation, termination, or release. As a result of impaired mRNA production, protein synthesis also declines after dactinomycin therapy. (From AMA Drug Evaluations Annual, 1993, p2…	Good evidence exists that this drug bind strongly, but reversibly, to DNA, interfering with synthesis of RNA (prevention of RNA polymerase elongation) and, consequently, with protein synthesis.	Generally, the actinomycins exert an inhibitory effect on gram-positive and gram-negative bacteria and on some fungi. However, the toxic properties of the actinomycins (including dactinomycin) in relation to antibacterial activity are such as to preclude their use as antibiotics in the treatment of infectious diseases. Because the actinomycins are cytotoxic, they have an antineoplastic effect whi…						SR-01000597410	B1118292		=	4.82339e-06	51.3056	19.5214	0.580135	0.0827034	5.41353	5.41382	=	4.14695e-06	51.937	5.21824	0.990825	0.0837242	5.47915
SR-05000174532-2				NCI DTP Drug Discovery	NSC761385	35	1	5	485.498	6.75637	6.75166																						B1118292		>	4.99002e-06	38.4371	47.1452		0.212076	-1.45447	-1.44977	>	4.99002e-06	7.67989	16.6786		0.212076	-1.45447
SR-01000939745-5				NCI DTP Drug Discovery	NSC85998	18	5	8	265.221	-2.72029	-2.72032																PJZ	18883-66-4	Streptozocin	Antineoplastic For the treatment of malignant neoplasms of pancreas (metastatic islet cell carcinoma).	Antibiotics, Antineoplastic Although its mechanism of action is not completely clear, streptozocin is known to inhibit DNA synthesis, interfere with biochemical reactions of NAD and NADH, and inhibit some enzymes involved in glu coneogenesis. Its activity appears to occur as a result of formation of methylcarbonium ions, which alkylate or bind with many intracellular molecular structures includin…	SR-01000939745	B1118292		>	4.99002e-06	16.6781	26.4919		0.41237	8.02218	8.02222	>	4.99002e-06	-2.19153	21.7415		0.41237	8.02218
SR-01000075736-14				NCI DTP Drug Discovery	NSC409962	12	1	3	214.05	1.02266	1.02265				C 0400	Carmustine	DNA alkylating agent; causes interstrand crosslinks	Intercalator	DNA		DB00262	Carmustine	For the treatment of brain tumors, multiple myeloma, Hodgkin's disease and Non-Hodgkin's lymphomas.	A cell-cycle phase nonspecific alkylating antineoplastic agent. It is used in the treatment of brain tumors and various other malignant neoplasms. (From Martindale, The Extra Pharmacopoeia, 30th ed, p462) This substance may reasonably be anticipated to be a carcinogen according to the Fourth Annual Report on Carcinogens (NTP 85-002, 1985). (From Merck Index, 11th ed)	Carmustine causes cross-links in DNA and RNA, leading to the inhibition of DNA synthesis, RNA production and RNA translation (protein synthesis). Carmustine also binds to and modifies (carbamoylates) glutathione reductase. This leads to cell death.	Carmustine is one of the nitrosoureas indicated as palliative therapy as a single agent or in established combination therapy with other approved chemotherapeutic agents in treatment of brain tumors, multiple myeloma, Hodgkin's disease, and non-Hodgkin's lymphomas. Although it is generally agreed that carmustine alkylates DNA and RNA, it is not cross resistant with other alkylators. As with other…	LYG	154-93-8 59099-88-6	Carmustine	Antineoplastic For the treatment of brain tumors, multiple myeloma, Hodgkin's disease and Non-Hodgkin's lymphomas.	Antineoplastic Agents, Alkylating Carmustine causes cross-links in DNA and RNA, leading to the inhibition of DNA synthesis, RNA production and RNA translation (protein synthesis). Carmustine also binds to and modifies (carbamoylates) glutathione reductase. This leads to cell death.	SR-01000075736	B1118292		>	4.99002e-06	5.25844	7.72238		0.618555	4.27924	4.27925	>	4.99002e-06	7.9972	9.65991		0.618555	4.27924
SR-05000001436-7				NCI DTP Drug Discovery	NSC721517	16	5	8	272.09	-3.85111	-7.39299																QJJ	165800-06-6 118072-93-8 158859-43-9 165800-07-7	Zoledronic acid	Bone Resorption Inhibitor For the treatment of hypercalcemia of malignancy. Also for the treatment of patients with multiple myeloma and patients with documented bone metastases from solid tumors, in conjunction with standard antineoplastic therapy. In May of 2007, the drug was approved for treatment of Paget’s Disease.	Bone Density Conservation Agents The action of zoledronate on bone tissue is based partly on its affinity for hydroxyapatite, which is part of the mineral matrix of bone. Zoledronate also targets farnesyl pyrophosphate (FPP) synthase . Nitrogen-containing bisphosphonates such as zoledronate appear to act as analogues of isoprenoid diphosphate lipids, thereby inhibiting FPP synthase, an enzyme in …	SR-05000001436	B1118294		>	4.99002e-06	22.7864	4.60201		0.463916	9.15301	12.6949	=	3.32041e-06	72.9278	6.76507	1.20635	0.479396	9.32992
SR-05000174566-2				NCI DTP Drug Discovery	NSC766270	61	3	11	868.439	6.76073	6.88477																						B1118292		>	4.99002e-06	15.7389	8.30198		0.121683	-1.45883	-1.58287	>	4.99002e-06	7.02856	2.34678		0.121683	-1.45883
SR-01000931847-6				NCI DTP Drug Discovery	NSC755985	21	4	9	297.267	-1.56985	-1.56985										DB01280	Nelarabine	For the treatment of pediatric and adult patients with acute T-cell lymphoblastic leukemia and T-cell lymphoblastic lymphoma whose disease has not responded to or has relapsed following treatment with at least two chemotherapy regimens.	Nelarabine is a chemotherapy drug used in T-cell acute lymphoblastic leukemia. Nelarabine is a purine nucleoside analog converted to its corresponding arabinosylguanine nucleotide triphosphate (araGTP), resulting in inhibition of DNA synthesis and cytotoxicity.	Once nelarabine is metabolized into ara-GTP, the metabolite accumulates in leukemic blasts and incorporates into DNA to exert its S phase-specific cytotoxic effects, leading to the induction of fragmentation and apoptosis. Ara-GTP competes with endogenous deoxyGTP (dGTP) for incorporation into DNA. Once ara-GTP is incorporated at the 3' end of DNA, further DNA elongation is inhibited, which signa…	Nelarabine is a prodrug of the cytotoxic deoxyguanosine analogue 9-&szlig;-D-arabinofuranosylguanine (ara-G). Nelarabine is demethylated by adenosine deaminase (ADA) to ara-G. Ara-G is then transported into cells, where it undergoes three phosphorylation steps, resulting in the formation of ara-G triphosphate (ara-GTP). In the first phosphorylation step, ara-G is converted to ara-G monophosphate …	PUU	121032-29-9 7803-88-5	nelarabine	Antineoplastic For the treatment of pediatric and adult patients with acute T-cell lymphoblastic leukemia and T-cell lymphoblastic lymphoma whose disease has not responded to or has relapsed following treatment with at least two chemotherapy regimens.	Antineoplastic Agents Once nelarabine is metabolized into ara-GTP, the metabolite accumulates in leukemic blasts and incorporates into DNA to exert its S phase-specific cytotoxic effects, leading to the induction of fragme ntation and apoptosis. Ara-GTP competes with endogenous deoxyGTP (dGTP) for incorporation into DNA. Once ara-GTP is incorporated at the 3' end of DNA, further DNA elongation is…	SR-01000931847	B1118292		>	4.99002e-06	13.9601	24.5473		0.35346	6.87175	6.87175	>	4.99002e-06	4.44778	8.96806		0.35346	6.87175
SR-00000000529-9				NCI DTP Drug Discovery	NSC747971	32	3	4	464.825	4.34333	4.3433										DB00398	Sorafenib	Sorafenib is indicated for the treatment of unresectable hepatocellular carcinoma and advanced renal cell carcinoma.	Sorafenib (rINN), marketed as Nexavar by Bayer, is a drug approved for the treatment of advanced renal cell carcinoma (primary kidney cancer). It has also received ""Fast Track"" designation by the FDA for the treatment of advanced hepatocellular carcinoma (primary liver cancer), and has since performed well in Phase III trials. Sorafenib is a small molecular inhibitor of Raf kinase, PDGF (platel…	Sorafenib interacts with multiple intracellular (CRAF, BRAF and mutant BRAF) and cell surface kinases (KIT, FLT-3, VEGFR-2, VEGFR-3, and PDGFR-&szlig;). Several of these kinases are thought to be involved in angiogenesis, thus sorafenib reduces blood flow to the tumor. Sorafenib is unique in targeting the Raf/Mek/Erk pathway. By inhibiting these kinases, genetic transcription involving cell proli…	No large changes in QTc interval were observed. After one 28-day treatment cycle, the largest mean QTc interval change of 8.5 ms (upper bound of two-sided 90% confidence interval, 13.3 ms) was observed at 6 hours post-dose on day 1 of cycle 2.	OSG	475207-59-1 284461-73-0	Sorafenib tosilate	Antineoplastic For the treatment of patients with advanced renal cell carcinoma.	Antineoplastic Agents Sorafenib interacts with multiple intracellular (CRAF, BRAF and mutant BRAF) and cell surface kinases (KIT, FLT-3, VEGFR-2, VEGFR-3, and PDGFR-&szlig;). Several of these kinases are thought to be invo lved in angiogenesis, thus sorafenib reduces blood flow to the tumor. Sorafenib is unique in targeting the Raf/Mek/Erk pathway. By inhibiting these kinases, genetic transcripti…	SR-00000000529	B1118292		>	4.99002e-06	26.5405	13.2119		0.231958	0.958568	0.958599	>	4.99002e-06	12.2878	5.89865		0.231958	0.958568
SR-01000941566-3				NCI DTP Drug Discovery	NSC757441	28	2	4	386.47	4.14886	4.14821										DB06626	Axitinib	Used in kidney cell cancer and investigated for use/treatment in pancreatic and thyroid cancer.	Axitinib is an oral, potent, and selective inhibitor of vascular endothelial growth factor receptors (VEGFR) 1, 2, and 3. Axitinib is marketed under the name Inlyta®, and if one previous systemic therapy for kidney cell cancer has failed, axitinib is indicated.	Axitinib selectively blocks the tyrosine kinase receptors VEGFR-1 (vascular endothelial growth factor receptor), VEGFR-2, and VEGFR-3.	Axitinib prevents the progression of cancer by inhibiting angiogenesis and blocking tumor growth.						SR-01000941566	B1118292		>	4.99002e-06	17.0356	13.8435		0.265095	1.15303	1.15369	>	4.99002e-06	8.41079	6.67249		0.265095	1.15303
SR-01000941568-4				NCI DTP Drug Discovery	NSC761431	33	2	4	489.922	4.62248	4.26943										DB08881	Vemurafenib	Treatment of unresectable or metastatic melanoma in patients with the BRAF-V600 mutation.	Vemurafenib is a BRAF enzyme inhibitor developed by Plexxikon and Genentech for the treatment of late-stage melanoma. [Wikipedia] The cobas® 4800 BRAF B600 mutation test provided by Roche Molecular Systems is the diagnostic test to confirm eligibility for treatment. FDA approved on August 17, 2011 under the company Hoffmann La Roche.	Vemurafenib is an orally available inhibitor of mutated BRAF-serine-threonine kinase. It is especially potent against the BRAF V600E mutation. This mutation involves the substitution of glutamic acid for valine at codon 600. The BRAF oncogene, most of which have the V600E mutation, activates mitogen-activated kinase (MAPK) pathway which results in cell growth, proliferation, and metastasis. Vemur…							SR-01000941568	B1118292		>	4.99002e-06	12.6081	12.0021		0.224929	0.679415	1.03247	>	4.99002e-06	-3.90494	5.64672		0.224929	0.679415
SR-01000075919-16				NCI DTP Drug Discovery	NSC32065	5	3	2	76.0547	-1.36702	-1.36779				H 8627	Hydroxyurea	Antineoplastic; inactivates ribonucleoside reductase which blocks the synthesis of deoxynucleotides	Inhibitor	DNA Metabolism	Ribonucleoside reductase	DB01005	Hydroxyurea	For management of melanoma, resistant chronic myelocytic leukemia, and recurrent, metastatic, or inoperable carcinoma of the ovary and Sickle-cell anemia.	An antineoplastic agent that inhibits DNA synthesis through the inhibition of ribonucleoside diphosphate reductase. [PubChem]	Hydroxyurea is converted to a free radical nitroxide (NO) in vivo, and transported by diffusion into cells where it quenches the tyrosyl free radical at the active site of the M2 protein subunit of ribonucleotide reductase, inactivating the enzyme. The entire replicase complex, including ribonucleotide reductase, is inactivated and DNA synthesis is selectively inhibited, producing cell death in S…	Hydroxyurea has dose-dependent synergistic activity with cisplatin <i>in vitro</i>. <i>In vivo</i> Hydroxyurea showed activity in combination with cisplatin against the LX-1 and CALU-6 human lung xenografts, but minimal activity was seen with the NCI-H460 or NCI-H520 xenografts. Hydroxyurea was synergistic with cisplatin in the Lewis lung murine xenograft. Sequential exposure to Hydroxyurea 4 hou…						SR-01000075919	B1118292		>	4.99002e-06	9.42329	10.6964		1.48453	6.66891	6.66969	>	4.99002e-06	8.32151	9.80636		1.48453	6.66891
SR-05000174588-2				NCI DTP Drug Discovery	NSC778909	32	2	7	434.537	2.37994	0.890958																						B1118292		>	4.99002e-06	25.4765	37.8521		0.231958	2.92195	4.41094	>	4.99002e-06	2.63525	9.87855		0.231958	2.92195
SR-01000883995-8				NCI DTP Drug Discovery	NSC169780	19	2	6	268.269	-2.65265	-2.65279										DB00380	Dexrazoxane	For reducing the incidence and severity of cardiomyopathy associated with doxorubicin administration in women with metastatic breast cancer who have received a cumulative doxorubicin hydrochloride dose of 300 mg/m^2 and would benefit from continued doxorubicin therapy. Also approved for the treatment of extravasation from intravenous anthracyclines.	An antimitotic agent with immunosuppressive properties. Dexrazoxane, the (+)-enantiomorph of razoxane, provides cardioprotection against anthracycline toxicity. It appears to inhibit formation of a toxic iron-anthracycline complex. [PubChem] The Food and Drug Administration has designated dexrazoxane as an orphan drug for use in the prevention or reduction in the incidence and severity of anthrac…	The mechanism by which dexrazoxane exerts its cardioprotective activity is not fully understood. Dexrazoxane is a cyclic derivative of EDTA that readily penetrates cell membranes. Results of laboratory studies suggest that dexrazoxane (a prodrug) is converted intracellularly to a ring-opened bidentate chelating agent that chelates to free iron and interferes with iron-mediated free radical genera…	Dexrazoxane is a cardioprotective agent for use in conjunction with doxorubicin indicated for reducing the incidence and severity of cardiomyopathy associated with doxorubicin administration in women with metastatic breast cancer who have received a cumulative doxorubicin dose. Patients receiving anthracycline-derivative antineoplastic agents may experience three types of cardiotoxicity: acute tr…	PTU	24584-09-6 21416-87-5 21416-67-1 24613-06-7 79703-22-3 149003-01-0	Dexrazoxane	Antianginal For reducing the incidence and severity of cardiomyopathy associated with doxorubicin administration in women with metastatic breast cancer who have received a cumulative doxorubicin hydrochloride dos e of 300 mg/m^2 and would benefit from continued doxorubicin therapy. Also approved for the treatment of extravasation from intravenous anthracyclines.	Antineoplastic Agents Cardiovascular Agents Chelating Agents Immunosuppressive Agents The mechanism by which dexrazoxane exerts its cardioprotective activity is not fully understood. Dexrazoxane is a cyclic derivative of EDTA that readily penetrates cell membranes. Results of laborator y studies suggest that dexrazoxane (a prodrug) is converted intracellularly to a ring-opened bidentate chelating…	SR-01000883995	B1118292		>	4.99002e-06	16.6388	31.4198		0.390666	7.95455	7.95469	>	4.99002e-06	6.77716	6.94412		0.390666	7.95455
SR-01000941591-2				NCI DTP Drug Discovery	NSC226080	65	3	13	914.172	7.45084	7.44966										DB00877	Sirolimus	For the prophylaxis of organ rejection in patients receiving renal transplants.	A macrolide compound obtained from Streptomyces hygroscopicus that acts by selectively blocking the transcriptional activation of cytokines thereby inhibiting cytokine production. It is bioactive only when bound to immunophilins. Sirolimus is a potent immunosuppressant and possesses both antifungal and antineoplastic properties. [PubChem]	Sirolimus inhibits T lymphocyte activation and proliferation that occurs in response to antigenic and cytokine (Interleukin IL-2, IL-4, and IL-15) stimulation by a mechanism that is distinct from that of other immunosuppressants. Sirolimus also inhibits antibody production. In cells, sirolimus binds to the immunophilin, FK Binding Protein-12 (FKBP-12), to generate an immunosuppressive complex. Th…	Sirolimus, a macrocyclic lactone produced by <i>Streptomyces hygroscopicus</i>, is an immunosuppressive agent indicated for the prophylaxis of organ rejection in patients receiving renal transplants. It is recommended that sirolimus be used in a regimen with cyclosporine and corticosteroids.						SR-01000941591	B1118292		>	4.99002e-06	33.052	6.69846		0.114195	-2.14894	-2.14776	>	4.99002e-06	37.047	8.21767		0.114195	-2.14894
SR-01000947088-4				NCI DTP Drug Discovery	NSC753686	32	1	4	434.463	1.96388	1.96379										DB09074	Olaparib	Olaparib is a poly (ADP-ribose) polymerase (PARP) inhibitor indicated as monotherapy in patients with deleterious or suspected deleterious germline BRCA mutated (as detected by an FDA-approved test) advanced ovarian cancer who have been treated with three or more prior lines of chemotherapy.	Lynparza is an inhibitor of poly (ADP-ribose) polymerase (PARP) enzymes, including PARP1, PARP2, and PARP3. PARP enzymes are involved in normal cellular homeostasis, such as DNA transcription, cell cycle regulation, and DNA repair. Olaparib has been shown to inhibit growth of select tumor cell lines in vitro and decrease tumor growth in mouse xenograft models of human cancer both as monotherapy o…	Olaparib is an inhibitor of poly (ADP-ribose) polymerase (PARP) enzymes, including PARP1, PARP2, and PARP3. PARP enzymes are involved in normal cellular homeostasis, such as DNA transcription, cell cycle regulation, and DNA repair. Olaparib has been shown to inhibit growth of select tumor cell lines in vitro and decrease tumor growth in mouse xenograft models of human cancer both as monotherapy o…							SR-01000947088	B1118294		>	4.99002e-06	13.0652	3.75914		0.231958	3.33802	3.3381	>	4.99002e-06	41.4424	12.9004		0.231958	3.33802
SR-05000001667-5				NCI DTP Drug Discovery	NSC8806	19	2	4	305.2	0.252196	0.249324																URY	148-82-3 531-76-0 4213-32-5 3223-07-2 13469-52-8 1465-26-5 51-87-6 8057-25-8 13045-94-8	Melphalan	Antineoplastic For the palliative treatment of multiple myeloma and for the palliation of non-resectable epithelial carcinoma of the ovary. Has also been used alone or as part of various chemotherapeutic regimens as an adjunct to surgery in the treatment of breast cancer, alone or in combination regimens for palliative treatment of locally recurrent or unresectable in-transit metastatic melanoma …	Antineoplastic Agents, Alkylating Myeloablative Agonists Alkylating agents work by three different mechanisms: 1) attachment of alkyl groups to DNA bases (primarily at the N-7 position of guanine and to a lesser extent, at the N-3 position of adenine), form ing monoadducts and resulting in the DNA being fragmented by repair enzymes in their attempts to replace the alkylated bases, preventing DNA …	SR-05000001667	B1118292		>	4.99002e-06	7.50222	12.1716		0.390666	5.0497	5.05257	>	4.99002e-06	7.39718	2.58391		0.390666	5.0497
SR-01000611320-11				NCI DTP Drug Discovery	NSC369100	18	1	3	240.304	2.65067	2.64644										DB00724	Imiquimod	For the topical treatment of clinically typical, nonhyperkeratotic, nonhypertrophic actinic keratoses on the face or scalp in immunocompetent adults. Also indicated for the treatment of external genital and perianal warts/condyloma acuminata in individuals 12 years old and above.	Imiquimod is an immune response modifier that acts as a toll-like receptor 7 agonist. Imiquimod is commonly used topically to treat warts on the skin of the genital and anal areas. Imiquimod does not cure warts, and new warts may appear during treatment. Imiquimod does not fight the viruses that cause warts directly, however, it does help to relieve and control wart production. Miquimod is also u…	Imiquimod's mechanism of action is via stimulation of innate and acquired immune responses, which ultimately leads to inflammatory cell infiltration within the field of drug application followed by apoptosis of diseased tissue. Imiquimod does not have direct antiviral activity. Studies of mice show that imiquimod may induce cytokines, including interferon-alpha (IFNA) as well as several IFNA gene…	Imiquimod is an immune response modifier that acts as a toll-like receptor 7 agonist. Imiquimod is commonly used topically to treat warts on the skin of the genital and anal areas. Imiquimod does not cure warts, and new warts may appear during treatment. Imiquimod does not fight the viruses that cause warts directly, however, it does help to relieve and control wart production. It is not used on …	TOU	99011-02-6	imiquimod	Antiviral For the topical treatment of clinically typical, nonhyperkeratotic, nonhypertrophic actinic keratoses on the face or scalp in immunocompetent adults. Also indicated for the treatment of external genit al and perianal warts/condyloma acuminata in individuals 12 years old and above.	Adjuvants, Immunologic Antineoplastic Agents Interferon Inducers Imiquimod's mechanism of action is via stimulation of innate and acquired immune responses, which ultimately leads to inflammatory cell infiltration within the field of drug application followed by ap optosis of diseased tissue. Imiquimod does not have direct antiviral activity. Studies of mice show that imiquimod may induce cytokin…	SR-01000611320	B1118292		>	4.99002e-06	46.3262	6.8544		0.41237	2.65123	2.65546	>	4.99002e-06	6.04407	14.875		0.41237	2.65123
SR-01000939639-7				NCI DTP Drug Discovery	NSC737754	31	2	7	437.518	3.54871	3.54795										DB06589	Pazopanib	Treatment of advanced renal cell cancer and advanced soft tissue sarcoma (in patients previously treated with chemotherapy)	Pazopanib is a small molecule inhibitor of multiple protein tyrosine kinases with potential antineoplastic activity. It is developed by GlaxoSmithKline and was FDA approved on October 19, 2009.	Pazopanib is a second-generation multitargeted tyrosine kinase inhibitor against vascular endothelial growth factor receptor-1, -2, and -3, platelet-derived growth factor receptor-alpha, platelet-derived growth factor receptor-beta, and c-kit. These receptor targets are part of the angiogenesis pathway that facilitates the formation of tumour blood vessel for tumour survival and growth.	Pazopanib is a synthetic indazolylpyrimidine and reaches steady state concentrations of >15 ?g/ml. This concentration is high enough to observe maximal inhibition of VEGFR2 phosphorylation and some anti-tumour activity (concentration required to inhibit receptors is 0.01 - 0.084 ?mol/L). A reduction in tumour blood flow, increased tumour apoptosis, inhibition of tumour growth, reduction in tumour…	MUB	790713-33-6 444731-52-6 635702-64-6	Pazopanib	Antineoplastic	Antineoplastic Agents	SR-01000939639	B1118292		>	4.99002e-06	17.8452	9.27289		0.239441	1.75319	1.75395	>	4.99002e-06	7.69703	5.92479		0.239441	1.75319
SR-01000075523-29				NCI DTP Drug Discovery	NSC180973	28	0	2	371.515	6.35122	4.97164				T 9262	Tamoxifen citrate	Anti-estrogen; relatively selective protein kinase C inhibitor	Inhibitor	Phosphorylation	PKC	DB00675	Tamoxifen	Tamoxifen is indicated for the treatment of metastatic breast cancer in women and men and ductal carcinoma in Situ.	One of the selective estrogen receptor modulators (SERM) with tissue-specific activities for the treatment and prevention of estrogen receptor positive breast cancer. Tamoxifen acts as an anti-estrogen (inhibiting agent) in the mammary tissue, but as an estrogen (stimulating agent) in cholesterol metabolism, bone density, and cell proliferation in the endometrium. [PubChem]	Tamoxifen is a nonsteroidal agent that binds to estrogen receptors (ER), inducing a conformational change in the receptor. This results in a blockage or change in the expression of estrogen dependent genes. The prolonged binding of tamoxifen to the nuclear chromatin of these results in reduced DNA polymerase activity, impaired thymidine utilization, blockade of estradiol uptake, and decreased est…	Tamoxifen belongs to a class of drugs called selective estrogen receptor modulators (SERMs), which have both estrogenic and antiestrogenic effects. Tamoxifen has the same nucleus as diethylstilbestrol but possesses an additional side chain (<i>trans</i> isomer) which accounts for its antiestrogenic activity.	VRL	54965-24-1 10540-29-1 7244-97-5 76487-65-5 13002-65-8 157698-32-3	Tamoxifen	Antineoplastic For the treatment of breast cancer.	Antineoplastic Agents, Hormonal Bone Density Conservation Agents Estrogen Antagonists Selective Estrogen Receptor Modulators Tamoxifen binds to estrogen receptors (ER), inducing a conformational change in the receptor. This results in a blockage or change in the expression of estrogen dependent genes. The prolonged binding of tamoxifen to the nuclear chromatin of these results in reduced DNA poly…	SR-01000075523	B1118292		>	4.99002e-06	37.9549	12.9236		0.265095	-1.04932	0.330258	>	4.99002e-06	18.1255	6.06321		0.265095	-1.04932
SR-01000076253-6				NCI DTP Drug Discovery	NSC241240	13	2	6	371.248	1.0637	1.0637				C 2538	Carboplatin	Antineoplastic	Intercalator	DNA		DB00958	Carboplatin	For the initial treatment of advanced ovarian carcinoma in established combination with other approved chemotherapeutic agents. One established combination regimen consists of PARAPLATIN and cyclophosphamide. It is also indicated for the palliative treatment of patients with ovarian carcinoma recurrent after prior chemotherapy, including patients who have been previously treated with cisplatin.	An organoplatinum compound that possesses antineoplastic activity. [PubChem]	Alkylating agents work by three different mechanisms: 1) attachment of alkyl groups to DNA bases, resulting in the DNA being fragmented by repair enzymes in their attempts to replace the alkylated bases, preventing DNA synthesis and RNA transcription from the affected DNA, 2) DNA damage via the formation of cross-links (bonds between atoms in the DNA) which prevents DNA from being separated for s…	Carboplatin is an antineoplastic in the class of alkylating agents and is used to treat various forms of cancer. Alkylating agents are so named because of their ability to add alkyl groups to many electronegative groups under conditions present in cells. They stop tumor growth by cross-linking guanine bases in DNA double-helix strands - directly attacking DNA. This makes the strands unable to unc…						SR-01000076253	B1118292		>	4.99002e-06	13.3014	10.2866		0.570974	4.2382	4.2382	>	4.99002e-06	12.5267	7.52664		0.570974	4.2382
SR-01000763561-14				NCI DTP Drug Discovery	NSC743414	37	2	7	493.603	4.37767	3.45151										DB00619	Imatinib	For the treatment of Philadelphia chromosome positive chronic myeloid leukemia (Ph+ CML), Ph+ acute lymphoblastic leukaemia, myelodysplastic/myeloproliferative diseases, aggressive systemic mastocytosis, hypereosinophilic syndrome and/or chronic eosinophilic leukemia (CEL), dermatofibrosarcoma protuberans, and malignant gastrointestinal stromal tumors (GIST).	Imatinib is a small molecule kinase inhibitor used to treat certain types of cancer. It is currently marketed by Novartis as Gleevec (USA) or Glivec (Europe/Australia) as its mesylate salt, imatinib mesilate (INN). It is occasionally referred to as CGP57148B or STI571 (especially in older publications). It is used in treating chronic myelogenous leukemia (CML), gastrointestinal stromal tumors (GI…	Imatinib mesylate is a protein-tyrosine kinase inhibitor that inhibits the Bcr-Abl tyrosine kinase, the constitutive abnormal tyrosine kinase created by the Philadelphia chromosome abnormality in chronic myeloid leukemia (CML). It inhibits proliferation and induces apoptosis in Bcr-Abl positive cell lines as well as fresh leukemic cells from Philadelphia chromosome positive chronic myeloid leukem…	Imatinib is an antineoplastic agent used to treat chronic myelogenous leukemia. Imatinib is a 2-phenylaminopyrimidine derivative that functions as a specific inhibitor of a number of tyrosine kinase enzymes. In chronic myelogenous leukemia, the Philadelphia chromosome leads to a fusion protein of Abl with Bcr (breakpoint cluster region), termed Bcr-Abl. As this is now a continuously active tyrosi…	KLZ	152459-95-5 220127-57-1	Imatinib	Antineoplastic For the treatment Philadelphia chromosome positive chronic myeloid leukemia (CML) and malignant gastrointestinal stromal tumors (GIST).	Antineoplastic Agents Protein Kinase Inhibitors Imatinib mesylate is a protein-tyrosine kinase inhibitor that inhibits the Bcr-Abl tyrosine kinase, the constitutive abnormal tyrosine kinase created by the Philadelphia chromosome abnormality in chro nic myeloid leukemia (CML). It inhibits proliferation and induces apoptosis in Bcr-Abl positive cell lines as well as fresh leukemic cells from Philad…	SR-01000763561	B1118292		>	4.99002e-06	10.822	7.21749		0.200612	0.924225	1.85039	>	4.99002e-06	-2.7767	9.08969		0.200612	0.924225
SR-05000001664-7				NCI DTP Drug Discovery	NSC762	8	0	1	156.054	1.51915	1.49906										DB00888	Mechlorethamine	For the palliative treatment of Hodgkin's disease (Stages III and IV), lymphosarcoma, chronic myelocytic or chronic lymphocytic leukemia, polycythemia vera, mycosis fungoides, and bronchogenic carcinoma. Also for the palliative treatment of metastatic carcinoma resulting in effusion.	A vesicant and necrotizing irritant destructive to mucous membranes, mechlorethamine is an alkylating drug. It was formerly used as a war gas. The hydrochloride is used as an antineoplastic in Hodgkin's disease and lymphomas. It causes severe gastrointestinal and bone marrow damage. [PubChem] The FDA granted marketing approval for the orphan drug Valchlor (mechlorethamine) gel on August 23, 2013 …	Alkylating agents work by three different mechanisms: 1) attachment of alkyl groups to DNA bases, resulting in the DNA being fragmented by repair enzymes in their attempts to replace the alkylated bases, preventing DNA synthesis and RNA transcription from the affected DNA, 2) DNA damage via the formation of cross-links (bonds between atoms in the DNA) which prevents DNA from being separated for s…	Mechlorethamine also known as mustine, nitrogen mustard, and HN2, is the prototype anticancer chemotherapeutic drug. Successful clinical use of mechlorethamine gave birth to the field of anticancer chemotherapy. The drug is an analogue of mustard gas and was derived from toxic gas warfare research. It belongs to the group of nitrogen mustard alkylating agents. Alkylating agents work by three diff…	TPK	51-75-2 126-85-2 302-70-5 55-86-7 159923-90-7 37244-63-6	Chlormethine	Antineoplastic For the palliative treatment of Hodgkin's disease (Stages III and IV), lymphosarcoma, chronic myelocytic or chronic lymphocytic leukemia, polycythemia vera, mycosis fungoides, and bronchogenic carcino ma. Also for the palliative treatment of metastatic carcinoma resulting in effusion.	Alkylating Agents Antineoplastic Agents, Alkylating Chemical Warfare Agents Irritants Alkylating agents work by three different mechanisms: 1) attachment of alkyl groups to DNA bases, resulting in the DNA being fragmented by repair enzymes in their attempts to replace the alkylated bas es, preventing DNA synthesis and RNA transcription from the affected DNA, 2) DNA damage via the formation of cro…	SR-05000001664	B1118292		>	4.99002e-06	9.30468	3.65858		0.927832	3.78275	3.80284	>	4.99002e-06	11.1535	11.9834		0.927832	3.78275
SR-05000705153-1				NCI DTP Drug Discovery	NSC764040	36	1	5	482.617	4.88741	4.75016																						B1118292		>	4.99002e-06	8.31299	8.63627		0.206185	0.414486	0.551739	>	4.99002e-06	5.13212	9.39525		0.206185	0.414486
SR-01000000117-18				NCI DTP Drug Discovery	NSC13875	15	0	6	210.279	2.21622	1.71632				A 8723	Altretamine	Antineoplastic	Inhibitor	DNA Metabolism		DB00488	Altretamine	For use as a single agent in the palliative treatment of patients with persistent or recurrent ovarian cancer following first-line therapy with a cisplatin and/or alkylating agent-based combination.	An alkylating agent proposed as an antineoplastic. It also acts as a chemosterilant for male houseflies and other insects. [PubChem]	The precise mechanism by which altretamine exerts its cytotoxic effect is unknown although it is classified as an alkylating anti-neoplastic agent. Through this mechanism, the drug is metabolized into alkylating agents by N-demethylation. These alkylating species consequently damage tumor cells.	Altretamine is a novel antineoplastic agent. The precise mechanism by which altretamine exerts its cytotoxic effect is unknown, although a number of theoretical possibilities have been studied. Structurally, altretamine resembles the alkylating agent triethylenemelamine, yet <i>in vitro</i> tests for alkylating activity of altretamine and its metabolitics have been negative. Altretamine has been …	RKT	645-05-6 15468-34-5 2975-00-0	Altretaminum	Antineoplastic For use as a single agent in the palliative treatment of patients with persistent or recurrent ovarian cancer following first-line therapy with a cisplatin and/or alkylating agent-based combination.	Antineoplastic Agents, Alkylating The precise mechanism by which altretamine exerts its cytotoxic effect is unknown although it is classified as an alkylating anti-neoplastic agent. Through this mechanism, the drug is metabolized into alkylating agents by N-demethylation. These alkylating species consequently damage tumor cells.	SR-01000000117	B1118292		>	4.99002e-06	10.5959	12.5748		0.494844	3.08568	3.58558	>	4.99002e-06	14.2404	1.38671		0.494844	3.08568
SR-02000000903-7				NCI DTP Drug Discovery	NSC138783	23	1	4	358.263	1.66499	0.950161																LFJ	3543-75-7 16506-27-7	Bendamustine	Antineoplastic	Antineoplastic Agents	SR-02000000903	B1118292		>	4.99002e-06	23.7325	15.3213		0.322724	3.6369	4.35174	>	4.99002e-06	6.45874	19.3561		0.322724	3.6369
SR-01000942221-3				NCI DTP Drug Discovery	NSC92859	5	0	3	197.841	2.3136	2.3136										DB01169	Arsenic trioxide	For induction of remission and consolidation in patients with acute promyelocytic leukemia (APL), and whose APL is characterized by the presence of the t(15;17) translocation or PML/RAR-alpha gene expression	Arsenic trioxide is a chemotheraputic agent of idiopathic function used to treat leukemia that is unresponsive to first line agents. It is suspected that arsenic trisulfide induces cancer cells to undergo apoptosis. Due to the toxic nature of arsenic, this drug carries significant health risks. The enzyme thioredoxin reductase has recently been identified as a target for arsenic trioxide.	The mechanism of action of Arsenic Trioxide is not completely understood. Arsenic trioxide causes morphological changes and DNA fragmentation characteristic of apoptosis in NB4 human promyelocytic leukemia cells <i>in vitro</i>. Arsenic trioxide also causes damage or degradation of the fusion protein PML/RAR-alpha. It is suspected that arsenic trioxide induces cancer cells to undergo apoptosis.	Arsenic Trioxide is indicated for induction of remission and consolidation in patients with acute promyelocytic leukemia (APL) who are refractory to, or have relapsed from, retinoid and anthracycline chemotherapy.						SR-01000942221	B1118292		>	4.99002e-06	20.894	39.5981		1.48453	2.9883	2.9883	>	4.99002e-06	-3.38555	13.6505		1.48453	2.9883
SR-05000705111-1				NCI DTP Drug Discovery	NSC754355	24	2	3	320.388	2.46805	-0.120405																						B1118292		>	4.99002e-06	45.0351	13.5625		0.309277	2.83385	5.4223	>	4.99002e-06	34.9848	1.78122		0.309277	2.83385
SR-01000941573-3				NCI DTP Drug Discovery	NSC775351	20	2	5	273.244	-0.163219	-0.163247										DB08910	Pomalidomide	Pomalidomide is indicated for patients with multiple myeloma who have received at least two prior therapies including lenalidomide and bortezomib and have demonstrated disease progression on or within 60 days of completion of the last therapy.	Pomalidomide, an analogue of thalidomide, is an immunomodulatory antineoplastic agent. FDA approved on February 8, 2013.	Promalidomide is an immunomodulatory agent with antineoplastic activity. It is shown to inhibit the proliferation and induce apoptosis of various tumour cells. Furthermore, promalidomide enhances T cell and natural killer (NK) cell-mediated immunity and inhibited the production of pro-inflammatory cytokines, like TNF-alpha or IL-6, by monocytes. The primary target of promalidomide is thought to b…	Pomalidomide is more potent than thalidomide (100-times) and lenalidomide (10-times).						SR-01000941573	B1118292		>	4.99002e-06	9.66162	19.4865		0.371133	5.46512	5.46514	>	4.99002e-06	5.40503	13.8688		0.371133	5.46512
SR-01000075662-21				NCI DTP Drug Discovery	NSC102816	17	4	8	244.205	-3.06533	-3.06534				A 2385	5-azacytidine	DNA methyltransferase inhibitor	Inhibitor	DNA Metabolism	DNA methyltransferase	DB00928	Azacitidine	For treatment of patients with the following French-American-British myelodysplastic syndrome subtypes: refractory anemia or refractory anemia with ringed sideroblasts (if accompanied by neutropenia or thrombocytopenia or requiring transfusions), refractory anemia with excess blasts, refractory anemia with excess blasts in transformation (now classified as acute myelogenous leukemia with multilin…	A pyrimidine nucleoside analogue that inhibits DNA methyltransferase, impairing DNA methylation. It is also an antimetabolite of cytidine, incorporated primarily into RNA. Azacytidine has been used as an antineoplastic agent. [PubChem]	Azacitidine (5-azacytidine) is a chemical analogue of the cytosine nucleoside used in DNA and RNA. Azacitidine is thought to induce antineoplastic activity via two mechanisms; inhibition of DNA methyltransferase at low doses, causing hypomethylation of DNA, and direct cytotoxicity in abnormal hematopoietic cells in the bone marrow through its incorporation into DNA and RNA at high doses, resultin…	Azacitidine is believed to exert its antineoplastic effects by causing hypomethylation of DNA and direct cytotoxicity on abnormal hematopoietic cells in the bone marrow. The concentration of azacitidine required for maximum inhibition of DNA methylation in vitro does not cause major suppression of DNA synthesis. Hypomethylation may restore normal function to genes that are critical for differenti…	MGP	320-67-2 65886-71-7	azacitidine	Antineoplastic For treatment of patients with the following French-American-British myelodysplastic syndrome subtypes: refractory anemia or refractory anemia with ringed sideroblasts (if accompanied by neutropenia o r thrombocytopenia or requiring transfusions), refractory anemia with excess blasts, refractory anemia with excess blasts in transformation (now classified as acute myelogenous leukem…	Antimetabolites, Antineoplastic Enzyme Inhibitors Antineoplastic Agents Azacitidine (5-azacytidine) is a chemical analogue of the cytosine nucleoside used in DNA and RNA. Azacitidine is thought to induce antineoplastic activity via two mechanisms; inhibition of DNA methyl transferase at low doses, causing hypomethylation of DNA, and direct cytotoxicity in abnormal hematopoietic cells in the bone …	SR-01000075662	B1118292		>	4.99002e-06	23.3874	31.3494		0.436627	8.36723	8.36723	>	4.99002e-06	6.75982	21.8488		0.436627	8.36723
SR-05000001472-9				NCI DTP Drug Discovery	NSC745750	40	2	7	581.058	4.63851	4.42501										DB01259	Lapatinib	Indicated in combination with capecitabine for the treatment of patients with advanced or metastatic breast cancer whose tumors overexpress the human epidermal receptor type 2 (HER2) protein and who have received prior therapy including an anthracycline, a taxane, and trastuzuma.	Lapatinib is an anti-cancer drug developed by GlaxoSmithKline (GSK) as a treatment for solid tumours such as breast and lung cancer. It was approved by the FDA on March 13, 2007, for use in patients with advanced metastatic breast cancer in conjunction with the chemotherapy drug Capecitabine. Lapatinib is human epidermal growth factor receptor type 2 (HER2/ERBB2) and epidermal growth factor recep…	Lapatinib is a 4-anilinoquinazoline kinase inhibitor of the intracellular tyrosine kinase domains of both epidermal growth factor receptor (HER1/EGFR/ERBB1) and human epidermal growth factor receptor type 2 (HER2/ERBB2)with a dissociation half-life of &ge;300 minutes. Lapatinib inhibits ERBB-driven tumor cell growth in vitro and in various animal models. An additive effect was demonstrated in an …	Lapatinib is a small molecule and a member of the 4-anilinoquinazoline class of kinase inhibitors. An anti-cancer drug, lapatinib was developed by GlaxoSmithKline (GSK) as a treatment for solid tumours such as breast and lung cancer. It was approved by the FDA on March 13, 2007, for use in patients with advanced metastatic breast cancer in conjunction with the chemotherapy drug capecitabine.	NSK	388082-78-8 231277-92-2	lapatinib	Antineoplastic Indicated in combination with capecitabine for the treatment of patients with advanced or metastatic breast cancer whose tumors overexpress the human epidermal receptor type 2 (HER2) protein and who h ave received prior therapy including an anthracycline, a taxane, and trastuzuma.	Tyrosine kinase inhibitors Antineoplastic Agents Lapatinib is a 4-anilinoquinazoline kinase inhibitor of the intracellular tyrosine kinase domains of both epidermal growth factor receptor (HER1/EGFR/ERBB1) and human epidermal growth factor receptor type 2 (HER2/ERBB2)with a dissociation half-life of &ge;300 minutes. Lapatinib inhibits ERBB-driven tumor cell growth in vitro and in various animal m…	SR-05000001472	B1118292		>	4.99002e-06	21.8642	13.3451		0.185566	0.663389	0.876886	>	4.99002e-06	17.6114	3.59613		0.185566	0.663389
SR-01000941581-4				NCI DTP Drug Discovery	NSC702294	33	2	6	520.383	4.97555	1.97427																QKK	52205-73-9 4891-15-0	Estramustine phosphate	Antineoplastic	Antineoplastic Agents	SR-01000941581	B1118292		>	4.99002e-06	9.72341	12.8776		0.224929	0.32635	3.32762	>	4.99002e-06	10.3518	6.89777		0.224929	0.32635
SR-00000000462-6				NCI DTP Drug Discovery	NSC760766	30	1	6	475.354	4.54296	2.81383										DB05294	Vandetanib	Vandetanib is currently approved as an alternative to local therapies for both unresectable and disseminated disease. Because Vandetanib can prolong the Q-T interval, it is contraindicated for use in patients with serious cardiac complications such as congenital long QT syndrome and uncompensated heart failure.	Vandetanib is an oral once-daily kinase inhibitor of tumour angiogenesis and tumour cell proliferation with the potential for use in a broad range of tumour types. On April 6 2011, vandetanib was approved by the FDA to treat nonresectable, locally advanced, or metastatic medullary thyroid cancer in adult patients.	ZD-6474 is a potent and selective inhibitor of VEGFR (vascular endothelial growth factor receptor), EGFR (epidermal growth factor receptor) and RET (REarranged during Transfection) tyrosine kinases. VEGFR- and EGFR-dependent signalling are both clinically validated pathways in cancer, including non-small-cell lung cancer (NSCLC). RET activity is important in some types of thyroid cancer, and earl…	Mean IC50 of approximately 2.1 ?g/mL.						SR-00000000462	B1118292		>	4.99002e-06	37.6962	4.27144		0.247422	0.758933	2.48807	>	4.99002e-06	45.2413	8.11249		0.247422	0.758933
SR-01000947686-3				NCI DTP Drug Discovery	NSC758247	33	2	8	447.533	2.77073	1.29655										DB09073											SR-01000947686	B1118292		>	4.99002e-06	16.7641	17.4907		0.224929	2.53116	4.00534	>	4.99002e-06	8.55998	15.9342		0.224929	2.53116
SR-01000838879-8				NCI DTP Drug Discovery	NSC127716	16	3	7	228.205	-2.16469	-2.1647										DB01262	Decitabine	For treatment of patients with myelodysplastic syndromes (MDS) including previously treated and untreated, de novo and secondary MDS of all French-American-British subtypes (refractory anemia, refractory anemia with ringed sideroblasts, refractory anemia with excess blasts, refractory anemia with excess blasts in transformation, and chronic myelomonocytic leukemia) and intermediate-1, intermediat…	Decitabine is indicated for treatment of patients with myelodysplastic syndrome (MDS). It is a chemical analogue of cytidine, a nucleoside present in DNA and RNA. Cells in the presence of Decitabine incorporate it into DNA during replication and RNA during transcription. The incorporation of Decitabine into DNA or RNA inhibits methyltransferase thereby causing demethylation in that sequence. This…	Decitabine is believed to exert its antineoplastic effects following its conversion to decitabine triphosphate, where the drug directly incorporates into DNA and inhibits DNA methyltransferase, the enzyme that is responsible for methylating newly synthesized DNA in mammalian cells. This results in hypomethylation of DNA and cellular differentiation or apoptosis. Decitabine inhibits DNA methylatio…	Decitabine is an analogue of the natural nucleoside 2’-deoxycytidine. It functions in the same way as 5-Azacytidine. The antineoplastic activity of this drug is dependent on its intracellular conversion to its 5'-triphosphate metabolite.	SHF	2353-33-5 105597-46-4 123795-43-7	decitabine	Antineoplastic For treatment of patients with myelodysplastic syndromes (MDS) including previously treated and untreated, de novo and secondary MDS of all French-American-British subtypes (refractory anemia, refract ory anemia with ringed sideroblasts, refractory anemia with excess blasts, refractory anemia with excess blasts in transformation, and chronic myelomonocytic leukemia) and intermediat…	Antimetabolites, Antineoplastic Enzyme Inhibitors Teratogens Decitabine is believed to exert its antineoplastic effects following its conversion to decitabine triphosphate, where the drug directly incorporates into DNA and inhibits DNA methyltransferase, the en zyme that is responsible for methylating newly synthesized DNA in mammalian cells. This results in hypomethylation of DNA and cellular di…	SR-01000838879	B1118292		>	4.99002e-06	35.2789	15.7048		0.463916	7.46659	7.46659	>	4.99002e-06	21.5543	10.7791		0.463916	7.46659
SR-01000759393-10				NCI DTP Drug Discovery	NSC713563	22	0	2	296.403	3.86615	3.86615										DB00990	Exemestane	For the treatment of advanced breast cancer in postmenopausal women whose disease has progressed following tamoxifen therapy.	Exemestane is an oral steroidal aromatase inhibitor used in the adjuvant treatment of hormonally-responsive (also called hormone-receptor-positive, estrogen-responsive) breast cancer in postmenopausal women. It acts as a false substrate for the aromatase enzyme, and is processed to an intermediate that binds irreversibly to the active site of the enzyme causing its inactivation.	Breast cancer cell growth may be estrogen-dependent. Aromatase (exemestane) is the principal enzyme that converts androgens to estrogens both in pre- and postmenopausal women. While the main source of estrogen (primarily estradiol) is the ovary in premenopausal women, the principal source of circulating estrogens in postmenopausal women is from conversion of adrenal and ovarian androgens (androst…	Aromatase is an enzyme that converts hormones to estrogen in the body's adrenal glands. The aromatase inhibitors (AIs) are drugs that reduce estrogen levels by blocking the action of aromatase in the adrenal glands. The selective AIs (SAIs) selectively reduce levels of estrogen without interfering with levels of other steroid hormones that are produced by the adrenal gland. Drugs in this class in…	OVL	107868-30-4	exemestane	Antineoplastic For the treatment of advanced breast cancer in postmenopausal women whose disease has progressed following tamoxifen therapy.	Antineoplastic Agents Aromatase Inhibitors Breast cancer cell growth may be estrogen-dependent. Aromatase (exemestane) is the principal enzyme that converts androgens to estrogens both in pre- and postmenopausal women. While the main source of estrogen (primarily estradiol) is the ovary in premenopausal women, the principal source of circulating estrogens in postmenopausal women is from conversio…	SR-01000759393	B1118292		>	4.99002e-06	13.5777	14.2193		0.337393	1.43575	1.43575	>	4.99002e-06	2.65675	6.59437		0.337393	1.43575
SR-01000941571-6				NCI DTP Drug Discovery	NSC763932	33	3	4	482.815	4.48603	4.48572										DB08896	Regorafenib	Regorafenib is indicated for the treatment of patients with metastatic colorectal cancer (CRC) who have been previously treated with fluoropyrimidine-, oxaliplatin- and irinotecan-based chemotherapy, an anti-VEGF therapy, and, if KRAS wild type, an anti-EGFR therapy. Regorafenib is also indicated for the treatment of patients with locally advanced, unresectable or metastatic gastrointestinal stro…	Regorafenib is an orally-administered inhibitor of multiple kinases. It is used for the treatment of metastatic colorectal cancer and advanced gastrointestinal stromal tumours. FDA approved on September 27, 2012.	Regorafenib is a small molecule inhibitor of multiple membrane-bound and intracellular kinases involved in normal cellular functions and in pathologic processes such as oncogenesis, tumor angiogenesis, and maintenance of the tumor microenvironment. In in vitro biochemical or cellular assays, regorafenib or its major human active metabolites M-2 and M-5 inhibited the activity of RET, VEGFR1, VEGFR…							SR-01000941571	B1118292		>	4.99002e-06	30.1646	9.53515		0.224929	0.815866	0.816182	>	4.99002e-06	16.7232	17.7187		0.224929	0.815866
SR-01000075737-17				NCI DTP Drug Discovery	NSC26271	14	1	2	261.086	0.0965477	0.0965461				C 0768	Cyclophosphamide monohydrate	Cancer chemotherapeutic; cross-links DNA	Intercalator	DNA		DB00531	Cyclophosphamide	Cyclophosphamide is indicated for the treatment of malignant lymphomas, multiple myeloma, leukemias, mycosis fungoides (advanced disease), neuroblastoma (disseminated disease), adenocarcinoma of the ovary, retinoblastoma, and carcinoma of the breast. It is also indicated for the treatment of biopsy-proven minimal change nephrotic syndrome in pediatric patients.	Precursor of an alkylating nitrogen mustard antineoplastic and immunosuppressive agent that must be activated in the liver to form the active aldophosphamide. It has been used in the treatment of lymphoma and leukemia. Its side effect, alopecia, has been used for defleecing sheep. Cyclophosphamide may also cause sterility, birth defects, mutations, and cancer. [PubChem]	Alkylating agents work by three different mechanisms: 1) attachment of alkyl groups to DNA bases, resulting in the DNA being fragmented by repair enzymes in their attempts to replace the alkylated bases, preventing DNA synthesis and RNA transcription from the affected DNA, 2) DNA damage via the formation of cross-links (bonds between atoms in the DNA) which prevents DNA from being separated for s…	Cyclophosphamide is an antineoplastic in the class of alkylating agents and is used to treat various forms of cancer. Alkylating agents are so named because of their ability to add alkyl groups to many electronegative groups under conditions present in cells. They stop tumor growth by cross-linking guanine bases in DNA double-helix strands - directly attacking DNA. This makes the strands unable t…	NGX	50-18-0 6055-19-2 60007-95-6 60007-96-7 60030-72-0 75526-90-8 59720-10-4 59720-09-1 55836-73-2	cyclophosphamide	Antineoplastic For management of malignant lymphomas, multiple myeloma,leukemias, mycosis fungoides (advanced disease), neuroblastoma (disseminated disease), adenocarcinoma of the ovary, retinoblastoma and carcinoma of the breast	Antineoplastic Agents, Alkylating Antirheumatic Agents Immunosuppressive Agents Mutagens Myeloablative Agonists Alkylating agents work by three different mechanisms: 1) attachment of alkyl groups to DNA bases, resulting in the DNA being fragmented by repair enzymes in their attempts to replace the alkylated bas es, preventing DNA synthesis and RNA transcription from the affected DNA, 2) DNA damag…	SR-01000075737	B1118292		>	4.99002e-06	10.3912	14.3944		0.53019	5.20535	5.20535	>	4.99002e-06	5.55131	5.19704		0.53019	5.20535
SR-05000002138-12				NCI DTP Drug Discovery	NSC18509	9	2	4	131.13	-3.25265	-3.37029										DB00855	Aminolevulinic acid	Aminolevulinic acid plus blue light illumination using a blue light photodynamic therapy illuminator is indicated for the treatment of minimally to moderately thick actinic keratoses of the face or scalp.	A compound produced from succinyl-CoA and glycine as an intermediate in heme synthesis. It is used as a photochemotherapy for actinic keratosis. [PubChem]	According to the presumed mechanism of action, photosensitization following application of aminolevulinic acid (ALA) topical solution occurs through the metabolic conversion of ALA to protoporphyrin IX (PpIX), which accumulates in the skin to which aminolevulinic acid has been applied. When exposed to light of appropriate wavelength and energy, the accumulated PpIX produces a photodynamic reactio…	The metabolism of aminolevulinic acid (ALA) is the first step in the biochemical pathway resulting in heme synthesis. Aminolevulinic acid is not a photosensitizer, but rather a metabolic precursor of protoporphyrin IX (PpIX), which is a photosensitizer. The synthesis of ALA is normally tightly controlled by feedback inhibition of the enzyme, ALA synthetase, presumably by intracellular heme levels…	LIL	5451-09-2 106-60-5	Pentanoic acid, 5-amino-4-oxo-	Antineoplastic Aminolevulinic acid plus blue light illumination using a blue light photodynamic therapy illuminator is indicated for the treatment of minimally to moderately thick actinic keratoses of the face or sc alp.	Photosensitizing Agents According to the presumed mechanism of action, photosensitization following application of aminolevulinic acid (ALA) topical solution occurs through the metabolic conversion of ALA to protoporphyrin I X (PpIX), which accumulates in the skin to which aminolevulinic acid has been applied. When exposed to light of appropriate wavelength and energy, the accumulated PpIX produc…	SR-05000002138	B1118292		>	4.99002e-06	17.2798	7.55914		0.82474	8.55454	8.67219	>	4.99002e-06	14.2043	8.57132		0.82474	8.55454
SR-01000000062-18				NCI DTP Drug Discovery	NSC3088	19	1	3	304.212	3.93715	1.08832				C 0253	Chlorambucil	DNA crosslinker; induces apoptosis	Intercalator	DNA		DB00291	Chlorambucil	For treatment of chronic lymphatic (lymphocytic) leukemia, childhood minimal-change nephrotic syndrome, and malignant lymphomas including lymphosarcoma, giant follicular lymphoma, Hodgkin's disease, non-Hodgkin's lymphomas, and Waldenström’s Macroglobulinemia.	A nitrogen mustard alkylating agent used as antineoplastic agent for the treatment of various malignant and nonmalignant diseases. Although it is less toxic than most other nitrogen mustards, it has been listed as a known carcinogen in the Fourth Annual Report on Carcinogens (NTP 85-002, 1985). (Merck Index, 11th ed)	Alkylating agents work by three different mechanisms: 1) attachment of alkyl groups to DNA bases, resulting in the DNA being fragmented by repair enzymes in their attempts to replace the alkylated bases, preventing DNA synthesis and RNA transcription from the affected DNA, 2) DNA damage via the formation of cross-links (bonds between atoms in the DNA) which prevents DNA from being separated for s…	Chlorambucil is an antineoplastic in the class of alkylating agents that is used to treat various forms of cancer. Alkylating agents are so named because of their ability to add alkyl groups to many electronegative groups under conditions present in cells. They stop tumor growth by cross-linking guanine bases in DNA double-helix strands - directly attacking DNA. This makes the strands unable to u…	MJX	305-03-3 3308-26-7 1030-06-4	Pepstatin	Antineoplastic For treatment of chronic lymphatic (lymphocytic) leukemia, childhood minimal-change nephrotic syndrome, and malignant lymphomas including lymphosarcoma, giant follicular lymphoma, Hodgkin's disease, non-Hodgkin's lymphomas, and Waldenström’s Macroglobulinemia.	Antineoplastic Agents, Alkylating Alkylating agents work by three different mechanisms: 1) attachment of alkyl groups to DNA bases, resulting in the DNA being fragmented by repair enzymes in their attempts to replace the alkylated bas es, preventing DNA synthesis and RNA transcription from the affected DNA, 2) DNA damage via the formation of cross-links (bonds between atoms in the DNA) which prev…	SR-01000000062	B1118292		>	4.99002e-06	9.30119	6.10398		0.390666	1.36474	4.21357	>	4.99002e-06	-0.457838	11.4887		0.390666	1.36474
SR-01000883935-5				NCI DTP Drug Discovery	NSC218321	19	4	7	268.269	-2.01639	-2.93453										DB00552	Pentostatin	For the treatment of hairy cell leukaemia refractory to alpha interferon.	A potent inhibitor of adenosine deaminase. The drug is effective in the treatment of many lymphoproliferative malignancies, particularly hairy-cell leukemia. It is also synergistic with some other antineoplastic agents and has immunosuppressive activity. [PubChem]	Pentostatin is a potent transition state inhibitor of adenosine deaminase (ADA), the greatest activity of which is found in cells of the lymphoid system. T-cells have higher ADA activity than B-cells, and T-cell malignancies have higher activity than B-cell malignancies. The cytotoxicity that results from prevention of catabolism of adenosine or deoxyadenosine is thought to be due to elevated int…	Pentostatin is an antineoplastic anti-metabolite used in the treatment of several forms of leukemia including acute nonlymphocytic leukemia and hairy cell leukemia. Anti-metabolites masquerade as purine or pyrimidine - which become the building blocks of DNA. They prevent these substances becoming incorporated in to DNA during the "S" phase (of the cell cycle), stopping normal development and div…	OPS	53910-25-1 63677-95-2 59979-24-7 69196-00-5	pentostatin	Antineoplastic For the treatment of hairy cell leukaemia refractory to alpha interferon.	Antibiotics, Antineoplastic Enzyme Inhibitors Immunosuppressive Agents Pentostatin is a potent transition state inhibitor of adenosine deaminase (ADA), the greatest activity of which is found in cells of the lymphoid system. T-cells have higher ADA activity than B-cells, and T-cell malignancies have higher activity than B-cell malignancies. The cytotoxicity that results from prevention of catabol…	SR-01000883935	B1118292		>	4.99002e-06	12.0354	28.2321		0.390666	7.31829	8.23642	>	4.99002e-06	5.88203	2.70509		0.390666	7.31829
SR-01000947327-3				NCI DTP Drug Discovery	NSC759224	31	2	6	415.423	3.31863	3.31758										DB09054	Idelalisib	Idelalisib is indicated in the treatment of chronic lymphocytic leukemia (CLL), relapsed follicular B-cell non-Hodgkin lymphoma (FL), and relapsed small lymphocytic lymphoma (SLL). For the treatment of relapsed CLL, it is currently indicated as a second-line agent in combination with rituximab in patients for whom rituximab alone would be considered appropriate therapy due to other co-morbidities…	Idelalisib is a phosphoinositide 3-kinase inhibitor indicated in the treatment of chronic lymphocytic leukemia (CLL), relapsed follicular B-cell non-Hodgkin lymphoma (FL), and relapsed small lymphocytic lymphoma (SLL). For the treatment of relapsed CLL, it is currently indicated as a second-line agent in combination with rituximab in patients for whom rituximab alone would be considered appropria…	Idelalisib specifically inhibits P110?, the delta isoform of the enzyme phosphatidylinositol-4,5-bisphosphate 3-kinase, also known as PI-3K. The PI-3Ks are a family of enzymes involved in cellular functions such as cell growth, proliferation, differentiation, motility, survival and intracellular trafficking, which in turn are involved in cancer. In contrast to the other class IA PI3Ks p110? and p…							SR-01000947327	B1118292		>	4.99002e-06	39.168	16.7427		0.239441	1.98327	1.98432	>	4.99002e-06	15.2638	5.43721		0.239441	1.98327
SR-01000941593-3				NCI DTP Drug Discovery	NSC761388	36	6	8	502.782	-0.433592	-9.61375										DB06809	Plerixafor	Used in combination with granulocyte-colony stimulating factor (G-CSF, filgrastim) to mobilize hematopoietic stem cells to the peripheral blood for collection and subsequent autologous transplantation in patients with non-Hodgkin’s lymphoma (NHL) and multiple myeloma (MM).	Plerixafor is a hematopoietic stem cell mobilizer. It is used to stimulate the release of stem cells from the bone marrow into the blood in patients with non-Hodgkin lymphoma and multiple myeloma for the purpose of stimulating the immune system. These stem cells are then collected and used in autologous stem cell transplantation to replace blood-forming cells that were destroyed by chemotherapy. …	Plerixafor inhibits the CXCR4 chemokine receptors on CD34+ cells and reversibly blocks binding of the ligand, stromal cell-derived factor-1-alpha (SDF-1?). By blocking the interaction between SDF-1? and CXCR4 with plerixafor, mobilization of progenitor cells is triggered. Filgrastim, a granulocyte-colony stimulating factor, is added to enhance CD34+ cell mobilization, thus increasing the yield of…	Plerixafor is a bicyclam derivative that antagonizes CXCR4 by binding to three acidic residues in the ligand-binding pocket: Asp171, Asp262, and Glu288. Blood levels of CD34+ cells peaked at 9 hours after administration of 0.24 mg/kg plerixafor in healthy subjects. In patients that have non-Hodgkin’s lymphoma or multiple myeloma, blood levels of CD34+ peaked at 6 hours. In combination with a G-CS…						SR-01000941593	B1118292		>	4.99002e-06	3.03038	18.2278		0.206185	5.73549	14.9157	>	4.99002e-06	6.76787	14.7867		0.206185	5.73549
SR-01000930807-4				NCI DTP Drug Discovery	NSC34462	15	2	5	252.098	2.15287	2.15287										DB00791	Uracil mustard	Used for its antineoplastic properties.	Nitrogen mustard derivative of uracil. It is a alkylating antineoplastic agent that is used in lymphatic malignancies, and causes mainly gastrointestinal and bone marrow damage. [PubChem]	After activation, it binds preferentially to the guanine and cytosine moieties of DNA, leading to cross-linking of DNA, thus inhibiting DNA synthesis and function.	Uracil Mustard selectively inhibits the synthesis of deoxyribonucleic acid (DNA). The guanine and cytosine content correlates with the degree of Uracil Mustard-induced cross-linking. At high concentrations of the drug, cellular RNA and protein synthesis are also suppressed.	TIF	66-75-1	Uramustine	Antineoplastic Used for its antineoplastic properties.	Antineoplastic Agents, Alkylating After activation, it binds preferentially to the guanine and cytosine moieties of DNA, leading to cross-linking of DNA, thus inhibiting DNA synthesis and function.	SR-01000930807	B1118292		>	4.99002e-06	16.9467	10.0084		0.494844	3.14903	3.14903	>	4.99002e-06	6.41274	11.4882		0.494844	3.14903
SR-01000075751-15				NCI DTP Drug Discovery	NSC38721	18	0	0	320.041	6.11036	6.11036				C 3010	1-(2-Chlorophenyl)-1-(4-chlorophenyl)-2,2-dichloroethane	Antiadrenal agent; reduces corticosteroid synthesis by adrenal cortex	Inhibitor	Hormone	Corticosteroid	DB00648	Mitotane	For treatment of inoperable adrenocortical tumours; Cushing's syndrome	A derivative of the insecticide dichlorodiphenyldichloroethane that specifically inhibits cells of the adrenal cortex and their production of hormones. It is used to treat adrenocortical tumors and causes CNS damage, but no bone marrow depression. [PubChem]	Its biochemical mechanism of action is unknown, although data are available to suggest that the drug modifies the peripheral metabolism of steroids as well as directly suppressing the adrenal cortex.	Mitotane is an oral chemotherapeutic agent indicated in the treatment of inoperable adrenal cortical carcinoma of both functional and nonfunctional types. Mitotane can best be described as an adrenal cytotoxic agent, although it can cause adrenal inhibition, apparently without cellular destruction. The administration of Mitotane alters the extra-adrenal metabolism of cortisol in man; leading to a…	NGN	53-19-0	Mitotane	Antineoplastic For treatment of inoperable adrenocortical tumours; Cushing's syndrome	Antineoplastic Agents, Hormonal Its biochemical mechanism of action is unknown, although data are available to suggest that the drug modifies the peripheral metabolism of steroids as well as directly suppressing the adrenal cortex.	SR-01000075751	B1118292		>	4.99002e-06	15.2392	18.552		0.41237	-0.808467	-0.808467	>	4.99002e-06	10.7021	7.88397		0.41237	-0.808467
SR-05000001855-9				NCI DTP Drug Discovery	NSC6396	11	0	1	189.218	-1.02738	-1.02738										DB04572	Thiotepa	ThioTEPA is used a as conditioning treatment prior to allogeneic or autologous haematopoietic progenitor cell transplantation (HPCT) in haematological diseases in adult and paediatric patients. Also, when high dose chemotherapy with HPCT support it is appropriate for the treatment of solid tumours in adult and paediatric patients.	N,N'N'-triethylenethiophosphoramide (ThioTEPA) is a cancer chemotherapeutic member of the alkylating agent group, now in use for over 50 years. It is a stable derivative of N,N',N''- triethylenephosphoramide (TEPA). It is mostly used to treat breast cancer, ovarian cancer and bladder cancer. It is also used as conditioning for Bone marrow transplantation. Its main toxicity is myelosuppression.	The alkyl group is attached to the guanine base of DNA, at the number 7 nitrogen atom of the imidazole ring. They stop tumor growth by crosslinking guanine nucleobases in DNA double-helix strands, directly attacking DNA. This makes the strands unable to uncoil and separate. As this is necessary in DNA replication, the cells can no longer divide. These drugs act nonspecifically.	The unstable nitrogen-carbon groups alkylate with DNA causing irrepairable DNA damage. They stop tumor growth by crosslinking guanine nucleobases in DNA double-helix strands, directly attacking DNA. This makes the strands unable to uncoil and separate. As this is necessary in DNA replication, the cells can no longer divide. These drugs act nonspecifically.	MFC	52-24-4	Thiotepa	Antineoplastic ThioTEPA is used a as conditioning treatment prior to allogeneic or autologous haematopoietic progenitor cell transplantation (HPCT) in haematological diseases in adult and paediatric patients. Also, when high dose chemotherapy with HPCT support it is appropriate for the treatment of solid tumours in adult and paediatric patients.	Antineoplastic Agents, Alkylating Myeloablative Agonists The alkyl group is attached to the guanine base of DNA, at the number 7 nitrogen atom of the imidazole ring. They stop tumor growth by crosslinking guanine nucleobases in DNA double-helix strands, dir ectly attacking DNA. This makes the strands unable to uncoil and separate. As this is necessary in DNA replication, the cells can no longer d…	SR-05000001855	B1118292		>	4.99002e-06	27.0259	18.999		0.674787	6.32928	6.32928	>	4.99002e-06	20.4837	19.335		0.674787	6.32928
SR-01000941592-5				NCI DTP Drug Discovery	NSC733504	68	3	14	958.224	7.40386	7.40268										DB01590	Everolimus	Everolimus is indicated for the treatment of postmenopausal women with advanced hormone receptor-positive, HER2-negative breast cancer (advanced HR+ BC) in combination with exemestane, after failure of treatment with letrozole or anastrozole. Indicated for the treatment of adult patients with progressive neuroendocrine tumors of pancreatic origin (PNET) with unresectable, locally advanced or meta…	Everolimus is a derivative of Rapamycin (sirolimus), and works similarly to Rapamycin as an mTOR (mammalian target of rapamycin) inhibitor. It is currently used as an immunosuppressant to prevent rejection of organ transplants. In a similar fashion to other mTOR inhibitors Everolimus' effect is solely on the mTORC1 protein and not on the mTORC2 protein.	Everolimus is a mTOR inhibitor that binds with high affinity to the FK506 binding protein-12 (FKBP-12), thereby forming a drug complex that inhibits the activation of mTOR. This inhibition reduces the activity of effectors downstream, which leads to a blockage in the progression of cells from G1 into S phase, and subsequently inducing cell growth arrest and apoptosis. Everolimus also inhibits the…		PFX	159351-69-6	everolimus	Immunosuppressant Investigated for use/treatment in transplant (rejection) and renal cell carcinoma.	Immunosuppressive Agents Everolimus is a mTOR inhibitor that binds with high affinity to the FK506 binding protein-12 (FKBP-12), thereby forming a drug complex that inhibits the activation of mTOR. This inhibition reduces the activity of effectors downstream, which leads to a blockage in the progression of cells from G1 into S phase, and subsequently inducing cell growth arrest and apoptosis. Eve…	SR-01000941592	B1118292		>	4.99002e-06	44.6347	3.55587		0.109157	-2.10197	-2.10078	>	4.99002e-06	47.3293	6.66431		0.109157	-2.10197
SR-05000001497-8				NCI DTP Drug Discovery	NSC79037	15	1	3	233.695	2.15744	2.15744										DB01206	Lomustine	For the treatment of primary and metastatic brain tumors as a component of combination chemotherapy in addition to appropriate surgical and/or radiotherapeutic procedures. Also used in combination with other agents as secondary therapy for the treatment of refractory or relapsed Hodgkin's disease.	An alkylating agent of value against both hematologic malignancies and solid tumors. [PubChem]	Lomustine is a highly lipophilic nitrosourea compound which undergoes hydrolysis in vivo to form reactive metabolites. These metabolites cause alkylation and cross-linking of DNA (at the O6 position of guanine-containing bases) and RNA, thus inducing cytotoxicity. Other biologic effects include inhibition of DNA synthesis and some cell cycle phase specificity. Nitrosureas generally lack cross-res…	Lomustine is an alkylating agent of the nitrosourea type. Lomustine and its metabolites interferes with the function of DNA and RNA. It is cell cycle&ndash;phase nonspecific. Cancers form when some cells within the body multiply uncontrollably and abnormally. These cells then spread and destroy nearby tissues. Lomustine acts by slowing this process down. It kills cancer cells by damaging the DNA …	QNT	13010-47-4	Lomustine	Antineoplastic For the treatment of primary and metastatic brain tumors as a component of combination chemotherapy in addition to appropriate surgical and/or radiotherapeutic procedures. Also used in combination wit h other agents as secondary therapy for the treatment of refractory or relapsed Hodgkin's disease.	Antineoplastic Agents, Alkylating Lomustine is a highly lipophilic nitrosourea compound which undergoes hydrolysis in vivo to form reactive metabolites. These metabolites cause alkylation and cross-linking of DNA (at the O6 position o f guanine-containing bases) and RNA, thus inducing cytotoxicity. Other biologic effects include inhibition of DNA synthesis and some cell cycle phase specificity. N…	SR-05000001497	B1118292		>	4.99002e-06	5.76277	7.80899		0.494844	3.14446	3.14446	>	4.99002e-06	2.8067	5.32345		0.494844	3.14446
SR-01000075934-11				NCI DTP Drug Discovery	NSC256439	36	5	10	497.494	1.50898	1.0556	quinone_A(370)			I 1656	Idarubicin	Antineoplastic	Inhibitor	DNA Metabolism		DB01177	Idarubicin	For the treatment of acute myeloid leukemia (AML) in adults. This includes French-American-British (FAB) classifications M1 through M7.	An orally administered anthracycline antineoplastic. The compound has shown activity against breast cancer, lymphomas and leukemias, together with the potential for reduced cardiac toxicity. [PubChem]	Idarubicin has antimitotic and cytotoxic activity through a number of proposed mechanisms of action: Idarubicin forms complexes with DNA by intercalation between base pairs, and it inhibits topoisomerase II activity by stabilizing the DNA-topoisomerase II complex, preventing the religation portion of the ligation-religation reaction that topoisomerase II catalyzes.	Idarubicin is an antineoplastic in the anthracycline class. General properties of drugs in this class include: interaction with DNA in a variety of different ways including intercalation (squeezing between the base pairs), DNA strand breakage and inhibition with the enzyme topoisomerase II. Most of these compounds have been isolated from natural sources and antibiotics. However, they lack the spe…	OTL	57852-57-0 58957-92-9 60660-72-2 58976-06-0 58957-93-0 58957-91-8	Idarubicin	Antineoplastic For the treatment of acute myeloid leukemia (AML) in adults. This includes French-American-British (FAB) classifications M1 through M7.	Antibiotics, Antineoplastic Idarubicin has antimitotic and cytotoxic activity through a number of proposed mechanisms of action: Idarubicin forms complexes with DNA by intercalation between base pairs, and it inhibits topoisomer ase II activity by stabilizing the DNA-topoisomerase II complex, preventing the religation portion of the ligation-religation reaction that topoisomerase II catalyzes.	SR-01000075934	B1118292		>	4.99002e-06	16.554	10.4197		0.206185	3.79292	4.24629	>	4.99002e-06	10.1874	7.64379		0.206185	3.79292
SR-05000002022-9				NCI DTP Drug Discovery	NSC109724	14	1	2	261.086	0.0965477	0.0965471										DB01181	Ifosfamide	Used as a component of various chemotherapeutic regimens as third-line therapy for recurrent or refractory germ cell testicular cancer. Also used as a component of various chemotherapeutic regimens for the treatment of cervical cancer, as well as in conjunction with surgery and/or radiation therapy in the treatment of various soft tissue sarcomas. Other indications include treatment of osteosarco…	Ifosfamide is a chemotherapeutic agent chemically related to the nitrogen mustards and a synthetic analog of cyclophosphamide. It is active as an alkylating agent and an immunosuppresive agent.	The exact mechanism of ifosfamide has not been determined, but appears to be similar to other alkylating agents. Ifosfamide requires biotransformation in the liver by mixed-function oxidases (cytochrome P450 system) before it becomes active. After metabolic activation, active metabolites of ifosfamide alkylate or bind with many intracellular molecular structures, including nucleic acids. The cyto…	Ifosfamide requires activation by microsomal liver enzymes to active metabolites in order to exert its cytotoxic effects. Activation occurs by hydroxylation at the ring carbon atom 4 to form the unstable intermediate 4-hydroxyifosfamide. This metabolite than rapidly degrades to the stable urinary metabolite 4-ketoifosfamide. The stable urinary metabolite, 4-carboxyifosfamide, is formed upon openi…	SEV	3778-73-2 66849-34-1 66849-33-0 36341-88-5 84711-20-6	Ifosfamide	Antineoplastic Used as a component of various chemotherapeutic regimens as third-line therapy for recurrent or refractory germ cell testicular cancer. Also used as a component of various chemotherapeutic regimens fo r the treatment of cervical cancer, as well as in conjunction with surgery and/or radiation therapy in the treatment of various soft tissue sarcomas. Other indications include treatme…	Antineoplastic Agents, Alkylating Immunosuppressive Agents The exact mechanism of ifosfamide has not been determined, but appears to be similar to other alkylating agents. Ifosfamide requires biotransformation in the liver by mixed-function oxidases (cytochr ome P450 system) before it becomes active. After metabolic activation, active metabolites of ifosfamide alkylate or bind with many intracell…	SR-05000002022	B1118292		>	4.99002e-06	17.3152	16.1588		0.53019	5.20535	5.20535	>	4.99002e-06	9.46649	13.6286		0.53019	5.20535
SR-05000706391-1				NCI DTP Drug Discovery	NSC755384	31	6	9	427.411	1.48812	-5.04795																						B1118294		>	4.99002e-06	10.8641	10.9225		0.239441	3.81377	10.3499	>	4.99002e-06	13.8682	18.1399		0.239441	3.81377
SR-05000174531-2				NCI DTP Drug Discovery	NSC755980	30	3	5	426.853	2.52161	2.51744																						B1118292		>	4.99002e-06	23.3312	17.8446		0.247422	2.78029	2.78446	>	4.99002e-06	12.1665	18.7039		0.247422	2.78029
SR-01000941569-4				NCI DTP Drug Discovery	NSC761068	37	1	6	501.506	3.93884	3.9261										DB08875	Cabozantinib	For the treatment of metastatic medullary thyroid cancer.	Cabozantinib was approved in 2012 and is a non-specific tyrosine kinase inhibitor. It is marketed as COMETRIQ™, which is indicated for the treatment of metastatic medullary thyroid cancer. It's label includes a black box warning of gastrointestinal perforations, fistulas, and hemorrhage.	Cabozantinib inhibits specific receptor tyrosine kinases such as VEGFR-1, -2 and -3, KIT, TRKB, FLT-3, AXL, RET, MET, and TIE-2.	Cabozantinib suppresses metastasis, angiogenesis, and oncognesis by inhibiting receptor tyrosine kinases.						SR-01000941569	B1118292		>	4.99002e-06	19.2765	20.349		0.200612	1.36306	1.3758	>	4.99002e-06	34.5492	11.5469		0.200612	1.36306
SR-01000941586-5				NCI DTP Drug Discovery	NSC125066	96	20	29	1415.55	-9.71022	-8.93221																MNH	9041-93-4 11056-06-7 1400-95-9 37208-04-1 37293-16-6 37353-43-8 11116-31-7 51041-93-1 49830-49-1 62624-79-7	Bleomycin	Antineoplastic For palliative treatment in the management malignant neoplasm (trachea, bronchus, lung), squamous cell carcinoma, and lymphomas.	Antineoplastic Agents Although the exact mechanism of action of bleomycin is unknown, available evidence would seem to indicate that the main mode of action is the inhibition of DNA synthesis with some evidence of lesser i nhibition of RNA and protein synthesis. DNA cleavage by bleomycin depends on oxygen and metal ions, at least in vitro. It is believed that bleomycin chelates metal ions (primar…	SR-01000941586	B1118292		>	4.99002e-06	12.3941	10.6547		0.0773193	15.0121	14.2341	>	4.99002e-06	11.1173	16.7433		0.0773193	15.0121
SR-05000001945-9				NCI DTP Drug Discovery	NSC312887	24	5	11	365.212	-1.95007	-5.1241																MTZ	75607-67-9 71261-44-4	Fludarabine	Antineoplastic For the treatment of adult patients with B-cell chronic lymphocytic leukemia (CLL) who have not responded to or whose disease has progressed during treatment with at least one standard alkylating-agen t containing regimen	Antimetabolites, Antineoplastic Immunosuppressive Agents Fludarabine phosphate is rapidly dephosphorylated to 2-fluoro-ara-A and then phosphorylated intracellularly by deoxycytidine kinase to the active triphosphate, 2-fluoro-ara-ATP. This metabolite appear s to act by inhibiting DNA polymerase alpha, ribonucleotide reductase and DNA primase, thus inhibiting DNA synthesis. The mechanism of action…	SR-05000001945	B1118292		>	4.99002e-06	4.95521	4.13604		0.309277	7.25196	10.426	>	4.99002e-06	4.79975	2.57283		0.309277	7.25196
SR-01000931255-9				NCI DTP Drug Discovery	NSC712807	25	3	7	359.35	0.768036	0.7459										DB01101	Capecitabine	For the treatment of patients with metastatic breast cancer resistant to both paclitaxel and an anthracycline-containing chemotherapy regimen. May also be used in combination with docetaxel for the treatment of metastatic breast cancer in patients who have failed to respond to, or recurred or relasped during or following anthracycline-containing chemotherapy. Capecitabine is used alone as an adju…	Capecitabine is an orally-administered chemotherapeutic agent used in the treatment of metastatic breast and colorectal cancers. Capecitabine is a prodrug, that is enzymatically converted to fluorouracil (antimetabolite) in the tumor, where it inhibits DNA synthesis and slows growth of tumor tissue.	Capecitabine is a prodrug that is selectively tumour-activated to its cytotoxic moiety, fluorouracil, by thymidine phosphorylase, an enzyme found in higher concentrations in many tumors compared to normal tissues or plasma. Fluorouracil is further metabolized to two active metabolites, 5-fluoro-2'-deoxyuridine 5'-monophosphate (FdUMP) and 5-fluorouridine triphosphate (FUTP), within normal and tum…	Capecitabine is a fluoropyrimidine carbamate with antineoplastic activity indicated for the treatment of metastatic breast cancer and colon cancer. It is an orally administered systemic prodrug that has little pharmacologic activity until it is converted to fluorouracil by enzymes that are expressed in higher concentrations in many tumors. Fluorouracil it then metabolized both normal and tumor ce…	MLU	154361-50-9 158798-73-3	capecitabine	Antineoplastic For the treatment of patients with metastatic breast cancer resistant to both paclitaxel and an anthracycline-containing chemotherapy regimen. May also be used in combination with docetaxel for the tr eatment of metastatic breast cancer in patients who have failed to respond to, or recurred or relasped during or following anthracycline-containing chemotherapy. Capecitabine is used …	Antimetabolites, Antineoplastic Capecitabine is a prodrug that is selectively tumour-activated to its cytotoxic moiety, fluorouracil, by thymidine phosphorylase, an enzyme found in higher concentrations in many tumors compared to no rmal tissues or plasma. Fluorouracil is further metabolized to two active metabolites, 5-fluoro-2'-deoxyuridine 5'-monophosphate (FdUMP) and 5-fluorouridine triphosph…	SR-01000931255	B1118292		>	4.99002e-06	6.97215	3.55551		0.296906	4.53386	4.556	>	4.99002e-06	6.47388	6.79673		0.296906	4.53386
SR-01000763375-11				NCI DTP Drug Discovery	NSC77213	16	3	3	221.299	0.985734	0.978921										DB01168	Procarbazine	For use with other anticancer drugs for the treatment of stage III and stage IV Hodgkin's disease.	An antineoplastic agent used primarily in combination with mechlorethamine, vincristine, and prednisone (the MOPP protocol) in the treatment of Hodgkin's disease. [PubChem]	The precise mode of cytotoxic action of procarbazine has not been clearly defined. There is evidence that the drug may act by inhibition of protein, RNA and DNA synthesis. Studies have suggested that procarbazine may inhibit transmethylation of methyl groups of methionine into t-RNA. The absence of functional t-RNA could cause the cessation of protein synthesis and consequently DNA and RNA synthe…	Procarbazine is an antineoplastic in the class of alkylating agents and is used to treat various forms of cancer. Alkylating agents are so named because of their ability to add alkyl groups to many electronegative groups under conditions present in cells. They stop tumor growth by cross-linking guanine bases in DNA double-helix strands - directly attacking DNA. This makes the strands unable to un…	OBW	366-70-1 671-16-9 13309-74-5 18969-59-0 98600-80-7 98600-79-4 98600-73-8 98600-74-9	Procarbazine hydrochloride	Antineoplastic For use with other anticancer drugs for the treatment of stage III and stage IV Hodgkin's disease.	Antineoplastic Agents The precise mode of cytotoxic action of procarbazine has not been clearly defined. There is evidence that the drug may act by inhibition of protein, RNA and DNA synthesis. Studies have suggested that procarbazine may inhibit transmethylation of methyl groups of methionine into t-RNA. The absence of functional t-RNA could cause the cessation of protein synthesis and consequen…	SR-01000763375	B1118292		>	4.99002e-06	10.6044	13.3822		0.463916	4.31616	4.32298	>	4.99002e-06	13.8974	4.99064		0.463916	4.31616
SR-01000941587-4				NCI DTP Drug Discovery	NSC9706	15	0	6	204.232	1.70165	1.36453																NEH	51-18-3	Triethylenemelamine	Antineoplastic	Antineoplastic Agents, Alkylating	SR-01000941587	B1118292		>	4.99002e-06	8.32838	7.96136		0.494844	3.60025	3.93737	>	4.99002e-06	6.19019	3.55858		0.494844	3.60025
SR-05000174675-2				NCI DTP Drug Discovery	NSC616348	43	1	8	586.678	2.77647	0.715787																						B1118292		>	4.99002e-06	13.1538	6.8315		0.17262	2.52542	4.58611	>	4.99002e-06	16.3551	1.1364		0.17262	2.52542
SR-01000075680-15				NCI DTP Drug Discovery	NSC296961	12	4	6	214.223	-3.74034	-3.78304				A 5922	Amifostine	Radioprotective agent; selectively protects normal tissues from the damaging effects of anti-neoplastic radiation therapy	Inhibitor	Cell Stress	Cytoprotectant	DB01143	Amifostine	For reduction in the cumulative renal toxicity in patients with ovarian cancer (using cisplatin) and moderate to severe xerostomia in patients undergoing post-operative radiation treatment for head and neck cancer.	A phosphorothioate proposed as a radiation-protective agent. It causes splenic vasodilation and may block autonomic ganglia. [PubChem]	The thiol metabolite is responsible for most of the cytoprotective and radioprotective properties of amifostine. It is readily taken up by cells where it binds to and detoxifies reactive metabolites of platinum and alkylating agents as well as scavenges free radicals. Other possible effects include inhibition of apoptosis, alteration of gene expression and modification of enzyme activity.	Amifostine is an organic thiophosphate cytoprotective agent indicated to reduce the cumulative renal toxicity associated with repeated administration of cisplatin in patients with advanced ovarian cancer or non-small cell lung cancer and also to reduce the incidence of moderate to severe xerostomia in patients undergoing post-operative radiation treatment for head and neck cancer. Amifostine is a…	KYW	20537-88-6 104087-08-3 59178-37-9 63717-27-1 112901-68-5 53028-04-9	Amifostine	Antineoplastic For reduction in the cumulative renal toxicity in patients with ovarian cancer (using cisplatin) and moderate to severe xerostomia in patients undergoing post-operative radiation treatment for head an d neck cancer.	Radiation-Protective Agents The thiol metabolite is responsible for most of the cytoprotective and radioprotective properties of amifostine. It is readily taken up by cells where it binds to and detoxifies reactive metabolites o f platinum and alkylating agents as well as scavenges free radicals. Other possible effects include inhibition of apoptosis, alteration of gene expression and modificatio…	SR-01000075680	B1118292		>	4.99002e-06	15.988	14.2619		0.618555	9.04224	9.08494	>	4.99002e-06	6.18399	5.44834		0.618555	9.04224
SR-01000941590-5				NCI DTP Drug Discovery	NSC764134	35	2	6	519.562	5.45962	5.09903										DB08912	Dabrafenib	Dabrafenib is indicated for the treatment of patients with unresectable or metastatic melanoma with BRAF V600E mutation as detected by an FDA-approved test.	Dabrafenib mesylate is a reversible ATP-competitive kinase inhibitor and targets the MAPK pathway. FDA approved on May 29, 2013.	Dabrafenib is an inhibitor of some mutated forms of BRAF kinases with in vitro IC50 values of 0.65, 0.5, and 1.84 nM for BRAF V600E, BRAF V600K, and BRAF V600D enzymes, respectively. Dabrafenib also inhibits wild-type BRAF and CRAF kinases with IC50 values of 3.2 and 5.0 nM, respectively, and other kinases such as SIK1, NEK11, and LIMK1 at higher concentrations. Some mutations in the BRAF gene, i…	Dabrafenib caused an inhibition of phosphorylated ERK. This indicates a decrease in cell proliferation. Furthermore, within 24 hours of administration, downstream mediators of the MAPK pathway were inhibited.						SR-01000941590	B1118292		>	4.99002e-06	6.87319	21.9397		0.212076	-0.15772	0.20287	>	4.99002e-06	5.07977	1.29781		0.212076	-0.15772
SR-05000001983-6				NCI DTP Drug Discovery	NSC1390	10	2	3	136.111	-0.881783	-0.8956																QPE	315-30-0 17795-21-0 184856-42-6 22767-92-6 39464-14-7 138230-25-8	allopurinol	Antiurolithic For the treatment of hyperuricemia associated with primary or secondary gout. Also indicated for the treatment of primary or secondary uric acid nephropathy, with or without the symptoms of gout, as w ell as chemotherapy-induced hyperuricemia and recurrent renal calculi.	Antimetabolites Enzyme Inhibitors Free Radical Scavengers Gout Suppressants Allopurinol and its active metabolite, oxypurinol, inhibits the enzyme xanthine oxidase, blocking the conversion of the oxypurines hypoxanthine and xanthine to uric acid. Elevated concentrations of ox ypurine and oxypurine inhibition of xanthine oxidase through negative feedback results in a decrease in the concentrations…	SR-05000001983	B1118292		>	4.99002e-06	2.6137	15.2417		0.742266	6.18368	6.1975	>	4.99002e-06	8.60287	2.71239		0.742266	6.18368
SR-01000759390-13				NCI DTP Drug Discovery	NSC719344	22	0	4	293.366	3.02845	3.02845										DB01217	Anastrozole	For adjuvant treatment of hormone receptor positive breast cancer , as well as hormonal treatment of advanced breast cancer in post-menopausal women. Has also been used to treat pubertal gynecomastia and McCune-Albright syndrome; however, manufacturer states that efficacy for these indications have not been established.	Anastrozole is a drug indicated in the treatment of breast cancer in post-menopausal women. It is used both in adjuvant therapy (i.e. following surgery) and in metastatic breast cancer. It decreases the amount of estrogens that the body makes. Anastrozole belongs in the class of drugs known as aromatase inhibitors. It inhibits the enzyme aromatase, which is responsible for converting androgens (p…	Anastrozole selectively inhibits aromatase. The principal source of circulating estrogen (primarily estradiol) is conversion of adrenally-generated androstenedione to estrone by aromatase in peripheral tissues. Therefore, aromatase inhibition leads to a decrease in serum and tumor concentration of estrogen, leading to a decreased tumor mass or delayed progression of tumor growth in some women. An…	Anastrozole is a potent and selective non-steroidal aromatase inhibitor indicated for the treatment of advanced breast cancer in post-menopausal women with disease progression following tamoxifen therapy. Many breast cancers have estrogen receptors and growth of these tumors can be stimulated by estrogens. In post-menopausal women, the principal source of circulating estrogen (primarily estradiol…	THN	120511-73-1	anastrozole	Antineoplastic For adjuvant treatment of hormone receptor positive breast cancer , as well as hormonal treatment of advanced breast cancer in post-menopausal women. Has also been used to treat pubertal gynecomastia and McCune-Albright syndrome; however, manufacturer states that efficacy for these indications have not been established.	Antineoplastic Agents, Hormonal Aromatase Inhibitors Anastrozole selectively inhibits aromatase. The principal source of circulating estrogen (primarily estradiol) is conversion of adrenally-generated androstenedione to estrone by aromatase in periphera l tissues. Therefore, aromatase inhibition leads to a decrease in serum and tumor concentration of estrogen, leading to a decreased tumor mass or…	SR-01000759390	B1118292		>	4.99002e-06	17.7186	2.47175		0.337393	2.27344	2.27345	>	4.99002e-06	6.02159	7.14668		0.337393	2.27344
SR-01000000258-14				NCI DTP Drug Discovery	NSC71423	28	0	4	384.508	3.72374	3.72374										DB00351	Megestrol acetate	For the treatment of anorexia, cachexia, or an unexplained, significant weight loss in patients with a diagnosis of acquired immunodeficiency syndrome (AIDS). Also used for the palliative management of recurrent, inoperable, or metastatic breast cancer, endometrial cancer, and prostate cancer in Canada and some other countries.	17-Hydroxy-6-methylpregna-3,6-diene-3,20-dione. A progestational hormone used most commonly as the acetate ester. As the acetate, it is more potent than progesterone both as a progestagen and as an ovulation inhibitor. It has also been used in the palliative treatment of breast cancer. [PubChem]	The precise mechanism by which megestrol acetate produces effects in anorexia and cachexia is unknown at the present time, but its progestin antitumour activity may involve suppression of luteinizing hormone by inhibition of pituitary function. Studies also suggest that the megestrol's weight gain effect is related to its appetite-stimulant or metabolic effects rather than its glucocorticoid-like…	Megestrol is a synthetic progestin and has the same physiologic effects as natural progesterone. These effects include induction of secretory changes in the endometrium, increase in basal body temperature, pituitary inhibition, and production of withdrawal bleeding in the presence of estrogen. Mestrogel has slight glucocorticoid activity and very slight mineralocorticoid activity. This drug has n…	TUR	595-33-5 51154-23-5 79030-51-6 8064-66-2	Megestrol acetate	Progestogen	antineoplastic	SR-01000000258	B1118292		>	4.99002e-06	12.7463	11.4078		0.265095	1.57815	1.57815	>	4.99002e-06	10.4892	5.37139		0.265095	1.57815
SR-01000799142-15				NCI DTP Drug Discovery	NSC755	10	2	4	152.177	0.199946	-0.879567										DB01033	Mercaptopurine	For remission induction and maintenance therapy of acute lymphatic leukemia.	An antimetabolite antineoplastic agent with immunosuppressant properties. It interferes with nucleic acid synthesis by inhibiting purine metabolism and is used, usually in combination with other drugs, in the treatment of or in remission maintenance programs for leukemia. [PubChem]	Mercaptopurine competes with hypoxanthine and guanine for the enzyme hypoxanthine-guanine phosphoribosyltransferase (HGPRTase) and is itself converted to thioinosinic acid (TIMP). This intracellular nucleotide inhibits several reactions involving inosinic acid (IMP), including the conversion of IMP to xanthylic acid (XMP) and the conversion of IMP to adenylic acid (AMP) via adenylosuccinate (SAMP…	Mercaptopurine is one of a large series of purine analogues which interfere with nucleic acid biosynthesis and has been found active against human leukemias. It is an analogue of the purine bases adenine and hypoxanthine. It is not known exactly which of any one or more of the biochemical effects of mercaptopurine and its metabolites are directly or predominantly responsible for cell death.	MAR	6112-76-1 50-44-2 7487-93-6 39454-94-9 5759-99-9 5818-33-7 5818-60-0 1194-62-3	Mercaptopurine	Antineoplastic For remission induction and maintenance therapy of acute lymphatic leukemia.	Antimetabolites Antimetabolites, Antineoplastic Immunosuppressive Agents Nucleic Acid Synthesis Inhibitors Mercaptopurine competes with hypoxanthine and guanine for the enzyme hypoxanthine-guanine phosphoribosyltransferase (HGPRTase) and is itself converted to thioinosinic acid (TIMP). This intracellular n ucleotide inhibits several reactions involving inosinic acid (IMP), including the conversio…	SR-01000799142	B1118292		>	4.99002e-06	28.7931	10.1478		0.742266	5.10195	6.18146	>	4.99002e-06	10.4105	8.65809		0.742266	5.10195
SR-01000941584-3				NCI DTP Drug Discovery	NSC749226	26	1	2	349.509	3.96529	3.96429										DB05812	Abiraterone	Used in combination with prednisone for the treatment of metastatic, castration-resistant prostate cancer.	Abiraterone is a derivative of steroidal progesterone and is an innovative drug that offers clinical benefit to patients with hormone refractory prostate cancer. Abiraterone is administered as an acetate salt prodrug because it has a higher bioavailability and less susceptible to hydrolysis than abiraterone itself. FDA approved on April 28, 2011.	Abiraterone is an orally active inhibitor of the steroidal enzyme CYP17A1 (17 alpha-hydroxylase/C17,20 lyase). It inhibits CYP17A1 in a selective and irreversible manner via covalent binding mechanism. CYP17A1 is an enzyme that catalyzes the biosynthesis of androgen and is highly expressed in testicular, adrenal, and prostatic tumor tissue. More specifically, abiraterone inhibits the conversion o…	Abiraterone is associated with decreases in PSA levels, tumor shrinkage (as evaluated by RECIST criteria), radiographic regression of bone metastases and improvement in pain. Levels of adrenocorticotropic hormones increased up to 6-fold but this can be suppressed by dexamethasone.						SR-01000941584	B1118292		>	4.99002e-06	22.188	9.02877		0.285487	1.3366	1.3376	>	4.99002e-06	10.1939	5.60948		0.285487	1.3366
SR-01000075682-9				NCI DTP Drug Discovery	NSC740	33	5	12	454.439	-0.236452	-6.56369																						B1118294		>	4.99002e-06	16.4459	7.89097		0.224929	5.53835	11.8656	>	4.99002e-06	20.8512	9.26772		0.224929	5.53835
SR-05000001858-6				NCI DTP Drug Discovery	NSC25154	16	0	2	356.054	0.410781	0.410781										DB00236	Pipobroman	For the treatment of polycythaemia vera and refractory chronic myeloid leukaemia.	An antineoplastic agent that acts by alkylation. [PubChem]	The mechanism of action is uncertain but pipobroman is thought to alkylate DNA leading to disruption of DNA synthesis and eventual cell death.	Pipobroman is an antineoplastic agent. Specifically it is a piperazine derivative with a chemical structure close to that of many DNA alkylating agents. Pipobroman has well documented clinical activity against polycythemia vera and essential thrombocythemia.	UEE	54-91-1	Abbott brand of pipobroman	Antineoplastic For the treatment of polycythaemia vera and refractory chronic myeloid leukaemia.	Antineoplastic Agents, Alkylating The mechanism of action is uncertain but pipobroman is thought to alkylate DNA leading to disruption of DNA synthesis and eventual cell death.	SR-05000001858	B1118292		>	4.99002e-06	29.0056	20.5081		0.463916	4.89112	4.89112	>	4.99002e-06	8.83986	11.5697		0.463916	4.89112
SR-01000941574-4				NCI DTP Drug Discovery	NSC755986	27	1	4	421.297	3.92893	3.92877										DB08828	Vismodegib	Vismodegib is used for treating locally advanced or metastatic basal cell carcinoma in patients whose carcinoma has recurred after surgery, and in patients who are not candidates for surgery or radiation.	Vismodegib inhibits the hedgehog signalling pathway and is indicated for treatment of adult basal cell carcinoma. FDA approved on Jan 30, 2012.	Mutations of the Hedgehog pathway may results in uncontrolled proliferation of skin basal cells. Vismodegib binds to and inhibits the transmembrane protein Smoothened homologue (SMO) to inhibit the Hedgehog signalling pathway.	Vismodegib selectively binds to and inhibits the transmembrane protein Smoothened homologue (SMO) to inhibit the Hedgehog signalling pathway.						SR-01000941574	B1118292		>	4.99002e-06	0.673254	9.03252		0.274913	1.37297	1.37313	>	4.99002e-06	6.73366	13.9008		0.274913	1.37297
SR-05000002335-4				NCI DTP Drug Discovery	NSC24559	76	11	24	1085.15	2.07289	1.93795										DB06810	Plicamycin	For the treatment of testicular cancer, as well as hypercalcemia and hypercalciuria associated with a variety of advanced forms of cancer.	Plicamycin is an antineoplastic antibiotic produced by Streptomyces plicatus. It has been used in the treatment of testicular cancer, Paget's disease of bone, and, rarely, the management of hypercalcemia. The manufacturer discontinued plicamycin in 2000.	Plicamycin is presumed to inhibit cellular and enzymic RNA synthesis by forming a complex with DNA. Plicamycin may also lower calcium serum levels by inhibiting the effect of parathyroid hormone upon osteoclasts or by blocking the hypercalcemic action of pharmacologic doses of vitamin D.	Plicamycin is lethal to Hela cells in 48 hours at concentrations as low as 0.5 micrograms per milliliter of tissue culture medium. Plicamycin has shown significant anti-tumor activity against experimental leukemia in mice when administered intraperitoneally.	KMD	18378-89-7 97666-60-9	Mithramycin	Antineoplastic For the treatment of testicular cancer, as well as hypercalcemia and hypercalciuria associated with a variety of advanced forms of cancer.	Antibiotics, Antineoplastic Fluorescent Dyes Nucleic Acid Synthesis Inhibitors Protein Synthesis Inhibitors Plicamycin is presumed to inhibit cellular and enzymic RNA synthesis by forming a complex with DNA. Plicamycin may also lower calcium serum levels by inhibiting the effect of parathyroid hormone upon osteoclasts or by blocking the hypercalcemic action of pharmacologic doses of vitamin D.	SR-05000002335	B1118292		>	4.99002e-06	18.4732	8.87106		0.0976665	3.22901	3.36395	>	4.99002e-06	9.04228	15.208		0.0976665	3.22901
SR-01000076184-22				NCI DTP Drug Discovery	NSC66847	19	1	4	258.229	0.0157074	0.0156798				T-144		Selective inhibitor of the biosynthesis of tumor necrosis factor a (TNF-alpha); angiogenesis inhibitor	Inhibitor	Cytoskeleton and ECM	TNFalpha	DB01041	Thalidomide	For the acute treatment of the cutaneous manifestations of moderate to severe erythema nodosum leprosum (ENL). Also for use as maintenance therapy for prevention and suppression of the cutaneous manifestations of ENL recurrence.	A piperidinyl isoindole originally introduced as a non-barbiturate hypnotic, but withdrawn from the market due to teratogenic effects. It has been reintroduced and used for a number of immunological and inflammatory disorders. Thalidomide displays immunosuppresive and anti-angiogenic activity. It inhibits release of tumor necrosis factor-alpha from monocytes, and modulates other cytokine action. …	In patients with erythema nodosum leprosum (ENL) the mechanism of action is not fully understood. Available data from in vitro studies and preliminary clinical trials suggest that the immunologic effects of this compound can vary substantially under different conditions, but may be related to suppression of excessive tumor necrosis factor-alpha (TNF-a) production and down-modulation of selected c…	Thalidomide is an immunomodulatory agent with a spectrum of activity that is not fully characterized. Thalidomide is racemic &mdash; it contains both left and right handed isomers in equal amounts: one enantiomer is effective against morning sickness, and the other is teratogenic. The enantiomers are converted to each other in vivo. That is, if a human is given D-thalidomide or L-thalidomide, bot…	MDT	50-35-1 731-40-8 841-67-8 14088-68-7 2614-06-4	N-(2,6-dioxo-3-piperidyl)phthalimide	Immunomodulator For the acute treatment of the cutaneous manifestations of moderate to severe erythema nodosum leprosum (ENL). Also for use as maintenance therapy for prevention and suppression of the cutaneous manif estations of ENL recurrence.	Angiogenesis Inhibitors Immunosuppressive Agents Leprostatic Agents Teratogens In patients with erythema nodosum leprosum (ENL) the mechanism of action is not fully understood. Available data from in vitro studies and preliminary clinical trials suggest that the immunologic effe cts of this compound can vary substantially under different conditions, but may be related to suppression of excessive …	SR-01000076184	B1118292		>	4.99002e-06	14.7639	7.16017		0.390666	5.28619	5.28622	>	4.99002e-06	10.2891	12.686		0.390666	5.28619
SR-01000763672-13				NCI DTP Drug Discovery	NSC609699	31	2	7	421.446	-0.357095	-0.955968	mannich_A(296)									DB01030	Topotecan	For the treatment of advanced ovarian cancer in patients with disease that has recurred or progressed following therapy with platinum-based regimens. Also used as a second-line therapy for treatment-sensitive small cell lung cancer, as well as in combination with cisplatin for the treatment of stage IV-B, recurrent, or persistent cervical cancer not amenable to curative treatment with surgery and…	An antineoplastic agent used to treat ovarian cancer. It works by inhibiting DNA topoisomerases, type I. [PubChem]	Topotecan has the same mechanism of action as irinotecan and is believed to exert its cytotoxic effects during the S-phase of DNA synthesis. Topoisomerase I relieves torsional strain in DNA by inducing reversible single strand breaks. Topotecan binds to the topoisomerase I-DNA complex and prevents religation of these single strand breaks. This ternary complex interferes with the moving replicatio…	Topotecan, a semi-synthetic derivative of camptothecin (a plant alkaloid obtained from the <i>Camptotheca acuminata</i> tree), is an anti-tumor drug with topoisomerase I-inhibitory activity similar to irinotecan. DNA topoisomerases are enzymes in the cell nucleus that regulate DNA topology (3-dimensional conformation) and facilitate nuclear processes such as DNA replication, recombination, and re…	TQE	119413-54-6 123948-87-8	Topotecan	Antineoplastic For the treatment of advanced ovarian cancer in patients with disease that has recurred or progressed following therapy with platinum-based regimens. Also used as a second-line therapy for treatment-s ensitive small cell lung cancer, as well as in combination with cisplatin for the treatment of stage IV-B, recurrent, or persistent cervical cancer not amenable to curative treatment …	Antineoplastic Agents Enzyme Inhibitors Topotecan mimics a DNA base pair and binds at the site of DNA cleavage by intercalating between the upstream (?1) and downstream (+1) base pairs. Intercalation displaces the downstream DNA, thus preve nting religation of the cleaved strand. By specifically binding to the enzyme–substrate complex, Topotecan acts as an uncompetitive inhibitor.	SR-01000763672	B1118292		>	4.99002e-06	-4.00557	3.76151		0.239441	5.65899	6.25787	>	4.99002e-06	-1.84673	7.5355		0.239441	5.65899
SR-01000837528-12				NCI DTP Drug Discovery	NSC719627	26	1	3	381.372	4.00944	4.00925										DB00482	Celecoxib	For relief and management of osteoarthritis (OA), rheumatoid arthritis (RA), juvenile rheumatoid arthritis (JRA), ankylosing spondylitis, acute pain, primary dysmenorrhea and oral adjunct to usual care for patients with familial adenomatous polyposis	Celecoxib is a non-steroidal anti-inflammatory drug (NSAID) used in the treatment of osteoarthritis, rheumatoid arthritis, acute pain, painful menstruation and menstrual symptoms, and to reduce numbers of colon and rectum polyps in patients with familial adenomatous polyposis. It is marketed by Pfizer under the brand name Celebrex. In some countries, it is branded Celebra. Celecoxib is available …	The mechanism of action of celecoxib is believed to be due to inhibition of prostaglandin synthesis. Unlike most NSAIDs, which inhibit both types of cyclooxygenases (COX-1 and COX-2), celecoxib is a selective noncompetitive inhibitor of cyclooxygenase-2 (COX-2) enzyme. It binds with its polar sulfonamide side chain to a hydrophilic side pocket region close to the active COX-2 binding site. Both C…	Celecoxib, a selective cyclooxygenase-2 (COX-2) inhibitor, is classified as a nonsteroidal anti-inflammatory drug (NSAID). Celecoxib is used to treat rheumatoid arthritis, osteoarthritis, and familial adenomatous polyposis (FAP). Because of its lack of platelet effects, celecoxib is not a substitute for aspirin for cardiovascular prophylaxis. It is not known if there are any effects of celecoxib …	OBU	169590-42-5 184007-95-2 194044-54-7	celecoxib	Antiinflammatory For relief and management of osteoarthritis (OA), rheumatoid arthritis (RA), ankylosing spondylitis, acute pain, primary dysmenorrhea and oral adjunct to usual care for patients with familial adenomat ous polyposis	Anti-Inflammatory Agents, Non-Steroidal Cyclooxygenase Inhibitors The mechanism of action of celecoxib is believed to be due to inhibition of prostaglandin synthesis. Unlike most NSAIDs, which inhibit both types of cyclooxygenases (COX-1 and COX-2), celecoxib is a s elective noncompetitive inhibitor of cyclooxygenase-2 (COX-2) enzyme. It binds with its polar sulfonamide side chain to a hydrophili…	SR-01000837528	B1118292		>	4.99002e-06	1.95474	6.25479		0.285487	1.29246	1.29265	>	4.99002e-06	5.66577	5.95513		0.285487	1.29246
SR-01000076254-7				NCI DTP Drug Discovery	NSC119875	5	2	2	300.045	1.299	1.299				P 4394	Cisplatin	Induces intrastrand DNA crosslinks; effects are regulated by kinases, phosphatases and Ca2+/calmodulin	Intercalator	DNA		DB00515	Cisplatin	For the treatment of metastatic testicular tumors, metastatic ovarian tumors and advanced bladder cancer.	Cisplatin, cisplatinum or cis-diamminedichloroplatinum(II) (CDDP) is a platinum-based chemotherapy drug used to treat various types of cancers, including sarcomas, some carcinomas (e.g. small cell lung cancer, and ovarian cancer), lymphomas and germ cell tumors. It was the first member of its class, which now also includes carboplatin and oxaliplatin.	Alkylating agents work by three different mechanisms: 1) attachment of alkyl groups to DNA bases, resulting in the DNA being fragmented by repair enzymes in their attempts to replace the alkylated bases, preventing DNA synthesis and RNA transcription from the affected DNA, 2) DNA damage via the formation of cross-links (bonds between atoms in the DNA) which prevents DNA from being separated for s…	Cisplatin is an antineoplastic in the class of alkylating agents and is used to treat various forms of cancer. Alkylating agents are so named because of their ability to add alkyl groups to many electronegative groups under conditions present in cells. They stop tumor growth by cross-linking guanine bases in DNA double-helix strands - directly attacking DNA. This makes the strands unable to uncoi…						SR-01000076254	B1118292		>	4.99002e-06	16.8964	16.4318		1.48453	4.0029	4.0029	>	4.99002e-06	18.9857	14.1949		1.48453	4.0029
SR-05000001598-12				NCI DTP Drug Discovery	NSC45388	13	2	5	182.183	-0.425889	-1.31596	azo_A(324)									DB00851	Dacarbazine	For the treatment of metastatic malignant melanoma. In addition, dacarbazine is also indicated for Hodgkin's disease as a secondary-line therapy when used in combination with other antineoplastic agents.	An antineoplastic agent. It has significant activity against melanomas. (from Martindale, The Extra Pharmacopoeia, 31st ed, p564). Dacarbazine with Oblimersen is in clinical trials for the treatment of malignant melanoma.	The mechanism of action is not known, but appears to exert cytotoxic effects via its action as an alkylating agent. Other theories include DNA synthesis inhibition by its action as a purine analog, and interaction with SH groups. Dacarbazine is not cell cycle-phase specific.	Dacarbazine is a synthetic analog of naturally occurring purine precursor 5-amino-1H-imidazole-4-carboxamide (AIC). After intravenous administration of dacarbazine, the volume of distribution exceeds total body water content suggesting localization in some body tissue, probably the liver. Its disappearance from the plasma is biphasic with initial half-life of 19 minutes and a terminal half-life o…	KWL	4342-03-4 37626-23-6 17925-90-5 64038-56-8	dacarbazine	Antineoplastic For the treatment of metastatic malignant melanoma. In addition, dacarbazine is also indicated for Hodgkin's disease as a secondary-line therapy when used in combination with other antineoplastic agen ts.	Antineoplastic Agents, Alkylating The mechanism of action is not known, but appears to exert cytotoxic effects via its action as an alkylating agent. Other theories include DNA synthesis inhibition by its action as a purine analog, an d interaction with SH groups. Dacarbazine is not cell cycle-phase specific.	SR-05000001598	B1118292		>	4.99002e-06	7.47106	10.6733		0.570974	5.72779	6.61786	>	4.99002e-06	2.30347	6.41905		0.570974	5.72779
SR-01000597471-11				NCI DTP Drug Discovery	NSC719276	41	2	3	606.771	7.57184	7.57132										DB00947	Fulvestrant	For the treatment of hormone receptor positive metastatic breast cancer in postmenopausal women with disease progression following anti-estrogen therapy.	Fulvestrant is a drug treatment of hormone receptor-positive metastatic breast cancer in post-menopausal women with disease progression following anti-estrogen therapy. It is an estrogen receptor antagonist with no agonist effects, which works both by down-regulating and by degrading the estrogen receptor.	Fulvestrant competitively and reversibly binds to estrogen receptors present in cancer cells and achieves its anti-estrogen effects through two separate mechanisms. First, fulvestrant binds to the receptors and downregulates them so that estrogen is no longer able to bind to these receptors. Second, fulvestrant degrades the estrogen receptors to which it is bound. Both of these mechanisms inhibit…	Fulvestrant for intramuscular administration is an estrogen receptor antagonist without known agonist effects.	REK	129453-61-8	fulvestrant	Antineoplastic For the treatment of hormone receptor positive metastatic breast cancer in postmenopausal women with disease progression following anti-estrogen therapy.	Antineoplastic Agents Estrogen Antagonists Antineoplastic Agents, Hormonal Fulvestrant competitively and reversibly binds to estrogen receptors present in cancer cells and achieves its anti-estrogen effects through two separate mechanisms. First, fulvestrant binds to the rec eptors and downregulates them so that estrogen is no longer able to bind to these receptors. Second, fulvestrant degrades t…	SR-01000597471	B1118292		>	4.99002e-06	29.2095	20.5599		0.18104	-2.26994	-2.26943	>	4.99002e-06	14.5615	5.23017		0.18104	-2.26994
SR-01000931150-7				NCI DTP Drug Discovery	NSC747599	39	2	6	529.516	5.36154	5.33148										DB04868	Nilotinib	For the potential treatment of various leukemias, including chronic myeloid leukemia (CML).	Nilotinib, also known as AMN107, is a tyrosine kinase inhibitor under investigation as a possible treatment for chronic myelogenous leukemia (CML). In June 2006, a Phase I clinical trial found nilotinib has a relatively favorable safety profile and shows activity in cases of CML resistant to treatment with imatinib (Gleevec&reg;), another tyrosine kinase inhibitor currently used as a first-line t…	Chronic myelogenous leukaemia (CML) is caused by the BCR-ABL oncogene. Nilotinib inhibits the tyrosine kinase activity of the BCR-ABL protein. Nilotinib fits into the ATP-binding site of the BCR-ABL protein with higher affinity than imatinib, over-riding resistance caused by mutations. The ability of AMN107 to inhibit TEL-platelet-derived growth factor receptor-beta (TEL-PDGFRbeta), which causes …	Nilotinib is a transduction inhibitor that targets BCR-ABL, c-kit and PDGF, for the potential treatment of various leukemias, including chronic myeloid leukemia (CML).						SR-01000931150	B1118292		>	4.99002e-06	10.8665	13.1224		0.190325	-0.0596421	-0.0295829	>	4.99002e-06	3.0532	12.9529		0.190325	-0.0596421
SR-05000001460-11				NCI DTP Drug Discovery	NSC718781	29	1	7	393.436	3.20099	3.20033										DB00530	Erlotinib	For the treatment of patients with locally advanced or metastatic non-small cell lung cancer after failure of at least one prior chemotherapy regimen. Also for use, in combination with gemcitabine, as the first-line treatment of patients with locally advanced, unresectable or metastatic pancreatic cancer.	Erlotinib hydrochloride (trade name Tarceva, Genentech/OSIP, originally coded as OSI-774) is a drug used to treat non-small cell lung cancer, pancreatic cancer and several other types of cancer. Similar to gefitinib, erlotinib specifically targets the epidermal growth factor receptor (EGFR) tyrosine kinase. It binds in a reversible fashion to the adenosine triphosphate (ATP) binding site of the r…	The mechanism of clinical antitumor action of erlotinib is not fully characterized. Erlotinib inhibits the intracellular phosphorylation of tyrosine kinase associated with the epidermal growth factor receptor (EGFR). Specificity of inhibition with regard to other tyrosine kinase receptors has not been fully characterized. EGFR is expressed on the cell surface of normal cells and cancer cells.		LBX	183319-69-9 183321-74-6	erlotinib	Antineoplastic For the treatment of patients with locally advanced or metastatic non-small cell lung cancer after failure of at least one prior chemotherapy regimen. Also for use, in combination with gemcitabine, as the first-line treatment of patients with locally advanced, unresectable or metastatic pancreatic cancer.	Protein Kinase Inhibitors The mechanism of clinical antitumor action of erlotinib is not fully characterized. Erlotinib inhibits the intracellular phosphorylation of tyrosine kinase associated with the epidermal growth factor receptor (EGFR). Specificity of inhibition with regard to other tyrosine kinase receptors has not been fully characterized. EGFR is expressed on the cell surface of normal c…	SR-05000001460	B1118292		>	4.99002e-06	43.5556	1.85925		0.255954	2.10091	2.10157	>	4.99002e-06	27.119	6.6851		0.255954	2.10091
SR-01000759382-13				NCI DTP Drug Discovery	NSC719345	22	0	4	285.303	2.93549	2.93549										DB01006	Letrozole	For the extended adjuvant treatment of early breast cancer in postmenopausal women who have received 5 years of adjuvant tamoxifen therapy. Also for first-line treatment of postmenopausal women with hormone receptor positive or hormone receptor unknown locally advanced or metastatic breast cancer. Also indicated for the treatment of advanced breast cancer in postmenopausal women with disease prog…	Letrozole (INN, trade name Femara®) is an oral non-steroidal aromatase inhibitor that has been introduced for the adjuvant treatment of hormonally-responsive breast cancer Estrogens are produced by the conversion of androgens through the activity of the aromatase enzyme. Letrozole blocks production of estrogens in this way by competitive, reversible binding to the heme of its cytochrome P450 unit…	Letrozole is a nonsteroidal competitive inhibitor of the aromatase enzyme system; it inhibits the conversion of androgens to estrogens. In adult nontumor- and tumorbearing female animals, letrozole is as effective as ovariectomy in reducing uterine weight, elevating serum Leuteinizing hormone (LH), and causing the regression of estrogen-dependent tumors. In contrast to ovariectomy, treatment with…	Letrozole is an aromatase inhibitor used in the treatment of breast cancer. Aromatase inhibitors work by inhibiting the action of the enzyme aromatase, which converts androgens into estrogens by a process called aromatization. As breast tissue is stimulated by estrogens, decreasing their production is a way of suppressing recurrence of the breast tumor tissue.	VBJ	112809-51-5	letrozole	Antineoplastic For the extended adjuvant treatment of early breast cancer in postmenopausal women who have received 5 years of adjuvant tamoxifen therapy. Also for first-line treatment of postmenopausal women with h ormone receptor positive or hormone receptor unknown locally advanced or metastatic breast cancer. Also indicated for the treatment of advanced breast cancer in postmenopausal women w…	Antineoplastic Agents Aromatase Inhibitors Letrozole is a nonsteroidal competitive inhibitor of the aromatase enzyme system; it inhibits the conversion of androgens to estrogens. In adult nontumor- and tumorbearing female animals, letrozole is as effective as ovariectomy in reducing uterine weight, elevating serum Leuteinizing hormone (LH), and causing the regression of estrogen-dependent tumors.…	SR-01000759382	B1118292		>	4.99002e-06	12.5748	7.2582		0.337393	2.36641	2.36641	>	4.99002e-06	8.26039	4.84643		0.337393	2.36641
SR-05000174495-2				NCI DTP Drug Discovery	NSC756644	24	3	2	323.364	2.45449	0.280468																						B1118292		>	4.99002e-06	12.5643	10.0908		0.309277	2.84741	5.02143	>	4.99002e-06	5.83233	5.88201		0.309277	2.84741
SR-01000941580-4				NCI DTP Drug Discovery	NSC755605	32	1	4	464.436	4.15541	4.15541										DB08899	Enzalutamide	Enzalutamide is indicated for the treatment of patients with metastatic castration-resistant prostate cancer who have previously received docetaxel.	Enzalutamide is an androgen receptor inhibitor for the treatment of castration-resistant prostate cancer. FDA approved on August 31, 2012.	Enzalutamide is a competitive androgen receptor inhibitor that effects multiple stages of the signalling pathway. It is able to inhibit androgen binding to its receptor, androgen receptor nuclear translocation, and subsequent interaction with DNA. As a result, proliferation of prostate cancer cells decreases which ultimately leads to apoptosis and decreased tumour volume.	Resitance to enzalutamide therapy has been observed. This may occurred due to an upregulation of NF-?B2/p52.						SR-01000941580	B1118292		>	4.99002e-06	24.9935	20.435		0.231958	1.14649	1.14649	>	4.99002e-06	19.0204	15.6243		0.231958	1.14649
SR-05000013795-3				NCI DTP Drug Discovery	NSC761190	26	4	3	349.426	2.38683	0.742628																						B1118292		>	4.99002e-06	27.5359	4.81118		0.285487	2.91507	4.55927	=	2.88949e-07	71.0462	3.04109	1.81619	0.35211	4.15235
SR-01000898799-5				NCI DTP Drug Discovery	NSC683864	73	4	16	1030.29	7.12996	7.12878										DB06287	Temsirolimus	For the treatment of renal cell carcinoma (RCC). Also investigated for use/treatment in breast cancer, lymphoma (unspecified), rheumatoid arthritis, and multiple myeloma.	Temsirolimus is an intravenous drug for the treatment of renal cell carcinoma (RCC), developed by Wyeth Pharmaceuticals and approved by the FDA in late May 2007, and was also approved by the European Medicines Agency (EMEA) on November 2007. It is a derivative of sirolimus and is sold as Torisel.	Temsirolimus is an inhibitor of mTOR (mammalian target of rapamycin). Temsirolimus binds to an intracellular protein (FKBP-12), and the protein-drug complex inhibits the activity of mTOR that controls cell division. Inhibition of mTOR activity resulted in a G1 growth arrest in treated tumor cells. When mTOR was inhibited, its ability to phosphorylate p70S6k and S6 ribosomal protein, which are dow…		VRX	162635-04-3	temsirolimus	Antineoplastic	Antineoplastic Agents Protein Kinase Inhibitors	SR-01000898799	B1118292		>	4.99002e-06	36.454	15.2479		0.10168	-1.82806	-1.82688	>	4.99002e-06	45.0535	11.4767		0.10168	-1.82806
SR-01000075881-13				NCI DTP Drug Discovery	NSC19893	9	2	2	130.077	-0.655848	-0.810272				F 6627	5-Fluorouracil	Thymidylate synthetase inhibitor; leads to accumulation of cells in S phase	Inhibitor	Cell Cycle	Thymidylate synthetase	DB00544	Fluorouracil	For the topical treatment of multiple actinic or solar keratoses. In the 5% strength it is also useful in the treatment of superficial basal cell carcinomas when conventional methods are impractical, such as with multiple lesions or difficult treatment sites. Fluorouracil injection is indicated in the palliative management of some types of cancer, including colon, esophageal, gastric, rectum, bre…	A pyrimidine analog that is an antineoplastic antimetabolite. It interferes with DNA synthesis by blocking the thymidylate synthetase conversion of deoxyuridylic acid to thymidylic acid. [PubChem]	The precise mechanism of action has not been fully determined, but the main mechanism of fluorouracil is thought to be the binding of the deoxyribonucleotide of the drug (FdUMP) and the folate cofactor, N5-10-methylenetetrahydrofolate, to thymidylate synthase (TS) to form a covalently bound ternary complex. This results in the inhibition of the formation of thymidylate from uracil, which leads to…	Fluorouracil is an antineoplastic anti-metabolite. Anti-metabolites masquerade as purine or pyrimidine - which become the building blocks of DNA. They prevent these substances from becoming incorporated into DNA during the "S" phase (of the cell cycle), stopping normal development and division. Fluorouracil blocks an enzyme which converts the cytosine nucleotide into the deoxy derivative. In addi…	UUX	51-21-8 10318-20-4 57050-04-1 57172-36-8 68021-61-4 78144-69-1 1004-03-1 4921-97-5 79108-01-3	Fluorouracil	Antineoplastic For the topical treatment of multiple actinic or solar keratoses. In the 5% strength it is also useful in the treatment of superficial basal cell carcinomas when conventional methods are impractical, such as with multiple lesions or difficult treatment sites. Fluorouracil injection is indicated in the palliative management of some types of cancer, including colon, esophageal, gastr…	Antimetabolites Antimetabolites, Antineoplastic Immunosuppressive Agents The precise mechanism of action has not been fully determined, but the main mechanism of fluorouracil is thought to be the binding of the deoxyribonucleotide of the drug (FdUMP) and the folate cofacto r, N5–10-methylenetetrahydrofolate, to thymidylate synthase (TS) to form a covalently bound ternary complex. This results in …	SR-01000075881	B1118292		>	4.99002e-06	37.7201	3.38281		0.82474	5.95775	6.11217	>	4.99002e-06	49.377	5.08189		0.82474	5.95775
SR-01000947328-3				NCI DTP Drug Discovery	NSC761910	33	1	6	440.497	3.63023	3.57004										DB09053	Ibrutinib	Ibrutinib was approved by the FDA for the treatment of mantle cell lymphoma, and later in February 2014 for the treatment of chronic lymphocytic leukemia. Ibrutinib is also indicated for the treatment of patients with Waldenström's Macroglobulinemia (WM).	Ibrutinib is a small molecule anti-cancer drug that targets B-cell malignancies. In November 2013 ibrutinib was approved by the FDA for the treatment of mantle cell lymphoma, and later in February 2014 for the treatment of chronic lymphocytic leukemia. Ibrutinib is also indicated for the treatment of patients with Waldenström's Macroglobulinemia (WM). Ibrutinib is marketed under the brand Imbruvi…	Ibrutinib is an inhibitor of Bruton’s tyrosine kinase (BTK). It forms a covalent bond with a cysteine residue in the active site of BTK, leading to its inhibition. BTK plays a role in signalling through the B-cell surface receptors which results in the activation of various pathways necessary for B-cell trafficking, chemotaxis, and adhesion. Ibrutinib has been shown to inhibit malignant B cell pr…	In patients with recurrent B-cell lymphoma > 90% occupancy of the BTK active site in peripheral blood mononuclear cells was observed up to 24 hours after ibrutinib doses of ? 2.5 mg/kg/day (? 175 mg/day for average weight of 70 kg).						SR-01000947328	B1118292		>	4.99002e-06	45.4205	10.6585		0.224929	1.67167	1.73186	>	4.99002e-06	33.8259	5.94516		0.224929	1.67167
SR-01000765405-13				NCI DTP Drug Discovery	NSC750	14	0	6	246.302	-0.759028	-0.759028										DB01008	Busulfan	For use in combination with cyclophosphamide as a conditioning regimen prior to allogeneic hematopoietic progenitor cell transplantation for chronic myelogenous (myeloid, myelocytic, granulocytic) leukemia (FDA has designated busulfan as an orphan drug for this use). It is also used as a component of pretransplant conditioning regimens in patients undergoing bone marrow transplantation for acute …	Busulfan is a bifunctional alkylating agent, having a selective immunosuppressive effect on bone marrow. It is not a structural analog of the nitrogen mustards. It has been used in the palliative treatment of chronic myeloid leukemia (myeloid leukemia, chronic), but although symptomatic relief is provided, no permanent remission is brought about. According to the Fourth Annual Report on Carcinoge…	Busulfan is an alkylating agent that contains 2 labile methanesulfonate groups attached to opposite ends of a 4-carbon alkyl chain. Once busulfan is hydrolyzed, the methanesulfonate groups are released and carbonium ions are produced. These carbonium ions alkylate DNA, which results in the interference of DNA replication and RNA transcription, ultimately leading to the disruption of nucleic acid …	Busulfan is an antineoplastic in the class of alkylating agents and is used to treat various forms of cancer. Alkylating agents are so named because of their ability to add alkyl groups to many electronegative groups under conditions present in cells. They stop tumor growth by cross-linking guanine bases in DNA double-helix strands - directly attacking DNA. This makes the strands unable to uncoil…	UDS	55-98-1	busulfan	Antineoplastic For use in combination with cyclophosphamide as a conditioning regimen prior to allogeneic hematopoietic progenitor cell transplantation for chronic myelogenous leukemia (FDA has designated busulfan a s an orphan drug for this use). Also used as a component of pretransplant conditioning regimens in patients undergoing bone marrow transplantation for acute myeloid leukemia and nonma…	Alkylating Agents Antineoplastic Agents, Alkylating Immunosuppressive Agents Myeloablative Agonists Busulfan is an alkylating agent that contains 2 labile methanesulfonate groups attached to opposite ends of a 4-carbon alkyl chain. Once busulfan is hydrolyzed, the methanesulfonate groups are release d and carbonium ions are produced. These carbonium ions alkylate DNA, which results in the interfe…	SR-01000765405	B1118292		>	4.99002e-06	11.9233	13.3408		0.53019	6.06093	6.06093	>	4.99002e-06	-1.04713	5.30499		0.53019	6.06093
SR-01000076102-23				NCI DTP Drug Discovery	NSC747974	34	2	5	473.583	5.69263	5.33663				R 1402	Raloxifene hydrochloride	Estrogen receptor modulator; anti-estrogenic drug	Modulator	Hormone	ER	DB00481	Raloxifene	For the prevention and treatment of osteoporosis in post-menopausal women, as well as prevention and treatment of corticosteroid-induced bone loss. Also for the reduction in the incidence of invasive breast cancer in postmenopausal women with osteoporosis or have a high risk for developing breast cancer.	A second generation selective estrogen receptor modulator (SERM) used to prevent osteoporosis in postmenopausal women. It has estrogen agonist effects on bone and cholesterol metabolism but behaves as a complete estrogen antagonist on mammary gland and uterine tissue. [PubChem]	Raloxifene binds to estrogen receptors, resulting in differential expression of multiple estrogen-regulated genes in different tissues. Raloxifene produces estrogen-like effects on bone, reducing resorption of bone and increasing bone mineral density in postmenopausal women, thus slowing the rate of bone loss. The maintenance of bone mass by raloxifene and estrogens is, in part, through the regul…	Raloxifene, a selective estrogen receptor modulator (SERM) of the benzothiophene class, is similar to tamoxifen in that it produces estrogen-like effects on bone and lipid metabolism, while antagonizing the effects of estrogen on breast and uterine tissue. Raloxifene differs chemically and pharmacologically from naturally occuring estrogens, synthetic steroidal and nonsteroidal compounds with est…	PBC	82640-04-8 84449-90-1	raloxifene	Bone Resorption Inhibitor For the prevention and treatment of osteoporosis in post-menopausal women, as well as prevention and treatment of corticosteroid-induced bone loss. Also for the reduction in the incidence of invasive breast cancer in postmenopausal women with osteoporosis or have a high risk for developing breast cancer.	Bone Density Conservation Agents Estrogen Antagonists Selective Estrogen Receptor Modulators Raloxifene binds to estrogen receptors, resulting in differential expression of multiple estrogen-regulated genes in different tissues. Raloxifene produces estrogen-like effects on bone, reducing reso rption of bone and increasing bone mineral density in postmenopausal women, thus slowing the rate of bone…	SR-01000076102	B1118292		>	4.99002e-06	43.8572	2.86114		0.218313	-0.390732	-0.0347352	>	4.99002e-06	6.07363	3.43179		0.218313	-0.390732
SR-01000883999-7				NCI DTP Drug Discovery	NSC747972	19	2	4	259.261	-0.707852	-0.707882										DB00480	Lenalidomide	Lenalidomide is indicated for the treatment of multiple myeloma in combination with dexamethasone. It is also indicated for the treatment of patients with transfusion-dependent anemia due to low- or intermediate- risk myelodysplastic syndromes (MDS) associated with a deletion 5q cytogenetic abnormality with or without additional cytogenetic abnormalities.	Lenalidomide (initially known as CC-5013 and marketed as Revlimid® by Celgene) is a derivative of thalidomide introduced in 2004. It was initially intended as a treatment for multiple myeloma, for which thalidomide is an accepted therapeutic modality, but has also shown efficacy in the hematological disorders known as the myelodysplastic syndromes. [Wikipedia] FDA approved on December 27, 2005.	The mechanism of action of lenalidomide remains to be fully characterized, however it has been demonstrated that lenalidomide inhibits the expression of cyclooxygenase-2 (COX-2), but not COX-1, in vitro. In vivo it induces tumor cell apoptosis directly and indirectly by inhibition of bone marrow stromal cell support, by anti-angiogenic and anti-osteoclastogenic effects, and by immunomodulatory ac…	Lenalidomide, a thalidomide analogue, is an immunomodulatory agent possessing immunomodulatory and antiangiogenic properties. Lenalidomide inhibits the secretion of pro-inflammatory cytokines and increases the secretion of anti-inflammatory cytokines from peripheral blood mononuclear cells. Lenalidomide inhibits cell proliferation with varying effectiveness (IC50s) in some but not all cell lines.…	QNJ	191732-72-6 346670-73-3 443912-14-9	3-(4-Amino-1-oxo-1,3-dihydro-2h-isoindol-2-yl)piperidine-2,6-dione	Immunomodulator For the treatment of patients with transfusion-dependent anemia due to low- or intermediate- risk myelodysplastic syndromes associated with a deletion 5q cytogenetic abnormality with or without additi onal cytogenetic abnormalities.	Antineoplastic Agents The mechanism of action of lenalidomide remains to be fully characterized, however it has been demonstrated that lenalidomide inhibits the expression of cyclooxygenase-2 (COX-2), but not COX-1, in vit ro. In vivo it induces tumor cell apoptosis directly and indirectly by inhibition of bone marrow stromal cell support, by anti-angiogenic and anti-osteoclastogenic effects, and…	SR-01000883999	B1118292		>	4.99002e-06	17.5996	10.4148		0.390666	6.00975	6.00978	>	4.99002e-06	8.31516	9.14849		0.390666	6.00975
SR-05000001845-12				NCI DTP Drug Discovery	NSC26980	24	3	8	334.327	-2.95654	-3.21522	quinone_A(370)									DB00305	Mitomycin	For treatment of malignant neoplasm of lip, oral cavity, pharynx, digestive organs, peritoneum, female breast, and urinary bladder. Also used as an adjunct to ab externo glaucoma surgery.	An antineoplastic antibiotic produced by Streptomyces caespitosus. It is one of the bi- or tri-functional alkylating agents causing cross-linking of DNA and inhibition of DNA synthesis. [PubChem]	Mitomycin is activated in vivo to a bifunctional and trifunctional alkylating agent. Binding to DNA leads to cross-linking and inhibition of DNA synthesis and function. Mitomycin is cell cycle phase-nonspecific.	Mitomycin is one of the older chemotherapy drugs, which has been around and in use for decades. It is an antibiotic which has been shown to have antitumor activity. Mitomycin selectively inhibits the synthesis of deoxyribonucleic acid (DNA). The guanine and cytosine content correlates with the degree of mitomycin-induced cross-linking. At high concentrations of the drug, cellular RNA and protein …	STJ	50-07-7 69515-74-8 144085-53-0 7481-68-7	Mitomycin	Antineoplastic For treatment of malignant neoplasm of lip, oral cavity, pharynx, digestive organs, peritoneum, female breast, and urinary bladder.	Alkylating Agents Antibiotics, Antineoplastic Cross-Linking Reagents Nucleic Acid Synthesis Inhibitors Mitomycin is activated in vivo to a bifunctional and trifunctional alkylating agent. Binding to DNA leads to cross-linking and inhibition of DNA synthesis and function. Mitomycin is cell cycle phase-n onspecific.	SR-05000001845	B1118292		>	4.99002e-06	10.7131	3.44885		0.309277	8.25843	8.51712	>	4.99002e-06	3.32076	2.41424		0.309277	8.25843
SR-01000759347-15				NCI DTP Drug Discovery	NSC362856	14	1	5	194.151	-0.282538	-0.282239										DB00853	Temozolomide	For the treatment of adult patients diagnosed with anaplastic astrocytoma whose disease has progressed after therapy with nitrosourea and procarbazine, as well as concomitantly with radiation therapy for treatment of newly diagnosed glioblastoma multiforme. Also used as maintenance therapy for glioblastoma multiforme.	Temozolomide (Temodar and Temodal) is an oral alkylating agent used for the treatment of refractory anaplastic astrocytoma -- a type of cancerous brain tumor. Temozolomide is not active until it is converted at physiologic pH to the active form, 5-(3-methyltriazen-1-yl)imidazole-4-carboxamide (MTIC).	Temozolomide is not active until it is converted at physiologic pH to MTIC. It is suggested that MTIC then alkylates DNA at the N7 position of guanine, O3 position of adenosine, and O6 position of guanosine, with the most common site being the N7 position. This methylation of guanine residues lead to single and double-strand DNA breaks and subsequent apoptotic cell death. It is suggested that the…	Temozolomide is an imidazotetrazine deritave and an antineoplastic agent. It is a prodrug that has little to no pharmacological activity until it is hydrolyzed in vivo to 5-(3-methyltriazen-1-yl)imidazole-4-carboxamide (MTIC). After administration, temozolomide undergoes rapid, nonenzymatic hydrolysis at physiological pH to MTIC, which is the active form of the drug. MTIC is generated through the…	MTU	85622-93-1	Temodar	Antineoplastic For the treatment of adult patients diagnosed with anaplastic astrocytoma whose disease has progressed after therapy with nitrosourea and procarbazine, as well as concomitantly with radiation therapy for treatment of newly diagnosed glioblastoma multiforme. Also used as maintenance therapy for glioblastoma multiforme.	Antineoplastic Agents, Alkylating Temozolomide is not active until it is converted at physiologic pH to MTIC. It is suggested that MTIC then alkylates DNA at the N7 position of guanine, O3 position of adenosine, and O6 position of gua nosine, with the most common site being the N7 position. This methylation of guanine residues lead to single and double-strand DNA breaks and subsequent apoptotic c…	SR-01000759347	B1118292		>	4.99002e-06	22.0502	32.8555		0.53019	5.58444	5.58414	>	4.99002e-06	-2.26822	11.2825		0.53019	5.58444
SR-01000629727-15				NCI DTP Drug Discovery	NSC45923	16	0	3	216.19	1.78481	1.78481										DB00553	Methoxsalen	For the treatment of psoriasis and vitiligo	A naturally occurring furocoumarin compound found in several species of plants, including Psoralea corylifolia. It is a photoactive substance that forms DNA adducts in the presence of ultraviolet A irradiation. [PubChem]	After activation it binds preferentially to the guanine and cytosine moieties of DNA, leading to cross-linking of DNA, thus inhibiting DNA synthesis and function.	Methoxsalen selectively inhibits the synthesis of deoxyribonucleic acid (DNA). The guanine and cytosine content correlates with the degree of Methoxsalen-induced cross-linking. At high concentrations of the drug, cellular RNA and protein synthesis are also suppressed.	PDL	298-81-7 12692-94-3	7H-furo(3,2-g)(1)benzopyran-7-one, 9-methoxy-	Dermatologic For the treatment of psoriasis and vitiligo	Antipsoriatic Agents After activation it binds preferentially to the guanine and cytosine moieties of DNA, leading to cross-linking of DNA, thus inhibiting DNA synthesis and function.	SR-01000629727	B1118292		>	4.99002e-06	14.0165	8.7644		0.463916	3.51709	3.51709	>	4.99002e-06	6.15045	6.30518		0.463916	3.51709
SR-05000705172-1				NCI DTP Drug Discovery	NSC788948	26	1	9	370.311	-1.09187	-1.1128																						B1118292		>	4.99002e-06	16.1554	6.15458		0.285487	6.39376	6.41469	>	4.99002e-06	9.29987	1.76198		0.285487	6.39376
SR-01000780565-7				NCI DTP Drug Discovery	NSC266046	15	4	6	399.302	-0.00797374	-2.73833										DB00526	Oxaliplatin	Used in combination with infusional 5-FU/LV, is indicated for the treatment of advanced carcinoma of the colon or rectum and for adjuvant treatment of stage III colon cancer patients who have undergone complete resection of the primary tumor.	Oxaliplatin is a platinum-based chemotherapy drug in the same family as cisplatin and carboplatin. It is typically administered in combination with fluorouracil and leucovorin in a combination known as Folfox for the treatment of colorectal cancer. Compared to cisplatin the two amine groups are replaced by cyclohexyldiamine for improved antitumour activity. The chlorine ligands are replaced by th…	Oxaliplatin undergoes nonenzymatic conversion to active derivatives via displacement of the labile oxalate ligand. Several transient reactive species are formed, including monoaquo and diaquo DACH platinum, which covalently bind with macromolecules. After activation, oxaliplatin binds preferentially to the guanine and cytosine moieties of DNA, leading to cross-linking of DNA, thus inhibiting DNA …	Oxaliplatin selectively inhibits the synthesis of deoxyribonucleic acid (DNA). The guanine and cytosine content correlates with the degree of Oxaliplatin-induced cross-linking. At high concentrations of the drug, cellular RNA and protein synthesis are also suppressed.						SR-01000780565	B1118292		>	4.99002e-06	12.1173	18.6037		0.494844	5.30987	8.04022	>	4.99002e-06	9.94383	0.605173		0.494844	5.30987
SR-01000000239-30				NCI DTP Drug Discovery	NSC122758	22	1	2	300.435	5.01437	2.64063				R 2625	Retinoic acid	Induces caspase-dependent apoptosis	Activator	Apoptosis		DB00755	Tretinoin	For the the induction of remission in patients with acute promyelocytic leukemia (APL), French-American-British (FAB) classification M3 (including the M3 variant); For the topical treatment of acne vulgaris, flat warts and other skin conditions (psoriasis, ichthyosis congenita, icthyosis vulgaris, lamellar icthyosis, keratosis palmaris et plantaris, epidermolytic hyperkeratosis, senile comedones,…	Tretinoin, also known as all-trans-retinoic acid (ATRA), is a naturally occurring derivative of vitamin A (retinol). Retinoids such as tretinoin are important regulators of cell reproduction, proliferation, and differentiation and are used to treat acne and photodamaged skin and to manage keratinization disorders such as ichthyosis and keratosis follicularis. Tretinoin also represents the class o…	Tretinoin binds to alpha, beta, and gamma retinoic acid receptors (RARs). RAR-alpha and RAR-beta have been associated with the development of acute promyelocytic leukemia and squamous cell cancers, respectively. RAR-gamma is associated with retinoid effects on mucocutaneous tissues and bone. Although the exact mechanism of action of tretinoin is unknown, current evidence suggests that the effecti…	Tretinoin, also known as all-<i>trans</i>-retinoic acid (ATRA), is a naturally occurring derivative of vitamin A (retinol). Retinoids such as tretinoin are important regulators of cell reproduction, proliferation, and differentiation and are used to treat acne and photodamaged skin and to manage keratinization disorders such as ichthyosis and keratosis follicularis. Tretinoin also represents the …	PEP	5300-03-8 302-79-4 4759-48-2	Tretinoin	Antineoplastic For topical treatment of cutaneous lesions in patients with AIDS-related Kaposi's sarcoma. For the the induction of remission in patients with acute promyelocytic leukemia (APL), French-American-British (FAB) classification M3 (including the M3 variant); For the topical treatment of acne vu lgaris, flat warts and other skin conditions (psoriasis, ichthyosis congenita, icthyosis vul…	Antineoplastic Agents Alitretinoin binds to and activates all known intracellular retinoid receptor subtypes (RARa, RARb, RARg, RXRa, RXRb and RXRg). Once activated these receptors function as transcription factors that re gulate the expression of genes that control the process of cellular differentiation and proliferation in both normal and neoplastic cells. Tretinoin binds to alpha, beta, and g…	SR-01000000239	B1118292		>	4.99002e-06	10.5	8.63411		0.337393	0.28753	2.66127	>	4.99002e-06	1.22173	12.5039		0.337393	0.28753
SR-00000000262-12				NCI DTP Drug Discovery	NSC715055	31	1	7	446.902	3.75095	3.64379										DB00317	Gefitinib	For the continued treatment of patients with locally advanced or metastatic non-small cell lung cancer after failure of either platinum-based or docetaxel chemotherapies.	Gefitinib (originally coded ZD1839) is a drug used in the treatment of certain types of cancer. Acting in a similar manner to erlotinib (marketed as Tarceva), gefitinib selectively targets the mutant proteins in malignant cells. It is marketed by AstraZeneca under the trade name Iressa. [Wikipedia]	Gefitinib inhibits the epidermal growth factor receptor (EGFR) tyrosine kinase by binding to the adenosine triphosphate (ATP)-binding site of the enzyme. Thus the function of the EGFR tyrosine kinase in activating the Ras signal transduction cascade is inhibited; and malignant cells are inhibited. Gefitinib is the first selective inhibitor of the EGFR tyrosine kinase which is also referred to as …	Gefitinib inhibits the intracellular phosphorylation of numerous tyrosine kinases associated with transmembrane cell surface receptors, including the tyrosine kinases associated with the epidermal growth factor receptor (EGFR-TK). EGFR is expressed on the cell surface of many normal cells and cancer cells.	MPZ	184475-35-2	Gefitinib	Antineoplastic For the continued treatment of patients with locally advanced or metastatic non-small cell lung cancer after failure of either platinum-based or docetaxel chemotherapies.	Antineoplastic Agents Protein Kinase Inhibitors Gefitinib inhibits the epidermal growth factor receptor (EGFR) tyrosine kinase by binding to the adenosine triphosphate (ATP)-binding site of the enzyme. Thus the function of the EGFR tyrosine kinase in activating the Ras signal transduction cascade is inhibited; and malignant cells are inhibited. Gefitinib is the first selective inhibitor of the EG…	SR-00000000262	B1118292		=	6.60005e-06	53.5344	8.24525	0.413014	0.233956	1.4295	1.53666	>	4.99002e-06	27.3105	8.00784		0.239441	1.55094
[truncated: 1 more columns]
