# Supplementary material for: A new vulnerability to BET inhibition due to enhanced autophagy in BRCA2 deficient pancreatic cancer
Source: Cell Death Dis. 2023 Sep 21;14(9):620. doi: 10.1038/s41419-023-06145-9 (PMC10514057; doi:10.1038/s41419-023-06145-9)
Supplement: Supplementary file 7 — Supplementary file 4 [file 41419_2023_6145_MOESM7_ESM.xlsx]

## Sheet: Guide RNA sequences
Gene name	Species	Guide RNA sequence
Brca2	mouse	ACAGCTGTGGTTCATAACCG
Atm	mouse	CTCTGTCATGCTCTAACTGC
Bub1b	mouse	CATGACCCGCCCGTGCCGTA
BRCA2	human	AGACTTTTATGTCTACTATT

## Sheet: Primer information
Gene Name	Species	Sequence	Note
Brca2 Forward	mouse	CACCGGGAGGTTCAGAATTGTATGG	Surveyor assay
Brca2 Reverse	mouse	AAACCCATACAATTCTGAACCTCCC	Surveyor assay
Atm Forward	mouse	GTAAAATGGCATCACAAAACAGA	Surveyor assay
Atm Reverse	mouse	GTGCCTCTGCATGTATAGTTA	Surveyor assay
Bub1b Forward	mouse	TCACCAACACCCTTGCC	Surveyor assay
Bub1b Reverse	mouse	ACAACAGATACGTAACAGTAGC	Surveyor assay
BRCA2 Forward	human	TATAAGCCACTGTGCTCGGG	Surveyor assay
BRCA2 Reverse	human	AGATCTTCTACCAGGCTCTTAGC	Surveyor assay
Brd2 Forward	mouse	ATGCTGCAAAACGTGACTCC	qRT-PCR
Brd2 Reverse	mouse	AAGCTGGTACAGAAGCCATTG	qRT-PCR
Brd3 Forward	mouse	AACCCTCCAGACCACGAAGT	qRT-PCR
Brd3 Reverse	mouse	GCACAGAGGAGACATTCAACAG	qRT-PCR
Brd4 Forward	mouse	AGTGTCTTTGACCCTATTAGCCA	qRT-PCR
Brd4 Reverse	mouse	CATGCTGGTTGAGATGGGG	qRT-PCR
Gapdh Forward	mouse	TTCACCACCATGGAGAAGGC	qRT-PCR
Gapdh Reverse	mouse	CCCTTTTGGCTCCACCCT	qRT-PCR
